# Supplementary material for: Arbovirus Detection in Insect Vectors by Rapid, High-Throughput Pyrosequencing
Source: PLoS Negl Trop Dis. 2010 Nov 9;4(11):e878. doi: 10.1371/journal.pntd.0000878 (PMC2976685; doi:10.1371/journal.pntd.0000878)
Supplement: Table S1 — Top 100 transcripts detected from sequencing each of the 3 mosquito libraries are listed and are ranked by relative expression levels. (0.03 MB XLS) [file pntd.0000878.s001.xls]

## Sheet: top100-transcripts-rank.tab
Gene	N2173.top100.genes.list.unranked	N2175.top100.genes.list.unranked	N2187.top100.genes.list.unranked
AAEL017413-RA	0	0	23
AAEL017647-RA	1	3	3
AAEL017811-RA	2	1	1
AAEL017868-RA	3	4	2
AAEL017654-RA	4	5	9
AAEL001702-RA	5	6	4
AAEL017571-RA	6	2	0
AAEL017247-RA	7	29	12
AAEL016633-RA	8
AAEL016690-RA	9
AAEL017096-RA	10	15	18
AAEL017841-RA	11
AAEL017826-RA	12		33
AAEL017652-RA	13
AAEL017119-RA	14		19
AAEL017638-RA	15
AAEL016995-RA	16	13	27
AAEL017516-RB	17	9	49
AAEL003396-RA	18		64
AAEL011656-RA	19	71	28
AAEL002534-RA	20	10	11
AAEL005817-RA	21	84
AAEL013097-RA	22
AAEL001703-RA	23	8	10
AAEL005451-RA	24
AAEL017646-RA	25	23	8
AAEL017931-RA	26	24	22
AAEL009747-RA	27		57
AAEL009341-RA	28
AAEL017748-RA	29		40
AAEL017825-RA	30
AAEL001759-RA	31
AAEL017915-RA	32	31
AAEL011447-RA	33	25	34
AAEL017851-RA	34		17
AAEL012686-RA	35
AAEL010821-RA	36		68
AAEL004149-RA	37	20	15
AAEL005172-RA	38
AAEL017506-RA	39	44	36
AAEL004151-RE	40		99
AAEL007114-RA	41
AAEL004851-RA	42		14
AAEL002470-RA	43	16
AAEL012620-RA	44	81	35
AAEL013694-RA	45	82
AAEL006229-RA	46		98
AAEL003872-RA	47
AAEL017116-RA	48	27	37
AAEL002845-RA	49
AAEL005097-RA	50
AAEL010097-RA	51		78
AAEL017406-RA	52
AAEL017590-RA	53	21
AAEL005629-RA	54		91
AAEL011197-RA	55		39
AAEL004175-RA	56	69
AAEL006698-RA	57	70	94
AAEL002491-RA	58
AAEL006860-RA	59	80	61
AAEL003427-RA	60		71
AAEL001863-RA	61
AAEL008329-RA	62
AAEL002258-RA	63
AAEL015684-RA	64	36
AAEL010810-RA	65
AAEL005266-RB	66	50
AAEL000987-RA	67	56	42
AAEL015064-RB	68
AAEL007477-RA	69
AAEL017898-RA	70	87	7
AAEL014943-RA	71
AAEL004503-RA	72
AAEL008581-RB	73
AAEL015682-RA	74
AAEL003826-RA	75
AAEL003818-RA	76
AAEL015679-RA	77	90
AAEL004481-RA	78
AAEL009786-RA	79
AAEL005901-RB	80	72
AAEL000718-RA	81
AAEL013536-RA	82		44
AAEL003659-RA	83
AAEL011572-RA	84
AAEL003687-RA	85	18	81
AAEL017180-RA	86
AAEL013221-RC	87		76
AAEL007818-RA	88		16
AAEL006556-RA	89
AAEL007818-RB	90	40	5
AAEL009859-RA	91
AAEL004155-RA	92
AAEL012326-RA	93	42
AAEL000795-RA	94	46
AAEL004726-RA	95
AAEL012585-RB	96
AAEL004978-RA	97		63
AAEL002372-RC	98
AAEL003060-RA	99	12	25
AAEL002527-RA		83
AAEL017805-RA			6
AAEL009313-RA		65
AAEL005165-RA			53
AAEL000269-RA		37
AAEL009994-RA			43
AAEL017971-RA			30
AAEL011254-RA		59
AAEL008188-RA			52
AAEL003750-RB			45
AAEL012740-RA			83
AAEL014903-RA		62
AAEL003303-RA		39
AAEL017702-RA		14	21
AAEL017800-RA			89
AAEL006498-RA		88
AAEL010573-RB		60
AAEL006259-RA		41	26
AAEL012993-RA		94
AAEL007699-RB		48	75
AAEL017685-RA			84
AAEL011295-RA		63
AAEL008481-RA			50
AAEL004501-RA		92
AAEL000681-RA			55
AAEL017075-RC		86	79
AAEL009496-RA			87
AAEL008481-RB			41
AAEL016705-RA			67
AAEL010675-RA		33	59
AAEL000977-RA			96
AAEL017558-RA		85	90
AAEL003502-RA		96
AAEL000823-RB		78
AAEL013272-RA		77	70
AAEL012944-RB		49
AAEL000442-RA			48
AAEL017419-RA			32
AAEL000032-RB		26
AAEL006820-RA		34
AAEL017659-RA		35
AAEL016731-RA			66
AAEL010422-RA		73
AAEL017022-RA			51
AAEL009519-RA		43
AAEL003706-RA		17	46
AAEL017609-RA			13
AAEL007771-RA		57
AAEL014583-RA		54
AAEL017674-RA		7	20
AAEL004500-RB			97
AAEL010235-RA			69
AAEL017664-RA			31
AAEL009905-RA		76
AAEL004413-RA		28
AAEL004325-RA		52	92
AAEL009506-RA		74
AAEL010299-RA			86
AAEL002372-RB			54
AAEL005722-RA		30	24
AAEL009487-RA			62
AAEL008927-RA		45
AAEL017585-RA		22
AAEL017481-RA			60
AAEL006511-RA		67	74
AAEL015464-RA		68
AAEL016972-RA		32	29
AAEL015681-RA		91	72
AAEL000068-RA		99	95
AAEL009653-RA			82
AAEL010168-RB		75	47
AAEL009964-RA		55
AAEL006785-RB		79
AAEL009526-RA		58
AAEL005266-RA		47	73
AAEL004855-RA			56
AAEL004321-RA		38
AAEL011657-RA		93
AAEL011959-RA		98
AAEL017711-RA		19	65
AAEL003862-RA		89
AAEL012733-RA		51
AAEL002495-RA			58
AAEL015006-RA			38
AAEL011414-RB			77
AAEL000218-RA		64
AAEL017835-RA		61	85
AAEL011288-RA			80
AAEL005027-RA		53
AAEL012815-RA		97
AAEL005462-RA		95
AAEL016624-RA		11
AAEL014583-RB		66	88
AAEL017211-RA			93
