# Supplementary material for: Arbovirus Detection in Insect Vectors by Rapid, High-Throughput Pyrosequencing
Source: PLoS Negl Trop Dis. 2010 Nov 9;4(11):e878. doi: 10.1371/journal.pntd.0000878 (PMC2976685; doi:10.1371/journal.pntd.0000878)
Supplement: Table S3 — Expression values and other characteristics, such as length and uniqueness, of transcripts detected from sequencing N2175 library (1 DENV-1 infected mosquito amongst 4 noninfected control mosquitoes) are listed. (1.79 MB XLS) [file pntd.0000878.s003.xls]

## Sheet: RNA-Seq
Feature ID	Expression values	Gene length	Unique gene reads	Total gene reads	RPKM
AAEL017413-RA	137787	400	125	125	137787
AAEL017811-RA	39815.3	299	27	27	39815.3
AAEL017571-RA	25334.7	1897	47	109	25334.7
AAEL017647-RA	23054.5	153	8	8	23054.5
AAEL017868-RA	19430.2	295	0	13	19430.2
AAEL017654-RA	16623.4	557	21	21	16623.4
AAEL001702-RA	12892.3	513	15	15	12892.3
AAEL017674-RA	10498	126	3	3	10498
AAEL001703-RA	8753.84	957	19	19	8753.84
AAEL017516-RB	7362.78	1557	20	26	7362.78
AAEL002534-RA	6896.51	959	15	15	6896.51
AAEL016624-RA	6123.85	72	0	1	6123.85
AAEL003060-RA	5628.73	940	6	12	5628.73
AAEL016995-RA	4874.46	1990	22	22	4874.46
AAEL017702-RA	4120.72	107	0	1	4120.72
AAEL017096-RA	4117.76	1392	13	13	4117.76
AAEL002470-RA	3541.5	249	2	2	3541.5
AAEL003706-RA	3527.34	375	0	3	3527.34
AAEL003687-RA	3179.69	416	0	3	3179.69
AAEL017711-RA	3127.07	141	0	1	3127.07
AAEL004149-RA	3003.43	6753	46	46	3003.43
AAEL017590-RA	2989.27	295	0	2	2989.27
AAEL017585-RA	2881.81	153	1	1	2881.81
AAEL017646-RA	2688.52	164	1	1	2688.52
AAEL017931-RA	2688.52	164	1	1	2688.52
AAEL011447-RA	2685.24	821	5	5	2685.24
AAEL000032-RB	2572.02	1200	0	7	2572.02
AAEL017116-RA	2431.12	1995	2	11	2431.12
AAEL004413-RA	2396.29	552	0	3	2396.29
AAEL017247-RA	2332.89	189	1	1	2332.89
AAEL005722-RA	2257.25	1172	6	6	2257.25
AAEL017915-RA	2245.76	589	3	3	2245.76
AAEL016972-RA	2242.71	983	5	5	2242.71
AAEL010675-RA	2226.85	198	1	1	2226.85
AAEL006820-RA	2181.56	1819	9	9	2181.56
AAEL017659-RA	2150.82	205	1	1	2150.82
AAEL015684-RA	2115.73	1042	5	5	2115.73
AAEL000269-RA	2097.11	841	4	4	2097.11
AAEL004321-RA	2070.03	213	1	1	2070.03
AAEL003303-RA	2027.21	870	4	4	2027.21
AAEL007818-RB	1999.62	882	2	4	1999.62
AAEL006259-RA	1970.14	1119	5	5	1970.14
AAEL012326-RA	1959.63	450	2	2	1959.63
AAEL009519-RA	1955.29	451	2	2	1955.29
AAEL017506-RA	1925.4	916	4	4	1925.4
AAEL008927-RA	1925.4	229	1	1	1925.4
AAEL000795-RA	1921.21	918	0	4	1921.21
AAEL005266-RA	1903.24	695	0	3	1903.24
AAEL007699-RB	1889.64	700	1	3	1889.64
AAEL012944-RB	1873.59	706	0	3	1873.59
AAEL005266-RB	1837.15	720	0	3	1837.15
AAEL012733-RA	1818.96	1212	5	5	1818.96
AAEL004325-RA	1763.67	1250	5	5	1763.67
AAEL005027-RA	1742.76	506	0	2	1742.76
AAEL014583-RA	1712.3	515	0	2	1712.3
AAEL009964-RA	1666.98	529	2	2	1666.98
AAEL000987-RA	1622.51	1087	4	4	1622.51
AAEL007771-RA	1588.89	555	0	2	1588.89
AAEL009526-RA	1563.54	282	1	1	1563.54
AAEL011254-RA	1543.02	1143	4	4	1543.02
AAEL010573-RB	1538.98	573	0	2	1538.98
AAEL017835-RA	1489.58	592	2	2	1489.58
AAEL014903-RA	1477.11	597	1	2	1477.11
AAEL011295-RA	1471.36	899	3	3	1471.36
AAEL000218-RA	1469.72	300	1	1	1469.72
AAEL009313-RA	1458.78	1209	4	4	1458.78
AAEL014583-RB	1438.56	613	0	2	1438.56
AAEL006511-RA	1424.61	619	2	2	1424.61
AAEL015464-RA	1406.43	627	2	2	1406.43
AAEL004175-RA	1397.52	631	2	2	1397.52
AAEL006698-RA	1395.31	632	2	2	1395.31
AAEL011656-RA	1384.36	637	2	2	1384.36
AAEL005901-RB	1381.32	1596	3	5	1381.32
AAEL010422-RA	1377.87	960	3	3	1377.87
AAEL009506-RA	1367.18	645	2	2	1367.18
AAEL010168-RB	1351.12	979	0	3	1351.12
AAEL009905-RA	1343.09	2298	7	7	1343.09
AAEL013272-RA	1332.08	662	2	2	1332.08
AAEL000823-RB	1330.07	663	1	2	1330.07
AAEL006785-RB	1326.07	665	0	2	1326.07
AAEL006860-RA	1314.21	671	2	2	1314.21
AAEL012620-RA	1300.64	1017	3	3	1300.64
AAEL013694-RA	1281.74	1032	1	3	1281.74
AAEL002527-RA	1263.37	2094	6	6	1263.37
AAEL005817-RA	1252.61	704	2	2	1252.61
AAEL017558-RA	1245.53	354	1	1	1245.53
AAEL017075-RC	1239.03	2491	2	7	1239.03
AAEL017898-RA	1198.14	368	1	1	1198.14
AAEL006498-RA	1178.92	1122	3	3	1178.92
AAEL003862-RA	1175.78	375	1	1	1175.78
AAEL015679-RA	1175.78	375	0	1	1175.78
AAEL015681-RA	1175.78	375	0	1	1175.78
AAEL004501-RA	1168.85	3395	9	9	1168.85
AAEL011657-RA	1130.56	1560	4	4	1130.56
AAEL012993-RA	1130.56	780	2	2	1130.56
AAEL005462-RA	1114.83	791	2	2	1114.83
AAEL003502-RA	1113.43	396	1	1	1113.43
AAEL012815-RA	1105.06	399	1	1	1105.06
AAEL011959-RA	1096.81	402	1	1	1096.81
AAEL000068-RA	1079.36	817	0	2	1079.36
AAEL007183-RA	1079.36	817	2	2	1079.36
AAEL003659-RA	1072.79	411	0	1	1072.79
AAEL003685-RA	1072.79	411	0	1	1072.79
AAEL011572-RA	1068.89	825	1	2	1068.89
AAEL001922-RA	1036.64	1276	3	3	1036.64
AAEL017132-RA	1027.78	429	1	1	1027.78
AAEL004855-RA	1023.6	1723	4	4	1023.6
AAEL012686-RA	1023.01	862	2	2	1023.01
AAEL000056-RA	1020.64	432	1	1	1020.64
AAEL017119-RA	1020.64	432	1	1	1020.64
AAEL009496-RA	1019.46	865	2	2	1019.46
AAEL010821-RA	1015.94	1302	3	3	1015.94
AAEL007818-RA	1005.51	877	0	2	1005.51
AAEL013004-RA	1001.33	1321	3	3	1001.33
AAEL007539-RA	999.812	441	1	1	999.812
AAEL003103-RA	993.057	444	1	1	993.057
AAEL017077-RB	974.402	905	0	2	974.402
AAEL011608-RB	970.115	909	2	2	970.115
AAEL008739-RA	960.081	1837	4	4	960.081
AAEL005958-RA	953.678	1387	3	3	953.678
AAEL008188-RA	944.148	934	2	2	944.148
AAEL002926-RA	942.131	468	0	1	942.131
AAEL013359-RA	938.521	2349	0	5	938.521
AAEL015584-RA	924.355	477	0	1	924.355
AAEL002639-RA	899.831	490	1	1	899.831
AAEL005482-RA	896.173	492	1	1	896.173
AAEL003942-RA	861.166	512	1	1	861.166
AAEL000663-RA	854.491	516	1	1	854.491
AAEL009994-RA	853.939	1549	3	3	853.939
AAEL012932-RB	852.838	1551	3	3	852.838
AAEL000941-RA	851.191	518	1	1	851.191
AAEL007286-RA	844.669	522	1	1	844.669
AAEL000010-RB	841.445	524	0	1	841.445
AAEL015585-RA	830.352	531	0	1	830.352
AAEL011881-RA	824.658	1604	3	3	824.658
AAEL013942-RA	798.763	1104	2	2	798.763
AAEL000695-RA	796.598	1107	2	2	796.598
AAEL009377-RA	794.445	555	1	1	794.445
AAEL002495-RA	791.593	1114	2	2	791.593
AAEL013960-RA	784.55	562	1	1	784.55
AAEL004336-RA	776.263	1704	3	3	776.263
AAEL005220-RB	773.539	570	0	1	773.539
AAEL008844-RA	765.481	576	1	1	765.481
AAEL009341-RA	761.515	579	1	1	761.515
AAEL004500-RA	761.139	4055	0	7	761.139
AAEL011288-RA	758.024	1745	3	3	758.024
AAEL011587-RA	756.29	583	0	1	756.29
AAEL001352-RA	753.962	2924	5	5	753.962
AAEL017075-RB	752.847	1757	0	3	752.847
AAEL005097-RA	752.418	586	1	1	752.418
AAEL010756-RB	751.136	587	0	1	751.136
AAEL001759-RA	749.859	588	1	1	749.859
AAEL010299-RA	741.037	595	0	1	741.037
AAEL012181-RA	738.555	597	1	1	738.555
AAEL003835-RB	736.499	1796	0	3	736.499
AAEL005080-RA	727.186	1819	3	3	727.186
AAEL017286-RA	723.705	2437	4	4	723.705
AAEL005551-RA	716.938	615	1	1	716.938
AAEL003530-RA	714.614	617	0	1	714.614
AAEL000923-RA	713.458	1236	2	2	713.458
AAEL015006-RA	710.011	621	0	1	710.011
AAEL013097-RA	710.011	621	0	1	710.011
AAEL005844-RA	709.44	1243	2	2	709.44
AAEL017615-RA	707.732	623	1	1	707.732
AAEL003396-RA	706.598	624	1	1	706.598
AAEL002372-RB	699.868	630	0	1	699.868
AAEL001209-RA	699.129	1892	3	3	699.129
AAEL008697-RA	696.552	633	0	1	696.552
AAEL003355-RA	694.358	1905	3	3	694.358
AAEL013066-RA	692.178	1274	2	2	692.178
AAEL007097-RA	686.252	1285	2	2	686.252
AAEL003990-RD	686.252	1285	0	2	686.252
AAEL005255-RA	683.063	1291	2	2	683.063
AAEL010756-RA	676.253	652	0	1	676.253
AAEL002162-RA	674.185	1308	2	2	674.185
AAEL014583-RC	673.156	655	0	1	673.156
AAEL008210-RA	671.107	1314	2	2	671.107
AAEL012437-RB	670.087	658	0	1	670.087
AAEL008500-RA	668.056	1320	2	2	668.056
AAEL017268-RA	668.056	660	1	1	668.056
AAEL005744-RA	667.382	1982	3	3	667.382
AAEL010573-RA	661.045	667	0	1	661.045
AAEL008353-RA	656.127	672	0	1	656.127
AAEL007695-RA	656.127	672	1	1	656.127
AAEL001863-RA	654.18	1348	2	2	654.18
AAEL008353-RB	652.244	676	0	1	652.244
AAEL004248-RA	650.32	678	1	1	650.32
AAEL008329-RA	646.506	682	1	1	646.506
AAEL004699-RA	644.616	4104	2	6	644.616
AAEL009140-RA	643.675	685	1	1	643.675
AAEL017052-RA	639.01	690	1	1	639.01
AAEL007699-RC	633.502	696	0	1	633.502
AAEL013848-RA	630.783	699	1	1	630.783
AAEL007251-RA	628.983	1402	2	2	628.983
AAEL013676-RA	621.01	1420	2	2	621.01
AAEL001758-RA	621.01	710	1	1	621.01
AAEL008791-RA	620.137	711	1	1	620.137
AAEL014698-RB	617.531	1428	0	2	617.531
AAEL000442-RA	616.236	1431	2	2	616.236
AAEL009747-RA	614.947	717	1	1	614.947
AAEL012359-RA	614.091	718	1	1	614.091
AAEL007366-RA	613.237	719	1	1	613.237
AAEL012495-RA	612.385	720	1	1	612.385
AAEL000068-RB	609.844	723	0	1	609.844
AAEL001964-RA	607.324	726	1	1	607.324
AAEL008785-RA	606.488	727	1	1	606.488
AAEL010097-RA	601.729	2931	4	4	601.729
AAEL000010-RA	599.887	735	0	1	599.887
AAEL008481-RA	597.449	738	0	1	597.449
AAEL012987-RA	596.909	2216	3	3	596.909
AAEL008481-RB	595.03	741	0	1	595.03
AAEL014078-RA	593.428	1486	0	2	593.428
AAEL014484-RA	593.428	743	1	1	593.428
AAEL009708-RA	587.889	750	0	1	587.889
AAEL010787-RD	587.107	3004	0	4	587.107
AAEL014498-RA	580.918	759	1	1	580.918
AAEL009275-RA	580.154	1520	2	2	580.154
AAEL009283-RA	579.392	761	1	1	579.392
AAEL006728-RA	579.011	1523	2	2	579.011
AAEL003370-RA	577.495	1527	1	2	577.495
AAEL009547-RA	576.362	3060	4	4	576.362
AAEL013599-RA	574.111	1536	2	2	574.111
AAEL005867-RA	571.877	1542	2	2	571.877
AAEL005885-RB	570.766	1545	0	2	570.766
AAEL009825-RA	570.397	773	1	1	570.397
AAEL013395-RB	570.397	773	1	1	570.397
AAEL004978-RA	570.151	2320	3	3	570.151
AAEL002193-RA	569.66	774	1	1	569.66
AAEL014496-RA	567.461	777	1	1	567.461
AAEL010057-RA	567.096	1555	2	2	567.096
AAEL002168-RA	566.368	1557	2	2	566.368
AAEL011197-RA	565.641	1559	0	2	565.641
AAEL007078-RA	557.699	3953	5	5	557.699
AAEL014945-RB	557.417	791	1	1	557.417
AAEL002851-RA	556.714	2376	3	3	556.714
AAEL006256-RA	554.962	1589	2	2	554.962
AAEL009985-RA	554.613	795	1	1	554.613
AAEL001341-RA	550.687	2402	3	3	550.687
AAEL013660-RA	550.458	1602	2	2	550.458
AAEL013080-RA	550.001	2405	3	3	550.001
AAEL003404-RA	549.087	2409	1	3	549.087
AAEL017481-RA	547.723	1610	2	2	547.723
AAEL013536-RA	544.342	810	1	1	544.342
AAEL017060-RA	544.342	810	1	1	544.342
AAEL014580-RA	538.36	819	1	1	538.36
AAEL006210-RA	535.744	1646	2	2	535.744
AAEL002839-RA	533.475	1653	2	2	533.475
AAEL000198-RA	532.509	1656	2	2	532.509
AAEL007753-RA	530.161	2495	3	3	530.161
AAEL011129-RA	528.044	1670	2	2	528.044
AAEL010884-RA	528.044	835	1	1	528.044
AAEL011380-RA	526.783	837	1	1	526.783
AAEL010977-RA	524.277	2523	3	3	524.277
AAEL007752-RA	524.277	841	1	1	524.277
AAEL010990-RA	520.563	847	1	1	520.563
AAEL009504-RA	519.337	849	1	1	519.337
AAEL008054-RA	517.508	1704	2	2	517.508
AAEL009535-RA	515.693	855	1	1	515.693
AAEL001416-RA	514.489	2571	3	3	514.489
AAEL008103-RA	510.912	863	0	1	510.912
AAEL010646-RA	510.321	864	1	1	510.321
AAEL008270-RA	510.321	864	1	1	510.321
AAEL013703-RA	507.384	869	1	1	507.384
AAEL002221-RA	506.219	871	1	1	506.219
AAEL012964-RA	505.06	1746	2	2	505.06
AAEL002606-RA	503.905	875	1	1	503.905
AAEL011161-RA	502.183	2634	2	3	502.183
AAEL000368-RA	501.612	879	1	1	501.612
AAEL011985-RA	495.97	1778	2	2	495.97
AAEL013625-RA	494.856	891	0	1	494.856
AAEL001216-RA	494.025	1785	2	2	494.025
AAEL010483-RA	493.933	2678	3	3	493.933
AAEL013320-RA	491.546	897	1	1	491.546
AAEL015594-RA	490.999	898	1	1	490.999
AAEL008958-RA	489.772	3601	4	4	489.772
AAEL003835-RC	488.822	1804	0	2	488.822
AAEL003171-RA	488.28	903	1	1	488.28
AAEL009607-RD	485.913	4537	1	5	485.913
AAEL008103-RB	483.462	912	1	1	483.462
AAEL009287-RA	481.088	1833	2	2	481.088
AAEL004653-RA	481.088	1833	2	2	481.088
AAEL017012-RA	481.088	1833	0	2	481.088
AAEL014188-RA	480.826	917	1	1	480.826
AAEL017461-RA	479.779	919	1	1	479.779
AAEL003180-RA	479.258	920	1	1	479.258
AAEL002068-RA	478.218	1844	2	2	478.218
AAEL008781-RA	477.183	924	1	1	477.183
AAEL003349-RA	477.011	2773	3	3	477.011
AAEL008192-RA	475.639	927	0	1	475.639
AAEL017098-RA	475.126	3712	4	4	475.126
AAEL017179-RA	474.104	930	0	1	474.104
AAEL009651-RA	472.074	934	0	1	472.074
AAEL004758-RA	469.061	940	1	1	469.061
AAEL002053-RA	467.569	943	1	1	467.569
AAEL004272-RA	466.579	945	1	1	466.579
AAEL009116-RA	466.579	945	1	1	466.579
AAEL013265-RA	466.086	946	1	1	466.086
AAEL003235-RA	466.086	946	0	1	466.086
AAEL010235-RA	465.594	947	1	1	465.594
AAEL003808-RA	462.42	1907	2	2	462.42
AAEL014534-RA	462.177	2862	3	3	462.177
AAEL017116-RB	461.21	1912	0	2	461.21
AAEL008228-RA	460.728	957	1	1	460.728
AAEL012585-RA	460.728	957	0	1	460.728
AAEL004482-RA	459.289	960	1	1	459.289
AAEL001843-RA	459.289	960	1	1	459.289
AAEL007702-RA	457.858	1926	2	2	457.858
AAEL004620-RA	456.436	966	1	1	456.436
AAEL006249-RA	455.493	5808	6	6	455.493
AAEL010906-RA	455.493	968	1	1	455.493
AAEL005638-RA	453.618	972	1	1	453.618
AAEL008705-RA	453.339	4863	5	5	453.339
AAEL012207-RD	451.759	976	1	1	451.759
AAEL008383-RA	450.835	978	1	1	450.835
AAEL004327-RA	449.915	4900	4	5	449.915
AAEL011471-RC	449.915	980	0	1	449.915
AAEL000046-RA	449.915	980	1	1	449.915
AAEL004500-RB	449.113	3927	0	4	449.113
AAEL002364-RA	448.999	982	1	1	448.999
AAEL016979-RA	448.999	982	1	1	448.999
AAEL007494-RA	444.473	992	1	1	444.473
AAEL000435-RA	444.473	992	1	1	444.473
AAEL010168-RA	443.579	994	0	1	443.579
AAEL010787-RA	442.54	2989	0	3	442.54
AAEL014932-RA	440.917	1000	0	1	440.917
AAEL010355-RA	440.037	2004	2	2	440.037
AAEL000202-RA	440.037	1002	1	1	440.037
AAEL014329-RA	439.598	3009	3	3	439.598
AAEL017058-RA	439.598	2006	2	2	439.598
AAEL009111-RA	435.474	2025	2	2	435.474
AAEL008307-RA	433.547	1017	1	1	433.547
AAEL005880-RA	432.696	1019	1	1	432.696
AAEL009534-RA	432.272	1020	1	1	432.272
AAEL013455-RA	432.272	1020	1	1	432.272
AAEL011285-RA	428.075	1030	0	1	428.075
AAEL002771-RA	427.452	4126	4	4	427.452
AAEL010781-RA	427.038	2065	2	2	427.038
AAEL009646-RA	426.935	4131	4	4	426.935
AAEL013068-RA	424.776	2076	2	2	424.776
AAEL010867-RA	424.367	1039	1	1	424.367
AAEL004461-RA	422.942	2085	2	2	422.942
AAEL014825-RA	421.93	2090	2	2	421.93
AAEL003671-RA	421.124	6282	6	6	421.124
AAEL010681-RA	420.121	2099	2	2	420.121
AAEL011359-RA	418.129	2109	2	2	418.129
AAEL013314-RA	417.931	1055	1	1	417.931
AAEL004126-RB	417.931	1055	1	1	417.931
AAEL009424-RA	416.746	2116	2	2	416.746
AAEL002701-RA	416.352	1059	1	1	416.352
AAEL017367-RA	413.618	1066	1	1	413.618
AAEL001532-RA	413.231	1067	1	1	413.231
AAEL001526-RA	412.265	2139	2	2	412.265
AAEL001005-RA	410.346	2149	1	2	410.346
AAEL009487-RA	410.346	2149	2	2	410.346
AAEL007863-RA	409.965	2151	2	2	409.965
AAEL004699-RB	409.584	2153	0	2	409.584
AAEL006194-RA	409.394	1077	1	1	409.394
AAEL002375-RA	408.635	1079	1	1	408.635
AAEL013138-RA	408.635	1079	1	1	408.635
AAEL012506-RA	408.257	1080	1	1	408.257
AAEL000762-RA	404.883	1089	1	1	404.883
AAEL013221-RA	404.883	1089	0	1	404.883
AAEL000032-RC	402.48	2191	0	2	402.48
AAEL008027-RA	400.955	3299	3	3	400.955
AAEL009347-RA	398.479	2213	2	2	398.479
AAEL014204-RA	397.223	1110	1	1	397.223
AAEL006785-RA	392.624	1123	0	1	392.624
AAEL006674-RA	391.926	1125	1	1	391.926
AAEL004288-RA	391.231	1127	1	1	391.231
AAEL000624-RA	390.365	2259	2	2	390.365
AAEL011606-RA	390.192	1130	0	1	390.192
AAEL002272-RA	388.302	2271	2	2	388.302
AAEL017066-RA	387.109	1139	1	1	387.109
AAEL009101-RA	386.769	1140	1	1	386.769
AAEL005663-RA	384.744	1146	1	1	384.744
AAEL017087-RA	384.074	1148	1	1	384.074
AAEL006315-RA	382.077	3462	3	3	382.077
AAEL000758-RB	381.912	4618	2	4	381.912
AAEL010787-RB	381.251	2313	0	2	381.251
AAEL013069-RA	380.101	1160	1	1	380.101
AAEL003286-RA	376.209	1172	1	1	376.209
AAEL011145-RA	373.975	3537	3	3	373.975
AAEL002644-RA	373.975	1179	1	1	373.975
AAEL002542-RA	373.975	1179	1	1	373.975
AAEL008291-RA	373.026	1182	1	1	373.026
AAEL013968-RA	372.711	2366	2	2	372.711
AAEL010871-RA	372.396	3552	3	3	372.396
AAEL017022-RA	372.396	1184	1	1	372.396
AAEL008941-RA	372.082	1185	0	1	372.082
AAEL004386-RA	371.612	2373	2	2	371.612
AAEL005515-RB	371.455	1187	0	1	371.455
AAEL003014-RA	370.207	1191	1	1	370.207
AAEL003680-RA	370.207	1191	1	1	370.207
AAEL004306-RA	369.587	1193	1	1	369.587
AAEL011711-RA	367.431	1200	1	1	367.431
AAEL013359-RC	366.667	2405	0	2	366.667
AAEL008684-RA	364.244	2421	2	2	364.244
AAEL012913-RA	363.793	1212	1	1	363.793
AAEL012847-RA	363.793	1212	1	1	363.793
AAEL001834-RA	363.493	1213	1	1	363.493
AAEL012416-RA	362.001	1218	1	1	362.001
AAEL013537-RB	361.704	1219	0	1	361.704
AAEL006971-RA	361.704	1219	1	1	361.704
AAEL010725-RA	361.259	2441	2	2	361.259
AAEL007609-RA	360.816	1222	1	1	360.816
AAEL017012-RB	360.816	1222	0	1	360.816
AAEL013394-RA	359.346	1227	0	1	359.346
AAEL002125-RA	358.469	1230	1	1	358.469
AAEL012655-RA	358.324	2461	2	2	358.324
AAEL005764-RA	356.729	1236	1	1	356.729
AAEL007444-RB	356.729	1236	0	1	356.729
AAEL015246-RA	355.865	2478	2	2	355.865
AAEL000804-RA	355.77	3718	0	3	355.77
AAEL003750-RA	355.292	1241	0	1	355.292
AAEL006915-RA	355.006	1242	0	1	355.006
AAEL001113-RA	354.72	2486	2	2	354.72
AAEL006790-RA	354.435	3732	3	3	354.435
AAEL007333-RA	354.15	1245	1	1	354.15
AAEL005165-RA	352.452	1251	0	1	352.452
AAEL006132-RA	352.17	1252	1	1	352.17
AAEL003505-RA	352.03	2505	2	2	352.03
AAEL010850-RC	351.328	1255	0	1	351.328
AAEL003855-RA	349.657	3783	3	3	349.657
AAEL010011-RA	349.103	1263	1	1	349.103
AAEL005522-RA	348.551	2530	2	2	348.551
AAEL001306-RA	348.276	1266	1	1	348.276
AAEL006911-RA	347.042	2541	2	2	347.042
AAEL005035-RA	346.906	1271	1	1	346.906
AAEL001952-RA	346.633	1272	0	1	346.633
AAEL003443-RA	344.466	1280	1	1	344.466
AAEL004355-RA	344.466	1280	1	1	344.466
AAEL007356-RA	344.466	1280	0	1	344.466
AAEL012751-RA	343.795	2565	2	2	343.795
AAEL006993-RA	342.593	1287	0	1	342.593
AAEL001446-RA	341.796	1290	1	1	341.796
AAEL001872-RA	341.003	1293	1	1	341.003
AAEL004889-RA	340.477	2590	2	2	340.477
AAEL011281-RA	340.214	1296	1	1	340.214
AAEL001003-RA	340.214	1296	0	1	340.214
AAEL002675-RA	340.214	1296	1	1	340.214
AAEL000431-RA	339.69	1298	1	1	339.69
AAEL017007-RA	339.167	1300	1	1	339.167
AAEL006167-RA	338.646	1302	1	1	338.646
AAEL013568-RA	338.516	2605	2	2	338.516
AAEL009637-RA	337.093	1308	1	1	337.093
AAEL003885-RA	337.093	1308	1	1	337.093
AAEL005713-RA	336.835	1309	1	1	336.835
AAEL011023-RA	335.809	3939	3	3	335.809
AAEL000604-RA	335.298	2630	2	2	335.298
AAEL002551-RA	334.62	3953	3	3	334.62
AAEL002624-RA	334.281	1319	1	1	334.281
AAEL009624-RA	333.271	1323	1	1	333.271
AAEL007829-RA	332.266	1327	1	1	332.266
AAEL004484-RA	331.766	1329	1	1	331.766
AAEL005326-RA	331.517	1330	1	1	331.517
AAEL004622-RA	331.019	1332	1	1	331.019
AAEL013227-RA	330.646	2667	2	2	330.646
AAEL007866-RA	330.523	1334	1	1	330.523
AAEL015467-RA	330.028	1336	1	1	330.028
AAEL013326-RA	329.534	1338	1	1	329.534
AAEL010247-RB	329.043	1340	1	1	329.043
AAEL011967-RA	328.797	2682	2	2	328.797
AAEL010153-RA	326.484	2701	2	2	326.484
AAEL012591-RA	326.364	1351	1	1	326.364
AAEL006998-RA	324.92	1357	1	1	324.92
AAEL014198-RA	323.253	1364	1	1	323.253
AAEL010798-RA	322.78	1366	1	1	322.78
AAEL004786-RA	320.667	1375	1	1	320.667
AAEL005500-RA	320.667	1375	1	1	320.667
AAEL009353-RA	320.55	2751	2	2	320.55
AAEL009870-RA	320.201	1377	1	1	320.201
AAEL013843-RA	319.274	1381	1	1	319.274
AAEL010668-RA	318.122	1386	1	1	318.122
AAEL007749-RA	316.751	1392	0	1	316.751
AAEL013904-RA	315.391	1398	0	1	315.391
AAEL002572-RA	315.391	1398	1	1	315.391
AAEL012330-RA	315.166	1399	1	1	315.166
AAEL006121-RA	314.941	1400	1	1	314.941
AAEL006445-RA	313.374	1407	1	1	313.374
AAEL002610-RA	313.374	1407	1	1	313.374
AAEL006765-RA	312.707	1410	1	1	312.707
AAEL013675-RA	312.707	1410	1	1	312.707
AAEL008399-RA	312.043	1413	1	1	312.043
AAEL001779-RA	311.602	1415	1	1	311.602
AAEL010280-RA	311.272	2833	1	2	311.272
AAEL007202-RA	310.724	2838	2	2	310.724
AAEL000157-RA	310.724	1419	1	1	310.724
AAEL003146-RA	310.724	1419	1	1	310.724
AAEL010454-RA	309.416	1425	1	1	309.416
AAEL002729-RA	309.416	1425	1	1	309.416
AAEL015151-RA	308.549	1429	1	1	308.549
AAEL014813-RA	307.903	1432	0	1	307.903
AAEL005281-RA	307.474	2868	2	2	307.474
AAEL004420-RB	307.259	1435	1	1	307.259
AAEL007747-RA	306.832	1437	1	1	306.832
AAEL011527-RA	306.618	1438	1	1	306.618
AAEL009084-RA	305.45	2887	2	2	305.45
AAEL006280-RA	305.133	1445	1	1	305.133
AAEL014991-RA	304.922	1446	1	1	304.922
AAEL011196-RA	304.711	1447	1	1	304.711
AAEL007043-RA	304.501	2896	2	2	304.501
AAEL004041-RA	304.291	1449	1	1	304.291
AAEL013749-RA	304.291	1449	1	1	304.291
AAEL014340-RA	304.081	1450	1	1	304.081
AAEL002969-RA	302.828	1456	1	1	302.828
AAEL006571-RA	301.791	1461	1	1	301.791
AAEL003126-RA	300.557	4401	3	3	300.557
AAEL001371-RA	300.352	1468	0	1	300.352
AAEL004452-RA	299.944	1470	1	1	299.944
AAEL011414-RD	299.333	1473	0	1	299.333
AAEL012935-RA	298.724	4428	3	3	298.724
AAEL009903-RA	298.32	2956	2	2	298.32
AAEL012615-RA	297.214	2967	2	2	297.214
AAEL014491-RB	296.764	5943	3	4	296.764
AAEL011159-RA	295.719	1491	1	1	295.719
AAEL003332-RA	294.534	1497	1	1	294.534
AAEL003540-RA	293.651	3003	2	2	293.651
AAEL000934-RA	293.163	1504	0	1	293.163
AAEL003184-RA	292.774	1506	0	1	292.774
AAEL005726-RA	292.482	3015	2	2	292.482
AAEL008839-RA	292.192	1509	1	1	292.192
AAEL012692-RA	291.998	1510	1	1	291.998
AAEL004052-RA	291.805	1511	1	1	291.805
AAEL014294-RA	291.419	1513	1	1	291.419
AAEL000934-RC	290.842	1516	0	1	290.842
AAEL017473-RA	290.651	1517	1	1	290.651
AAEL003720-RA	290.268	3038	2	2	290.268
AAEL017082-RA	289.506	1523	1	1	289.506
AAEL013558-RA	289.316	1524	1	1	289.316
AAEL012483-RA	288.937	1526	0	1	288.937
AAEL004631-RA	288.558	1528	1	1	288.558
AAEL017078-RA	288.558	1528	1	1	288.558
AAEL013510-RA	287.868	4595	3	3	287.868
AAEL011414-RB	287.617	1533	0	1	287.617
AAEL012568-RA	287.43	3068	2	2	287.43
AAEL017280-RA	287.055	6144	4	4	287.055
AAEL003004-RA	285.753	1543	1	1	285.753
AAEL002083-RA	285.014	3094	2	2	285.014
AAEL007701-RA	285.014	1547	1	1	285.014
AAEL009990-RA	284.83	1548	1	1	284.83
AAEL012094-RA	284.279	1551	0	1	284.279
AAEL007656-RA	282.458	1561	1	1	282.458
AAEL000390-RA	280.482	1572	1	1	280.482
AAEL013950-RA	279.061	1580	1	1	279.061
AAEL014718-RA	278.357	1584	1	1	278.357
AAEL007001-RA	278.006	1586	1	1	278.006
AAEL013028-RA	277.481	1589	1	1	277.481
AAEL011912-RA	276.61	1594	1	1	276.61
AAEL016984-RB	276.61	1594	0	1	276.61
AAEL012487-RB	276.437	1595	1	1	276.437
AAEL005951-RB	275.918	1598	1	1	275.918
AAEL013778-RA	275.573	1600	1	1	275.573
AAEL007797-RA	275.401	1601	1	1	275.401
AAEL013936-RC	275.229	1602	0	1	275.229
AAEL009634-RD	274.715	1605	0	1	274.715
AAEL007496-RA	274.373	1607	1	1	274.373
AAEL017393-RA	273.692	1611	1	1	273.692
AAEL011197-RB	273.522	1612	0	1	273.522
AAEL017207-RA	273.296	4840	3	3	273.296
AAEL003326-RA	273.014	3230	2	2	273.014
AAEL003366-RA	272.845	1616	1	1	272.845
AAEL002774-RA	272.171	3240	0	2	272.171
AAEL011900-RA	272.171	1620	1	1	272.171
AAEL012094-RB	271.501	1624	0	1	271.501
AAEL009949-RA	270.501	1630	1	1	270.501
AAEL010885-RA	270.335	1631	1	1	270.335
AAEL000460-RA	270.335	1631	1	1	270.335
AAEL007573-RA	270.17	1632	1	1	270.17
AAEL006395-RA	269.867	9803	6	6	269.867
AAEL005089-RA	268.688	1641	1	1	268.688
AAEL015330-RA	268.443	3285	1	2	268.443
AAEL003916-RA	267.061	1651	1	1	267.061
AAEL011519-RA	266.254	1656	1	1	266.254
AAEL009659-RA	266.254	1656	1	1	266.254
AAEL001331-RA	266.254	1656	0	1	266.254
AAEL017419-RA	265.293	1662	1	1	265.293
AAEL010576-RN	264.815	1665	0	1	264.815
AAEL017223-RA	264.815	1665	1	1	264.815
AAEL005018-RA	264.656	1666	1	1	264.656
AAEL010576-RP	264.497	1667	0	1	264.497
AAEL000454-RB	264.497	1667	0	1	264.497
AAEL014698-RA	264.497	1667	0	1	264.497
AAEL013819-RA	264.18	1669	0	1	264.18
AAEL010576-RC	264.022	1670	0	1	264.022
AAEL001357-RA	262.295	3362	2	2	262.295
AAEL000013-RA	261.983	1683	1	1	261.983
AAEL010184-RA	261.905	6734	4	4	261.905
AAEL009874-RA	261.827	1684	1	1	261.827
AAEL005832-RA	261.75	3369	2	2	261.75
AAEL004027-RA	261.517	1686	1	1	261.517
AAEL010852-RA	261.517	1686	1	1	261.517
AAEL012372-RA	261.052	1689	0	1	261.052
AAEL011191-RA	260.743	1691	1	1	260.743
AAEL009241-RA	259.287	3401	2	2	259.287
AAEL013993-RA	258.906	1703	1	1	258.906
AAEL001468-RA	258.299	1707	1	1	258.299
AAEL013547-RA	258.299	1707	1	1	258.299
AAEL004148-RA	258.148	1708	1	1	258.148
AAEL001752-RB	257.771	3421	0	2	257.771
AAEL000950-RA	257.095	1715	1	1	257.095
AAEL006567-RA	256.72	3435	2	2	256.72
AAEL014631-RA	256.496	3438	2	2	256.496
AAEL000204-RB	256.496	1719	0	1	256.496
AAEL017483-RA	256.049	1722	1	1	256.049
AAEL006922-RA	255.456	1726	0	1	255.456
AAEL006389-RA	255.16	1728	1	1	255.16
AAEL010001-RA	255.16	1728	1	1	255.16
AAEL007375-RD	254.865	1730	0	1	254.865
AAEL003829-RA	254.718	3462	2	2	254.718
AAEL013016-RA	254.277	1734	1	1	254.277
AAEL003813-RA	254.277	1734	1	1	254.277
AAEL010598-RA	253.985	3472	2	2	253.985
AAEL007417-RA	253.449	5219	3	3	253.449
AAEL012151-RA	253.255	1741	1	1	253.255
AAEL000930-RB	252.964	1743	0	1	252.964
AAEL010901-RB	252.964	1743	1	1	252.964
AAEL017254-RA	251.665	1752	1	1	251.665
AAEL002366-RA	250.949	1757	1	1	250.949
AAEL010576-RJ	250.664	1759	0	1	250.664
AAEL005416-RA	250.616	5278	3	3	250.616
AAEL008890-RA	249.529	1767	1	1	249.529
AAEL001462-RA	249.388	1768	1	1	249.388
AAEL010765-RA	249.106	1770	1	1	249.106
AAEL009882-RB	248.264	1776	0	1	248.264
AAEL001582-RA	246.46	5367	3	3	246.46
AAEL003719-RA	245.773	1794	1	1	245.773
AAEL005843-RA	245.226	1798	0	1	245.226
AAEL017315-RA	244.546	3606	2	2	244.546
AAEL014057-RA	244.208	3611	2	2	244.208
AAEL003968-RA	244.208	3611	2	2	244.208
AAEL014969-RA	243.332	1812	1	1	243.332
AAEL003679-RA	242.662	1817	1	1	242.662
AAEL000295-RA	242.44	5456	3	3	242.44
AAEL003046-RA	242.329	3639	2	2	242.329
AAEL007521-RB	241.93	3645	0	2	241.93
AAEL004418-RA	241.731	1824	1	1	241.731
AAEL003835-RA	241.598	1825	0	1	241.598
AAEL009147-RA	241.202	1828	1	1	241.202
AAEL006934-RA	239.89	1838	1	1	239.89
AAEL001565-RA	239.109	1844	1	1	239.109
AAEL009212-RB	238.85	1846	0	1	238.85
AAEL005120-RA	238.721	1847	1	1	238.721
AAEL011140-RA	238.592	1848	1	1	238.592
AAEL007506-RA	238.226	11105	6	6	238.226
AAEL006434-RA	237.948	1853	1	1	237.948
AAEL005931-RA	237.819	1854	1	1	237.819
AAEL004905-RA	237.435	1857	1	1	237.435
AAEL010841-RA	237.244	3717	2	2	237.244
AAEL013139-RH	237.18	1859	0	1	237.18
AAEL008881-RA	237.052	3720	2	2	237.052
AAEL012230-RA	236.925	1861	1	1	236.925
AAEL011814-RA	236.163	1867	1	1	236.163
AAEL003877-RB	235.911	1869	0	1	235.911
AAEL014238-RA	235.911	1869	0	1	235.911
AAEL007892-RA	235.785	1870	1	1	235.785
AAEL002781-RB	235.659	1871	1	1	235.659
AAEL011061-RA	235.281	3748	2	2	235.281
AAEL004865-RA	235.198	5624	3	3	235.198
AAEL002336-RA	234.78	1878	1	1	234.78
AAEL008657-RA	233.908	1885	0	1	233.908
AAEL009629-RA	233.908	1885	1	1	233.908
AAEL003937-RA	233.66	1887	1	1	233.66
AAEL006184-RA	232.92	1893	1	1	232.92
AAEL017385-RB	232.797	1894	0	1	232.797
AAEL008226-RA	231.818	3804	2	2	231.818
AAEL006884-RA	231.696	1903	1	1	231.696
AAEL001044-RA	231.21	1907	1	1	231.21
AAEL014659-RA	231.089	1908	1	1	231.089
AAEL008595-RB	230.968	1909	0	1	230.968
AAEL004381-RA	230.726	3822	2	2	230.726
AAEL007927-RA	230.244	1915	1	1	230.244
AAEL003594-RA	230.244	1915	1	1	230.244
AAEL010576-RK	229.764	1919	0	1	229.764
AAEL005672-RA	229.048	1925	1	1	229.048
AAEL013823-RA	228.81	1927	1	1	228.81
AAEL017421-RA	228.81	1927	1	1	228.81
AAEL002705-RA	228.218	3864	2	2	228.218
AAEL011955-RA	227.511	1938	1	1	227.511
AAEL017455-RA	226.576	1946	1	1	226.576
AAEL006830-RA	226.46	1947	1	1	226.46
AAEL000293-RA	226.343	3896	2	2	226.343
AAEL001119-RA	225.764	1953	1	1	225.764
AAEL008657-RB	225.533	1955	0	1	225.533
AAEL008100-RA	225.418	1956	1	1	225.418
AAEL004412-RA	225.245	3915	2	2	225.245
AAEL011255-RA	225.187	1958	1	1	225.187
AAEL013733-RA	225.073	1959	1	1	225.073
AAEL005169-RA	224.614	1963	1	1	224.614
AAEL002823-RA	224.385	1965	1	1	224.385
AAEL013567-RA	224.214	3933	2	2	224.214
AAEL001910-RA	224.1	3935	2	2	224.1
AAEL008189-RA	224.043	1968	1	1	224.043
AAEL017054-RA	224.005	5905	3	3	224.005
AAEL010991-RA	223.873	3939	2	2	223.873
AAEL001506-RA	222.685	1980	1	1	222.685
AAEL011085-RA	222.573	1981	1	1	222.573
AAEL011095-RA	222.236	1984	1	1	222.236
AAEL010319-RA	222.013	1986	1	1	222.013
AAEL007468-RA	222.013	1986	1	1	222.013
AAEL010787-RC	221.455	1991	0	1	221.455
AAEL004134-RA	221.344	1992	0	1	221.344
AAEL001187-RA	221.233	1993	1	1	221.233
AAEL001984-RA	221.233	1993	1	1	221.233
AAEL006582-RC	221.122	3988	0	2	221.122
AAEL005359-RA	221.011	1995	1	1	221.011
AAEL005690-RA	221.011	1995	1	1	221.011
AAEL015389-RA	220.9	1996	1	1	220.9
AAEL006751-RA	220.679	1998	0	1	220.679
AAEL003542-RA	220.679	1998	1	1	220.679
AAEL006091-RC	220.569	1999	0	1	220.569
AAEL010145-RC	220.348	2001	0	1	220.348
AAEL010094-RA	220.238	2002	1	1	220.238
AAEL002422-RA	220.183	4005	2	2	220.183
AAEL009890-RA	219.58	2008	1	1	219.58
AAEL002281-RA	219.362	2010	1	1	219.362
AAEL000469-RA	218.709	2016	1	1	218.709
AAEL009220-RA	218.06	2022	1	1	218.06
AAEL003882-RA	217.791	8098	4	4	217.791
AAEL008041-RB	217.522	2027	0	1	217.522
AAEL010060-RA	217.522	2027	1	1	217.522
AAEL011791-RA	217.308	2029	0	1	217.308
AAEL007399-RA	217.094	2031	0	1	217.094
AAEL002653-RA	216.773	2034	1	1	216.773
AAEL006027-RA	216.56	2036	1	1	216.56
AAEL001593-RA	216.56	2036	0	1	216.56
AAEL004675-RA	216.454	2037	1	1	216.454
AAEL006172-RA	216.454	2037	1	1	216.454
AAEL009182-RA	216.136	2040	0	1	216.136
AAEL002163-RA	216.03	2041	1	1	216.03
AAEL014279-RA	215.818	2043	1	1	215.818
AAEL011989-RA	215.082	2050	0	1	215.082
AAEL005515-RD	214.977	2051	0	1	214.977
AAEL002435-RB	214.977	2051	0	1	214.977
AAEL000931-RA	214.977	2051	1	1	214.977
AAEL008852-RA	213.934	2061	1	1	213.934
AAEL009381-RA	213.778	4125	2	2	213.778
AAEL013047-RA	213.726	2063	1	1	213.726
AAEL010116-RB	213.519	2065	0	1	213.519
AAEL007102-RA	213.519	2065	1	1	213.519
AAEL002240-RA	213.313	2067	1	1	213.313
AAEL005947-RA	213.313	2067	0	1	213.313
AAEL006928-RA	212.798	2072	1	1	212.798
AAEL014529-RA	212.49	2075	1	1	212.49
AAEL006890-RA	212.49	2075	1	1	212.49
AAEL005533-RA	212.286	2077	1	1	212.286
AAEL010595-RA	212.183	2078	1	1	212.183
AAEL017573-RA	211.878	2081	1	1	211.878
AAEL005512-RA	211.776	2082	1	1	211.776
AAEL000171-RA	211.471	6255	3	3	211.471
AAEL011371-RA	211.268	2087	1	1	211.268
AAEL008041-RA	211.268	2087	0	1	211.268
AAEL013353-RA	210.562	2094	0	1	210.562
AAEL013602-RA	210.562	2094	1	1	210.562
AAEL013534-RA	210.512	4189	2	2	210.512
AAEL010612-RA	210.361	2096	1	1	210.361
AAEL001069-RA	210.011	4199	2	2	210.011
AAEL004391-RA	209.661	2103	1	1	209.661
AAEL006725-RA	209.362	2106	1	1	209.362
AAEL006031-RA	209.263	2107	1	1	209.263
AAEL002435-RC	209.164	2108	0	1	209.164
AAEL007443-RA	209.065	2109	0	1	209.065
AAEL005515-RG	208.866	2111	0	1	208.866
AAEL013863-RA	208.718	4225	2	2	208.718
AAEL012215-RA	208.176	2118	1	1	208.176
AAEL005149-RA	208.078	2119	1	1	208.078
AAEL010226-RA	207.198	2128	1	1	207.198
AAEL000032-RA	206.906	2131	0	1	206.906
AAEL000172-RA	206.422	6408	3	3	206.422
AAEL011688-RA	206.422	2136	1	1	206.422
AAEL013822-RA	206.325	2137	1	1	206.325
AAEL004356-RA	206.229	2138	1	1	206.229
AAEL001933-RA	205.844	2142	1	1	205.844
AAEL006582-RB	205.604	4289	0	2	205.604
AAEL002144-RA	205.269	4296	2	2	205.269
AAEL012673-RA	205.269	2148	0	1	205.269
AAEL012723-RA	205.078	2150	1	1	205.078
AAEL011116-RA	205.078	2150	0	1	205.078
AAEL008528-RB	204.697	2154	0	1	204.697
AAEL006549-RA	204.602	2155	1	1	204.602
AAEL012364-RA	204.128	2160	1	1	204.128
AAEL008963-RA	204.128	2160	1	1	204.128
AAEL004388-RA	203.845	2163	1	1	203.845
AAEL017147-RB	203.563	2166	1	1	203.563
AAEL010914-RA	203.469	2167	1	1	203.469
AAEL012054-RA	203.469	2167	1	1	203.469
AAEL012310-RA	202.814	2174	1	1	202.814
AAEL005071-RA	202.721	2175	1	1	202.721
AAEL007572-RB	201.885	2184	1	1	201.885
AAEL017412-RA	201.424	2189	1	1	201.424
AAEL003769-RB	201.148	2192	0	1	201.148
AAEL005446-RA	200.326	2201	1	1	200.326
AAEL017342-RA	199.691	2208	1	1	199.691
AAEL000825-RA	199.6	2209	1	1	199.6
AAEL000574-RA	199.6	2209	0	1	199.6
AAEL013741-RA	199.6	2209	1	1	199.6
AAEL008015-RA	199.42	4422	2	2	199.42
AAEL000836-RA	199.24	2213	1	1	199.24
AAEL007186-RA	199.15	2214	1	1	199.15
AAEL001492-RA	198.88	2217	1	1	198.88
AAEL014738-RA	198.79	2218	0	1	198.79
AAEL013887-RA	198.165	2225	1	1	198.165
AAEL008037-RA	198.165	2225	1	1	198.165
AAEL012265-RA	197.898	2228	1	1	197.898
AAEL001593-RC	196.75	2241	0	1	196.75
AAEL004014-RA	196.75	2241	1	1	196.75
AAEL014706-RA	196.575	6729	3	3	196.575
AAEL004920-RA	196.575	2243	1	1	196.575
AAEL009859-RA	196.138	2248	1	1	196.138
AAEL009902-RA	196.05	2249	1	1	196.05
AAEL002776-RA	195.876	2251	1	1	195.876
AAEL007605-RA	195.572	4509	2	2	195.572
AAEL000656-RA	195.442	2256	1	1	195.442
AAEL003949-RA	194.408	2268	1	1	194.408
AAEL005895-RA	194.151	2271	1	1	194.151
AAEL004834-RA	193.81	6825	3	3	193.81
AAEL011694-RA	193.554	2278	1	1	193.554
AAEL010000-RA	193.3	2281	1	1	193.3
AAEL014578-RA	193.131	2283	1	1	193.131
AAEL005593-RA	193.131	2283	1	1	193.131
AAEL005736-RA	191.953	2297	0	1	191.953
AAEL008076-RA	191.703	2300	0	1	191.703
AAEL010022-RA	191.412	4607	2	2	191.412
AAEL006847-RA	191.121	2307	1	1	191.121
AAEL010359-RA	191.121	2307	1	1	191.121
AAEL005461-RA	190.956	2309	1	1	190.956
AAEL003950-RA	190.543	2314	1	1	190.543
AAEL015100-RA	190.461	2315	1	1	190.461
AAEL001438-RA	189.805	4646	2	2	189.805
AAEL000999-RA	189.56	2326	1	1	189.56
AAEL012394-RA	189.479	2327	1	1	189.479
AAEL006747-RA	189.397	2328	1	1	189.397
AAEL007787-RA	189.073	2332	1	1	189.073
AAEL005849-RA	189.073	2332	1	1	189.073
AAEL015543-RA	188.265	2342	1	1	188.265
AAEL004434-RA	187.944	2346	1	1	187.944
AAEL010059-RA	187.944	2346	1	1	187.944
AAEL008769-RA	187.784	2348	0	1	187.784
AAEL008248-RA	186.908	2359	1	1	186.908
AAEL011857-RA	186.829	2360	1	1	186.829
AAEL001593-RB	186.12	2369	0	1	186.12
AAEL004946-RA	185.884	2372	1	1	185.884
AAEL001093-RA	185.728	2374	1	1	185.728
AAEL011369-RA	185.337	2379	1	1	185.337
AAEL001688-RA	185.104	2382	1	1	185.104
AAEL012203-RA	185.026	2383	1	1	185.026
AAEL005214-RA	184.561	2389	1	1	184.561
AAEL013987-RA	184.407	2391	1	1	184.407
AAEL010910-RA	184.253	2393	1	1	184.253
AAEL017561-RA	184.176	2394	1	1	184.176
AAEL007022-RA	184.099	2395	1	1	184.099
AAEL001666-RA	183.907	4795	2	2	183.907
AAEL014867-RA	183.715	2400	1	1	183.715
AAEL005733-RB	183.664	7202	0	3	183.664
AAEL005400-RD	182.877	2411	0	1	182.877
AAEL006791-RA	181.112	4869	2	2	181.112
AAEL011425-RA	181	2436	1	1	181
AAEL010827-RA	180.704	4880	2	2	180.704
AAEL009520-RA	180.63	2441	1	1	180.63
AAEL005975-RB	180.334	2445	0	1	180.334
AAEL001440-RA	178.907	9858	4	4	178.907
AAEL014711-RA	178.654	4936	1	2	178.654
AAEL002688-RA	178.581	2469	1	1	178.581
AAEL008706-RA	177.789	2480	1	1	177.789
AAEL014683-RA	177.503	2484	1	1	177.503
AAEL010747-RA	177.431	2485	1	1	177.431
AAEL009883-RA	176.791	2494	1	1	176.791
AAEL004415-RA	176.226	2502	0	1	176.226
AAEL009787-RA	176.155	2503	1	1	176.155
AAEL005613-RA	175.945	2506	1	1	175.945
AAEL011097-RA	175.804	2508	1	1	175.804
AAEL007915-RA	175.699	5019	2	2	175.699
AAEL002525-RA	175.664	2510	1	1	175.664
AAEL001769-RA	175.106	2518	1	1	175.106
AAEL008463-RA	175.037	2519	1	1	175.037
AAEL005376-RA	174.759	2523	0	1	174.759
AAEL000416-RA	174.396	10113	4	4	174.396
AAEL012552-RA	174.276	2530	1	1	174.276
AAEL013378-RA	174.138	2532	1	1	174.138
AAEL017233-RA	174.035	5067	2	2	174.035
AAEL009955-RA	173.606	10159	4	4	173.606
AAEL009148-RA	172.909	2550	0	1	172.909
AAEL009040-RA	172.909	2550	1	1	172.909
AAEL010317-RA	172.841	2551	1	1	172.841
AAEL008738-RA	172.413	7672	3	3	172.413
AAEL001361-RA	171.965	5128	2	2	171.965
AAEL012026-RC	171.697	2568	0	1	171.697
AAEL000550-RA	171.697	2568	1	1	171.697
AAEL001710-RA	171.496	2571	1	1	171.496
AAEL013134-RA	171.396	5145	2	2	171.396
AAEL002752-RA	170.568	2585	1	1	170.568
AAEL012996-RA	170.37	2588	1	1	170.37
AAEL001420-RA	170.304	2589	1	1	170.304
AAEL004980-RA	169.649	2599	1	1	169.649
AAEL014843-RA	169.453	2602	1	1	169.453
AAEL004930-RA	168.999	2609	1	1	168.999
AAEL006074-RA	167.713	2629	1	1	167.713
AAEL004110-RA	167.522	2632	1	1	167.522
AAEL010877-RA	167.141	2638	1	1	167.141
AAEL010464-RC	166.07	2655	1	1	166.07
AAEL017088-RA	166.008	2656	1	1	166.008
AAEL004045-RA	165.727	5321	2	2	165.727
AAEL008615-RA	165.696	2661	1	1	165.696
AAEL000296-RA	165.323	2667	1	1	165.323
AAEL010467-RA	164.89	2674	0	1	164.89
AAEL013275-RB	164.46	5362	1	2	164.46
AAEL000858-RA	164.46	2681	1	1	164.46
AAEL008028-RA	164.337	2683	1	1	164.337
AAEL004709-RA	164.215	2685	1	1	164.215
AAEL011420-RA	164.215	2685	1	1	164.215
AAEL006012-RA	164.215	2685	1	1	164.215
AAEL007029-RB	163.91	2690	0	1	163.91
AAEL010258-RB	163.666	2694	0	1	163.666
AAEL000362-RA	163.121	2703	1	1	163.121
AAEL009645-RA	163.061	2704	0	1	163.061
AAEL003348-RC	163.001	5410	0	2	163.001
AAEL004668-RA	162.941	2706	1	1	162.941
AAEL001091-RA	162.7	2710	1	1	162.7
AAEL006939-RA	161.686	2727	0	1	161.686
AAEL014051-RA	161.449	2731	1	1	161.449
AAEL001007-RA	161.272	2734	1	1	161.272
AAEL004562-RA	161.213	2735	1	1	161.213
AAEL007130-RA	161.154	2736	1	1	161.154
AAEL007252-RA	160.217	5504	2	2	160.217
AAEL003109-RA	159.926	2757	1	1	159.926
AAEL010178-RA	159.926	2757	1	1	159.926
AAEL000794-RA	159.868	5516	2	2	159.868
AAEL003357-RA	159.233	2769	1	1	159.233
AAEL003624-RA	158.546	2781	1	1	158.546
AAEL004142-RA	158.375	2784	1	1	158.375
AAEL005338-RA	158.319	8355	3	3	158.319
AAEL012035-RA	158.035	2790	1	1	158.035
AAEL011742-RA	156.854	2811	1	1	156.854
AAEL007558-RA	156.298	2821	1	1	156.298
AAEL010509-RA	156.077	2825	1	1	156.077
AAEL007007-RA	155.856	2829	1	1	155.856
AAEL008266-RA	155.856	2829	1	1	155.856
AAEL004989-RA	155.417	2837	1	1	155.417
AAEL012026-RA	155.198	2841	0	1	155.198
AAEL006956-RA	154.952	5691	2	2	154.952
AAEL008823-RA	154.871	2847	1	1	154.871
AAEL005441-RA	154.871	2847	1	1	154.871
AAEL014222-RA	154.844	5695	2	2	154.844
AAEL011282-RA	154.383	2856	1	1	154.383
AAEL012045-RA	154.059	2862	1	1	154.059
AAEL004586-RB	153.952	2864	1	1	153.952
AAEL005651-RA	153.63	2870	1	1	153.63
AAEL007402-RA	153.523	5744	2	2	153.523
AAEL014633-RA	153.416	2874	0	1	153.416
AAEL009605-RA	153.256	2877	1	1	153.256
AAEL002944-RA	152.937	2883	1	1	152.937
AAEL012325-RA	152.884	5768	2	2	152.884
AAEL010890-RA	152.778	2886	1	1	152.778
AAEL001495-RB	152.725	2887	1	1	152.725
AAEL004274-RA	152.619	2889	1	1	152.619
AAEL005627-RA	152.145	2898	1	1	152.145
AAEL000856-RA	152.04	2900	1	1	152.04
AAEL000591-RA	151.518	2910	1	1	151.518
AAEL011693-RA	151.362	2913	1	1	151.362
AAEL005241-RA	151.206	2916	1	1	151.206
AAEL003839-RA	150.844	2923	1	1	150.844
AAEL001604-RA	150.792	2924	1	1	150.792
AAEL001858-RA	150.638	2927	1	1	150.638
AAEL005469-RA	150.586	2928	1	1	150.586
AAEL002091-RA	150.484	2930	1	1	150.484
AAEL003731-RA	150.125	2937	1	1	150.125
AAEL013137-RA	150.074	2938	1	1	150.074
AAEL009915-RA	149.135	5913	2	2	149.135
AAEL013050-RA	148.307	2973	1	1	148.307
AAEL010942-RA	147.909	2981	1	1	147.909
AAEL000154-RA	147.81	2983	1	1	147.81
AAEL002963-RB	147.81	2983	0	1	147.81
AAEL005400-RC	147.563	2988	0	1	147.563
AAEL008260-RA	146.972	3000	1	1	146.972
AAEL013143-RA	146.923	3001	1	1	146.923
AAEL002865-RA	146.777	3004	1	1	146.777
AAEL012062-RB	146.679	3006	0	1	146.679
AAEL003364-RA	146.338	3013	1	1	146.338
AAEL012217-RA	146.047	3019	0	1	146.047
AAEL008854-RA	145.373	3033	1	1	145.373
AAEL012827-RA	145.23	3036	1	1	145.23
AAEL004897-RA	145.086	3039	1	1	145.086
AAEL003287-RB	144.705	3047	0	1	144.705
AAEL005017-RA	144.705	3047	1	1	144.705
AAEL005528-RA	143.809	3066	1	1	143.809
AAEL010170-RA	143.481	3073	0	1	143.481
AAEL004286-RA	143.388	3075	1	1	143.388
AAEL017258-RA	142.877	3086	1	1	142.877
AAEL010933-RA	142.645	3091	1	1	142.645
AAEL017391-RA	142.323	9294	3	3	142.323
AAEL012904-RA	142.14	3102	1	1	142.14
AAEL017204-RA	142.094	3103	1	1	142.094
AAEL008787-RA	141.865	3108	1	1	141.865
AAEL009477-RA	141.048	3126	0	1	141.048
AAEL010170-RC	140.868	3130	0	1	140.868
AAEL005655-RB	140.688	3134	0	1	140.688
AAEL007923-RA	140.33	3142	0	1	140.33
AAEL009104-RA	140.241	3144	1	1	140.241
AAEL011432-RA	140.107	3147	1	1	140.107
AAEL017301-RA	140.018	3149	1	1	140.018
AAEL010971-RA	139.663	6314	2	2	139.663
AAEL014709-RA	139.663	3157	0	1	139.663
AAEL004235-RA	138.915	3174	1	1	138.915
AAEL011396-RA	138.653	3180	1	1	138.653
AAEL010512-RA	138.392	3186	1	1	138.392
AAEL011089-RB	138.175	3191	0	1	138.175
AAEL002340-RA	138.175	3191	0	1	138.175
AAEL013136-RA	138.11	6385	2	2	138.11
AAEL013356-RB	137.873	3198	0	1	137.873
AAEL003008-RA	137.615	3204	1	1	137.615
AAEL003698-RA	137.486	3207	1	1	137.486
AAEL007397-RA	137.357	3210	0	1	137.357
AAEL008677-RA	137.186	3214	1	1	137.186
AAEL003572-RA	136.634	3227	1	1	136.634
AAEL008382-RA	136.507	3230	1	1	136.507
AAEL009719-RA	136.212	3237	0	1	136.212
AAEL009887-RA	135.667	3250	1	1	135.667
AAEL006020-RA	135.667	3250	1	1	135.667
AAEL017251-RA	135.458	3255	1	1	135.458
AAEL007362-RA	134.18	3286	1	1	134.18
AAEL009326-RA	133.692	3298	1	1	133.692
AAEL004211-RA	133.369	3306	1	1	133.369
AAEL000567-RA	133.167	3311	1	1	133.167
AAEL007397-RC	132.766	3321	0	1	132.766
AAEL005930-RA	132.686	9969	3	3	132.686
AAEL010815-RA	132.051	3339	1	1	132.051
AAEL002528-RA	132.051	3339	1	1	132.051
AAEL003162-RA	131.853	3344	1	1	131.853
AAEL002230-RA	131.607	13401	4	4	131.607
AAEL011577-RA	131.578	3351	1	1	131.578
AAEL003896-RA	130.991	3366	1	1	130.991
AAEL008714-RA	130.41	3381	1	1	130.41
AAEL003955-RA	130.333	6766	2	2	130.333
AAEL014931-RA	128.848	3422	0	1	128.848
AAEL009375-RA	128.773	3424	1	1	128.773
AAEL001953-RA	128.547	3430	1	1	128.547
AAEL012945-RB	128.472	3432	0	1	128.472
AAEL017329-RA	127.913	3447	1	1	127.913
AAEL008832-RA	127.802	3450	1	1	127.802
AAEL011800-RA	127.249	3465	1	1	127.249
AAEL013736-RA	126.81	3477	1	1	126.81
AAEL009192-RA	126.482	3486	1	1	126.482
AAEL005174-RA	126.265	3492	1	1	126.265
AAEL001484-RA	126.229	3493	0	1	126.229
AAEL009422-RA	126.12	3496	0	1	126.12
AAEL014249-RA	125.582	3511	1	1	125.582
AAEL007470-RA	124.8	3533	1	1	124.8
AAEL000961-RA	124.377	7090	2	2	124.377
AAEL006185-RA	124.377	3545	1	1	124.377
AAEL001731-RA	124.167	3551	1	1	124.167
AAEL009712-RA	124.097	3553	1	1	124.097
AAEL007638-RA	123.575	3568	1	1	123.575
AAEL009265-RA	123.558	7137	2	2	123.558
AAEL004694-RA	123.299	3576	1	1	123.299
AAEL001411-RB	122.921	7174	0	2	122.921
AAEL012602-RA	122.036	3613	1	1	122.036
AAEL009422-RF	121.565	3627	0	1	121.565
AAEL006040-RA	120.899	3647	1	1	120.899
AAEL000730-RA	120.7	3653	1	1	120.7
AAEL005733-RA	120.65	7309	0	2	120.65
AAEL010975-RA	120.502	3659	1	1	120.502
AAEL000737-RB	119.945	3676	0	1	119.945
AAEL002407-RB	119.782	3681	1	1	119.782
AAEL004849-RA	119.717	3683	1	1	119.717
AAEL007888-RA	119.684	7368	2	2	119.684
AAEL008110-RA	119.684	3684	1	1	119.684
AAEL011876-RA	119.457	3691	1	1	119.457
AAEL003953-RA	119.102	3702	1	1	119.102
AAEL007521-RA	118.494	3721	0	1	118.494
AAEL003893-RA	118.145	3732	1	1	118.145
AAEL002788-RA	117.955	3738	1	1	117.955
AAEL004972-RB	117.861	3741	0	1	117.861
AAEL004716-RA	117.688	7493	0	2	117.688
AAEL010905-RA	117.515	3752	1	1	117.515
AAEL006021-RA	117.515	3752	1	1	117.515
AAEL011240-RC	117.39	3756	0	1	117.39
AAEL001540-RA	117.047	3767	1	1	117.047
AAEL004886-RA	116.954	3770	1	1	116.954
AAEL006730-RA	115.939	3803	1	1	115.939
AAEL009691-RA	115.484	3818	1	1	115.484
AAEL003941-RA	115.152	3829	1	1	115.152
AAEL007662-RA	114.822	3840	1	1	114.822
AAEL002691-RB	114.822	3840	0	1	114.822
AAEL000693-RA	114.479	7703	2	2	114.479
AAEL002536-RA	114.435	3853	1	1	114.435
AAEL012508-RB	114.257	3859	0	1	114.257
AAEL006721-RA	113.668	3879	0	1	113.668
AAEL010972-RA	111.766	3945	1	1	111.766
AAEL000804-RB	111.738	3946	0	1	111.738
AAEL007658-RA	111.006	3972	1	1	111.006
AAEL010318-RB	110.202	4001	0	1	110.202
AAEL010698-RA	109.954	4010	1	1	109.954
AAEL010318-RA	109.273	4035	1	1	109.273
AAEL017023-RA	109.111	4041	0	1	109.111
AAEL017368-RA	109.057	4043	1	1	109.057
AAEL001397-RA	108.922	4048	1	1	108.922
AAEL001794-RA	108.895	4049	0	1	108.895
AAEL009495-RA	108.627	4059	1	1	108.627
AAEL005879-RA	107.909	4086	1	1	107.909
AAEL003262-RA	107.909	4086	1	1	107.909
AAEL009427-RA	107.123	4116	1	1	107.123
AAEL011566-RA	106.915	8248	2	2	106.915
AAEL004236-RA	106.502	4140	0	1	106.502
AAEL002683-RA	106.322	4147	1	1	106.322
AAEL005384-RA	105.99	4160	1	1	105.99
AAEL011479-RA	105.786	8336	2	2	105.786
AAEL005813-RA	105.71	4171	1	1	105.71
AAEL009391-RA	105.66	4173	1	1	105.66
AAEL001794-RB	105.634	4174	0	1	105.634
AAEL008462-RA	105.457	4181	1	1	105.457
AAEL001655-RA	105.055	4197	1	1	105.055
AAEL005175-RA	104.93	4202	1	1	104.93
AAEL014931-RB	104.831	4206	0	1	104.831
AAEL001194-RA	104.297	8455	2	2	104.297
AAEL006411-RA	103.77	4249	0	1	103.77
AAEL006411-RB	103.114	4276	0	1	103.114
AAEL005937-RA	103.018	4280	1	1	103.018
AAEL002061-RA	102.682	4294	1	1	102.682
AAEL004790-RA	102.587	4298	1	1	102.587
AAEL002498-RA	101.923	4326	1	1	101.923
AAEL007563-RA	101.151	4359	1	1	101.151
AAEL000343-RB	100.966	4367	0	1	100.966
AAEL004039-RA	100.735	4377	1	1	100.735
AAEL014694-RA	99.5973	4427	1	1	99.5973
AAEL004743-RB	98.7496	4465	0	1	98.7496
AAEL000608-RA	98.397	4481	1	1	98.397
AAEL004623-RA	97.7643	4510	1	1	97.7643
AAEL007651-RA	97.6128	4517	1	1	97.6128
AAEL013285-RA	97.3972	4527	1	1	97.3972
AAEL008242-RA	97.2254	4535	1	1	97.2254
AAEL008607-RA	96.6923	4560	1	1	96.6923
AAEL005643-RA	96.5019	4569	0	1	96.5019
AAEL012039-RA	96.4386	4572	1	1	96.4386
AAEL008247-RA	96.1861	4584	1	1	96.1861
AAEL008340-RA	95.8099	4602	1	1	95.8099
AAEL008730-RA	95.1072	4636	1	1	95.1072
AAEL009416-RA	94.6784	4657	1	1	94.6784
AAEL004942-RA	94.5971	4661	0	1	94.5971
AAEL010159-RA	94.2332	4679	1	1	94.2332
AAEL011049-RA	94.1326	4684	1	1	94.1326
AAEL001503-RA	93.0991	4736	1	1	93.0991
AAEL001861-RA	92.8247	4750	1	1	92.8247
AAEL014360-RA	92.5519	4764	1	1	92.5519
AAEL013253-RB	92.1264	4786	1	1	92.1264
AAEL004621-RA	91.8769	4799	1	1	91.8769
AAEL009110-RA	91.2494	4832	1	1	91.2494
AAEL005304-RA	91.2305	4833	0	1	91.2305
AAEL005211-RA	91.1174	4839	1	1	91.1174
AAEL001296-RA	90.705	4861	1	1	90.705
AAEL000276-RA	90.2964	4883	1	1	90.2964
AAEL002987-RA	89.873	4906	1	1	89.873
AAEL013487-RA	89.7633	4912	1	1	89.7633
AAEL004394-RA	88.6444	4974	0	1	88.6444
AAEL000109-RA	88.1482	5002	1	1	88.1482
AAEL001165-RA	88.0074	5010	1	1	88.0074
AAEL008836-RA	87.9547	10026	2	2	87.9547
AAEL012083-RA	87.0002	5068	1	1	87.0002
AAEL017499-RA	86.9487	5071	1	1	86.9487
AAEL014506-RA	84.9551	15570	3	3	84.9551
AAEL002206-RA	84.857	5196	1	1	84.857
AAEL013012-RA	82.8792	5320	1	1	82.8792
AAEL007449-RA	82.6926	5332	1	1	82.6926
AAEL006680-RA	82.5224	5343	1	1	82.5224
AAEL002319-RA	81.6816	5398	1	1	81.6816
AAEL010061-RA	81.2451	5427	1	1	81.2451
AAEL002986-RA	80.1667	5500	1	1	80.1667
AAEL002829-RA	80.0612	22029	4	4	80.0612
AAEL003105-RA	79.804	5525	1	1	79.804
AAEL002382-RA	79.5162	5545	1	1	79.5162
AAEL006959-RA	79.5162	5545	1	1	79.5162
AAEL017546-RA	79.4016	5553	1	1	79.4016
AAEL005324-RA	77.8181	16998	3	3	77.8181
AAEL003780-RA	77.5989	5682	1	1	77.5989
AAEL012057-RA	77.4626	5692	1	1	77.4626
AAEL003275-RA	77.3132	5703	1	1	77.3132
AAEL007817-RA	76.8148	5740	1	1	76.8148
AAEL000343-RA	75.6939	5825	0	1	75.6939
AAEL011258-RA	75.4091	5847	1	1	75.4091
AAEL009022-RA	74.1536	5946	1	1	74.1536
AAEL006082-RA	74.0415	5955	1	1	74.0415
AAEL000815-RA	72.6387	6070	1	1	72.6387
AAEL012442-RA	71.7989	6141	0	1	71.7989
AAEL009073-RA	71.196	6193	1	1	71.196
AAEL009357-RA	71.1157	6200	1	1	71.1157
AAEL003658-RA	71.1042	6201	1	1	71.1042
AAEL007742-RA	70.8984	6219	1	1	70.8984
AAEL005318-RA	70.7959	6228	1	1	70.7959
AAEL004246-RA	70.4566	6258	0	1	70.4566
AAEL009189-RA	70.4115	6262	1	1	70.4115
AAEL002392-RA	68.4973	6437	1	1	68.4973
AAEL010434-RA	66.9781	6583	1	1	66.9781
AAEL008829-RA	65.8675	6694	1	1	65.8675
AAEL017357-RA	64.6316	6822	1	1	64.6316
AAEL010978-RA	64.3393	6853	1	1	64.3393
AAEL007465-RA	64.0402	6885	1	1	64.0402
AAEL008398-RA	63.1325	6984	1	1	63.1325
AAEL002228-RA	62.5148	7053	1	1	62.5148
AAEL006116-RA	61.196	7205	1	1	61.196
AAEL009959-RA	60.4162	7298	1	1	60.4162
AAEL006013-RA	59.3988	7423	1	1	59.3988
AAEL004716-RB	58.8674	7490	0	1	58.8674
AAEL010147-RA	58.7185	7509	1	1	58.7185
AAEL005861-RA	58.4074	7549	1	1	58.4074
AAEL006307-RA	58.0918	7590	1	1	58.0918
AAEL003608-RA	56.7461	7770	1	1	56.7461
AAEL010210-RA	56.5278	7800	1	1	56.5278
AAEL015065-RA	56.3616	7823	1	1	56.3616
AAEL008107-RA	56.0108	15744	2	2	56.0108
AAEL009884-RA	55.1284	7998	1	1	55.1284
AAEL001583-RA	54.2801	8123	1	1	54.2801
AAEL012905-RA	53.7016	16421	2	2	53.7016
AAEL008371-RA	53.193	8289	1	1	53.193
AAEL008484-RA	51.0439	8638	1	1	51.0439
AAEL017575-RA	49.6193	8886	1	1	49.6193
AAEL007980-RA	49.1985	8962	1	1	49.1985
AAEL001914-RA	48.9093	9015	1	1	48.9093
AAEL015015-RA	48.1403	9159	1	1	48.1403
AAEL007705-RA	46.344	9514	1	1	46.344
AAEL000054-RA	46.0825	9568	1	1	46.0825
AAEL003252-RA	46.0296	9579	1	1	46.0296
AAEL009992-RA	43.7374	10081	1	1	43.7374
AAEL009993-RA	43.6768	10095	1	1	43.6768
AAEL008123-RA	36.5482	12064	1	1	36.5482
AAEL006242-RA	33.5809	13130	1	1	33.5809
AAEL003155-RA	32.1228	13726	1	1	32.1228
AAEL007132-RA	31.0374	14206	1	1	31.0374
AAEL013559-RA	30.4838	14464	1	1	30.4838
AAEL005319-RA	29.7917	14800	1	1	29.7917
AAEL003837-RA	28.7111	15357	1	1	28.7111
AAEL002565-RA	20.3751	21640	1	1	20.3751
AAEL007898-RA	12.7809	34498	1	1	12.7809
AAEL003237-RA	0	690	0	0	0
AAEL014602-RA	0	327	0	0	0
AAEL010223-RA	0	1616	0	0	0
AAEL013583-RA	0	645	0	0	0
AAEL011704-RA	0	2605	0	0	0
AAEL009206-RA	0	1647	0	0	0
AAEL005550-RA	0	1485	0	0	0
AAEL012547-RA	0	4606	0	0	0
AAEL014889-RA	0	763	0	0	0
AAEL013940-RA	0	3152	0	0	0
AAEL010135-RA	0	2412	0	0	0
AAEL012786-RA	0	663	0	0	0
AAEL009224-RA	0	1433	0	0	0
AAEL009224-RB	0	1430	0	0	0
AAEL015380-RA	0	999	0	0	0
AAEL009373-RA	0	724	0	0	0
AAEL002384-RA	0	1813	0	0	0
AAEL005954-RA	0	1878	0	0	0
AAEL003769-RA	0	1245	0	0	0
AAEL014635-RA	0	1524	0	0	0
AAEL014342-RA	0	684	0	0	0
AAEL009122-RA	0	1543	0	0	0
AAEL013202-RA	0	486	0	0	0
AAEL010396-RA	0	829	0	0	0
AAEL010396-RB	0	823	0	0	0
AAEL007225-RA	0	13815	0	0	0
AAEL007542-RA	0	2067	0	0	0
AAEL000979-RA	0	1210	0	0	0
AAEL003013-RA	0	3502	0	0	0
AAEL001942-RA	0	1290	0	0	0
AAEL007208-RA	0	1419	0	0	0
AAEL011160-RA	0	1749	0	0	0
AAEL006846-RA	0	1554	0	0	0
AAEL000727-RA	0	711	0	0	0
AAEL005430-RA	0	6105	0	0	0
AAEL002625-RA	0	1082	0	0	0
AAEL015238-RA	0	548	0	0	0
AAEL002676-RA	0	2208	0	0	0
AAEL008945-RA	0	998	0	0	0
AAEL002950-RA	0	1758	0	0	0
AAEL002950-RB	0	1646	0	0	0
AAEL015316-RA	0	564	0	0	0
AAEL011797-RA	0	819	0	0	0
AAEL009288-RA	0	732	0	0	0
AAEL004083-RA	0	2269	0	0	0
AAEL000983-RA	0	648	0	0	0
AAEL000983-RB	0	715	0	0	0
AAEL000983-RC	0	993	0	0	0
AAEL000983-RD	0	740	0	0	0
AAEL000983-RE	0	1121	0	0	0
AAEL008295-RA	0	435	0	0	0
AAEL000940-RA	0	853	0	0	0
AAEL000268-RA	0	1059	0	0	0
AAEL014703-RA	0	1812	0	0	0
AAEL013119-RA	0	1071	0	0	0
AAEL013119-RB	0	971	0	0	0
AAEL013119-RC	0	1054	0	0	0
AAEL006143-RA	0	1947	0	0	0
AAEL006946-RA	0	1932	0	0	0
AAEL005991-RA	0	1736	0	0	0
AAEL003561-RA	0	528	0	0	0
AAEL004673-RA	0	3244	0	0	0
AAEL005735-RA	0	759	0	0	0
AAEL005865-RA	0	1287	0	0	0
AAEL010966-RA	0	1292	0	0	0
AAEL010966-RB	0	1206	0	0	0
AAEL010966-RC	0	1225	0	0	0
AAEL006024-RA	0	1668	0	0	0
AAEL006067-RA	0	836	0	0	0
AAEL006327-RA	0	1033	0	0	0
AAEL002086-RA	0	639	0	0	0
AAEL009704-RA	0	1554	0	0	0
AAEL003793-RA	0	900	0	0	0
AAEL000582-RA	0	1755	0	0	0
AAEL014740-RA	0	1800	0	0	0
AAEL014175-RA	0	303	0	0	0
AAEL010306-RA	0	756	0	0	0
AAEL008796-RA	0	2517	0	0	0
AAEL001899-RA	0	1047	0	0	0
AAEL006936-RA	0	958	0	0	0
AAEL006936-RB	0	924	0	0	0
AAEL010476-RA	0	1391	0	0	0
AAEL000839-RA	0	1843	0	0	0
AAEL006173-RA	0	303	0	0	0
AAEL001237-RA	0	1414	0	0	0
AAEL002914-RA	0	270	0	0	0
AAEL002248-RA	0	1590	0	0	0
AAEL007637-RA	0	2478	0	0	0
AAEL004444-RA	0	1704	0	0	0
AAEL002424-RA	0	1205	0	0	0
AAEL008209-RA	0	261	0	0	0
AAEL008011-RA	0	459	0	0	0
AAEL007265-RA	0	345	0	0	0
AAEL011376-RA	0	2739	0	0	0
AAEL004762-RA	0	735	0	0	0
AAEL002947-RA	0	1671	0	0	0
AAEL002737-RA	0	460	0	0	0
AAEL002737-RB	0	531	0	0	0
AAEL008045-RA	0	2175	0	0	0
AAEL004880-RA	0	3948	0	0	0
AAEL000605-RA	0	1747	0	0	0
AAEL013870-RA	0	1703	0	0	0
AAEL013186-RA	0	948	0	0	0
AAEL010117-RA	0	849	0	0	0
AAEL009764-RA	0	2061	0	0	0
AAEL009764-RB	0	1995	0	0	0
AAEL009405-RA	0	4446	0	0	0
AAEL002004-RA	0	381	0	0	0
AAEL002806-RA	0	714	0	0	0
AAEL000283-RA	0	408	0	0	0
AAEL015591-RA	0	1092	0	0	0
AAEL013159-RA	0	1620	0	0	0
AAEL001886-RA	0	1623	0	0	0
AAEL006141-RA	0	486	0	0	0
AAEL002783-RA	0	1376	0	0	0
AAEL000764-RA	0	1332	0	0	0
AAEL008983-RA	0	417	0	0	0
AAEL008219-RA	0	1722	0	0	0
AAEL012565-RA	0	831	0	0	0
AAEL010743-RA	0	1542	0	0	0
AAEL010851-RA	0	2499	0	0	0
AAEL006164-RA	0	330	0	0	0
AAEL012228-RA	0	1403	0	0	0
AAEL004105-RA	0	504	0	0	0
AAEL015283-RA	0	1692	0	0	0
AAEL005883-RA	0	591	0	0	0
AAEL004932-RA	0	2622	0	0	0
AAEL002286-RA	0	1389	0	0	0
AAEL010719-RA	0	819	0	0	0
AAEL007213-RA	0	1362	0	0	0
AAEL000261-RA	0	1485	0	0	0
AAEL010752-RA	0	1113	0	0	0
AAEL006978-RA	0	2605	0	0	0
AAEL001581-RA	0	2739	0	0	0
AAEL010104-RA	0	891	0	0	0
AAEL007090-RA	0	948	0	0	0
AAEL003645-RA	0	1729	0	0	0
AAEL004143-RA	0	1487	0	0	0
AAEL014874-RA	0	915	0	0	0
AAEL003246-RA	0	1248	0	0	0
AAEL011491-RA	0	668	0	0	0
AAEL009773-RA	0	1241	0	0	0
AAEL009773-RB	0	1238	0	0	0
AAEL009773-RC	0	901	0	0	0
AAEL000231-RA	0	2495	0	0	0
AAEL006238-RA	0	740	0	0	0
AAEL006238-RB	0	737	0	0	0
AAEL012570-RA	0	666	0	0	0
AAEL005904-RA	0	1794	0	0	0
AAEL014168-RA	0	3112	0	0	0
AAEL006196-RA	0	2568	0	0	0
AAEL014774-RA	0	5211	0	0	0
AAEL015121-RA	0	916	0	0	0
AAEL013166-RA	0	1250	0	0	0
AAEL001595-RA	0	853	0	0	0
AAEL009476-RA	0	715	0	0	0
AAEL000524-RA	0	543	0	0	0
AAEL014374-RA	0	602	0	0	0
AAEL007347-RA	0	1713	0	0	0
AAEL003516-RA	0	2023	0	0	0
AAEL000222-RA	0	678	0	0	0
AAEL011512-RA	0	1728	0	0	0
AAEL003028-RA	0	717	0	0	0
AAEL008149-RA	0	192	0	0	0
AAEL005116-RA	0	156	0	0	0
AAEL008656-RA	0	1356	0	0	0
AAEL006053-RA	0	1183	0	0	0
AAEL011784-RA	0	1260	0	0	0
AAEL009435-RA	0	477	0	0	0
AAEL005168-RA	0	753	0	0	0
AAEL002154-RA	0	399	0	0	0
AAEL014834-RA	0	787	0	0	0
AAEL014749-RA	0	1616	0	0	0
AAEL014749-RB	0	1523	0	0	0
AAEL010664-RA	0	745	0	0	0
AAEL006404-RA	0	831	0	0	0
AAEL005745-RA	0	687	0	0	0
AAEL009910-RA	0	1875	0	0	0
AAEL005418-RA	0	642	0	0	0
AAEL002360-RA	0	886	0	0	0
AAEL000422-RA	0	1626	0	0	0
AAEL002593-RA	0	1341	0	0	0
AAEL002593-RB	0	1361	0	0	0
AAEL009053-RA	0	1467	0	0	0
AAEL003745-RA	0	1077	0	0	0
AAEL014282-RA	0	1669	0	0	0
AAEL004800-RA	0	1493	0	0	0
AAEL006743-RA	0	564	0	0	0
AAEL006212-RA	0	2043	0	0	0
AAEL001542-RA	0	1056	0	0	0
AAEL013799-RA	0	1319	0	0	0
AAEL013799-RB	0	1543	0	0	0
AAEL012632-RA	0	2389	0	0	0
AAEL009668-RA	0	4146	0	0	0
AAEL002090-RA	0	1518	0	0	0
AAEL012235-RA	0	1456	0	0	0
AAEL005272-RA	0	3725	0	0	0
AAEL000226-RA	0	1039	0	0	0
AAEL007876-RA	0	2280	0	0	0
AAEL006836-RA	0	1106	0	0	0
AAEL006836-RB	0	979	0	0	0
AAEL004820-RA	0	1002	0	0	0
AAEL001257-RA	0	2269	0	0	0
AAEL000705-RA	0	1032	0	0	0
AAEL014095-RA	0	2670	0	0	0
AAEL004844-RA	0	2394	0	0	0
AAEL004263-RA	0	673	0	0	0
AAEL000522-RA	0	1407	0	0	0
AAEL015042-RA	0	726	0	0	0
AAEL008326-RA	0	339	0	0	0
AAEL010387-RA	0	3007	0	0	0
AAEL001900-RA	0	2030	0	0	0
AAEL010642-RA	0	1352	0	0	0
AAEL009685-RA	0	1005	0	0	0
AAEL009685-RB	0	1097	0	0	0
AAEL005798-RA	0	1491	0	0	0
AAEL004275-RA	0	741	0	0	0
AAEL002713-RA	0	1138	0	0	0
AAEL014727-RA	0	876	0	0	0
AAEL010400-RA	0	333	0	0	0
AAEL001230-RA	0	2565	0	0	0
AAEL012131-RA	0	2634	0	0	0
AAEL012862-RA	0	683	0	0	0
AAEL003217-RA	0	561	0	0	0
AAEL002302-RA	0	591	0	0	0
AAEL000272-RA	0	814	0	0	0
AAEL008069-RA	0	10203	0	0	0
AAEL004095-RA	0	1346	0	0	0
AAEL007531-RA	0	1731	0	0	0
AAEL008031-RA	0	999	0	0	0
AAEL008427-RA	0	2147	0	0	0
AAEL003356-RA	0	828	0	0	0
AAEL014316-RA	0	1821	0	0	0
AAEL001510-RA	0	1209	0	0	0
AAEL004727-RA	0	2171	0	0	0
AAEL004727-RB	0	2126	0	0	0
AAEL009163-RA	0	252	0	0	0
AAEL009681-RA	0	1818	0	0	0
AAEL001156-RA	0	1385	0	0	0
AAEL014161-RA	0	2164	0	0	0
AAEL008077-RA	0	2831	0	0	0
AAEL002338-RA	0	2457	0	0	0
AAEL001690-RA	0	1117	0	0	0
AAEL013354-RA	0	1239	0	0	0
AAEL008202-RA	0	939	0	0	0
AAEL003783-RA	0	1236	0	0	0
AAEL006601-RA	0	1242	0	0	0
AAEL008977-RA	0	348	0	0	0
AAEL008820-RA	0	977	0	0	0
AAEL001124-RA	0	1901	0	0	0
AAEL002027-RA	0	378	0	0	0
AAEL004713-RA	0	1664	0	0	0
AAEL001146-RA	0	1659	0	0	0
AAEL008418-RA	0	1262	0	0	0
AAEL008418-RB	0	1297	0	0	0
AAEL014988-RA	0	306	0	0	0
AAEL011500-RA	0	1053	0	0	0
AAEL011500-RB	0	989	0	0	0
AAEL011500-RC	0	2179	0	0	0
AAEL008436-RA	0	396	0	0	0
AAEL005948-RA	0	435	0	0	0
AAEL002134-RA	0	742	0	0	0
AAEL009468-RA	0	519	0	0	0
AAEL006273-RA	0	1608	0	0	0
AAEL011463-RA	0	1700	0	0	0
AAEL006374-RA	0	1654	0	0	0
AAEL015551-RA	0	685	0	0	0
AAEL013737-RA	0	759	0	0	0
AAEL003002-RA	0	2487	0	0	0
AAEL001161-RA	0	1359	0	0	0
AAEL004317-RA	0	1875	0	0	0
AAEL001735-RA	0	420	0	0	0
AAEL006806-RA	0	4454	0	0	0
AAEL014535-RA	0	822	0	0	0
AAEL012088-RA	0	2250	0	0	0
AAEL002452-RA	0	390	0	0	0
AAEL009114-RA	0	639	0	0	0
AAEL002098-RA	0	2940	0	0	0
AAEL001250-RA	0	2085	0	0	0
AAEL011260-RA	0	1371	0	0	0
AAEL005622-RA	0	706	0	0	0
AAEL008793-RA	0	1729	0	0	0
AAEL001372-RA	0	3721	0	0	0
AAEL001372-RB	0	2487	0	0	0
AAEL009281-RA	0	1533	0	0	0
AAEL005555-RA	0	270	0	0	0
AAEL003590-RA	0	706	0	0	0
AAEL010452-RA	0	1363	0	0	0
AAEL015403-RA	0	1188	0	0	0
AAEL005736-RB	0	2453	0	0	0
AAEL005736-RC	0	2300	0	0	0
AAEL012169-RA	0	1220	0	0	0
AAEL010700-RA	0	306	0	0	0
AAEL003076-RA	0	1735	0	0	0
AAEL007571-RA	0	168	0	0	0
AAEL003397-RA	0	758	0	0	0
AAEL007106-RA	0	968	0	0	0
AAEL006284-RA	0	875	0	0	0
AAEL004120-RA	0	907	0	0	0
AAEL005337-RA	0	1530	0	0	0
AAEL007847-RA	0	5169	0	0	0
AAEL014851-RA	0	4521	0	0	0
AAEL008308-RA	0	570	0	0	0
AAEL004380-RA	0	1002	0	0	0
AAEL003792-RA	0	1737	0	0	0
AAEL012625-RA	0	825	0	0	0
AAEL014996-RA	0	441	0	0	0
AAEL014913-RA	0	2422	0	0	0
AAEL012651-RA	0	786	0	0	0
AAEL003817-RA	0	1435	0	0	0
AAEL006854-RA	0	1025	0	0	0
AAEL004812-RA	0	4935	0	0	0
AAEL008313-RA	0	537	0	0	0
AAEL013906-RA	0	1296	0	0	0
AAEL012577-RA	0	1282	0	0	0
AAEL001576-RA	0	1236	0	0	0
AAEL008629-RA	0	2551	0	0	0
AAEL011730-RA	0	456	0	0	0
AAEL011092-RA	0	4361	0	0	0
AAEL003753-RA	0	729	0	0	0
AAEL002725-RA	0	372	0	0	0
AAEL001642-RA	0	801	0	0	0
AAEL001642-RB	0	872	0	0	0
AAEL007145-RA	0	1143	0	0	0
AAEL004202-RA	0	791	0	0	0
AAEL008495-RA	0	3918	0	0	0
AAEL015455-RA	0	1946	0	0	0
AAEL013889-RA	0	666	0	0	0
AAEL013506-RA	0	954	0	0	0
AAEL012522-RA	0	1683	0	0	0
AAEL007524-RA	0	288	0	0	0
AAEL012101-RA	0	1350	0	0	0
AAEL015117-RA	0	1245	0	0	0
AAEL013296-RA	0	2199	0	0	0
AAEL004303-RA	0	1698	0	0	0
AAEL004422-RA	0	1456	0	0	0
AAEL010450-RA	0	279	0	0	0
AAEL014489-RA	0	549	0	0	0
AAEL004124-RA	0	1442	0	0	0
AAEL004124-RB	0	2058	0	0	0
AAEL012658-RA	0	1413	0	0	0
AAEL003740-RA	0	3058	0	0	0
AAEL005108-RA	0	660	0	0	0
AAEL009904-RA	0	1115	0	0	0
AAEL001711-RA	0	1512	0	0	0
AAEL008568-RA	0	1353	0	0	0
AAEL002431-RA	0	231	0	0	0
AAEL012249-RA	0	3009	0	0	0
AAEL013239-RA	0	4215	0	0	0
AAEL011339-RA	0	494	0	0	0
AAEL002589-RA	0	384	0	0	0
AAEL011047-RA	0	1596	0	0	0
AAEL009795-RA	0	8625	0	0	0
AAEL004817-RA	0	1164	0	0	0
AAEL007338-RA	0	534	0	0	0
AAEL006719-RA	0	2338	0	0	0
AAEL000921-RA	0	489	0	0	0
AAEL013979-RA	0	1154	0	0	0
AAEL013979-RB	0	1094	0	0	0
AAEL013979-RC	0	984	0	0	0
AAEL013979-RD	0	1004	0	0	0
AAEL013979-RE	0	1064	0	0	0
AAEL013617-RA	0	1538	0	0	0
AAEL007418-RA	0	1356	0	0	0
AAEL003113-RA	0	1021	0	0	0
AAEL013538-RA	0	2006	0	0	0
AAEL007713-RA	0	1265	0	0	0
AAEL004875-RA	0	3952	0	0	0
AAEL013855-RA	0	1071	0	0	0
AAEL012704-RA	0	618	0	0	0
AAEL012612-RA	0	4142	0	0	0
AAEL012612-RB	0	3441	0	0	0
AAEL000993-RA	0	1671	0	0	0
AAEL006139-RA	0	2531	0	0	0
AAEL004525-RA	0	792	0	0	0
AAEL015612-RA	0	1494	0	0	0
AAEL010381-RA	0	1608	0	0	0
AAEL007925-RA	0	321	0	0	0
AAEL007489-RA	0	2209	0	0	0
AAEL006964-RA	0	1132	0	0	0
AAEL001624-RA	0	940	0	0	0
AAEL002100-RA	0	1635	0	0	0
AAEL002100-RB	0	1619	0	0	0
AAEL002080-RA	0	2113	0	0	0
AAEL013770-RA	0	3063	0	0	0
AAEL000665-RA	0	633	0	0	0
AAEL015600-RA	0	231	0	0	0
AAEL011681-RA	0	2364	0	0	0
AAEL006489-RA	0	2161	0	0	0
AAEL006489-RB	0	2213	0	0	0
AAEL002119-RA	0	1907	0	0	0
AAEL002414-RA	0	1200	0	0	0
AAEL005998-RA	0	3362	0	0	0
AAEL005998-RB	0	3509	0	0	0
AAEL005411-RA	0	2340	0	0	0
AAEL014823-RA	0	777	0	0	0
AAEL007774-RA	0	1068	0	0	0
AAEL007032-RA	0	1347	0	0	0
AAEL004913-RA	0	528	0	0	0
AAEL004417-RA	0	1392	0	0	0
AAEL002341-RA	0	2565	0	0	0
AAEL001417-RA	0	1068	0	0	0
AAEL010858-RA	0	1638	0	0	0
AAEL007578-RA	0	1966	0	0	0
AAEL006907-RA	0	597	0	0	0
AAEL002052-RA	0	681	0	0	0
AAEL004969-RA	0	12976	0	0	0
AAEL006738-RA	0	1650	0	0	0
AAEL014220-RA	0	1126	0	0	0
AAEL014071-RA	0	2651	0	0	0
AAEL005466-RA	0	458	0	0	0
AAEL010005-RA	0	1676	0	0	0
AAEL010376-RA	0	899	0	0	0
AAEL002076-RA	0	298	0	0	0
AAEL000388-RA	0	3868	0	0	0
AAEL012100-RA	0	1305	0	0	0
AAEL007426-RA	0	2257	0	0	0
AAEL004480-RA	0	2743	0	0	0
AAEL002996-RA	0	1675	0	0	0
AAEL006258-RA	0	1446	0	0	0
AAEL003477-RA	0	868	0	0	0
AAEL001389-RA	0	2851	0	0	0
AAEL003617-RA	0	996	0	0	0
AAEL011025-RA	0	1680	0	0	0
AAEL001856-RA	0	1762	0	0	0
AAEL001856-RB	0	1415	0	0	0
AAEL005327-RA	0	924	0	0	0
AAEL013132-RA	0	1862	0	0	0
AAEL013132-RB	0	2331	0	0	0
AAEL013132-RC	0	2797	0	0	0
AAEL014203-RA	0	1818	0	0	0
AAEL003419-RA	0	2645	0	0	0
AAEL015302-RA	0	558	0	0	0
AAEL012129-RA	0	1908	0	0	0
AAEL011805-RA	0	951	0	0	0
AAEL015337-RA	0	2489	0	0	0
AAEL004584-RA	0	896	0	0	0
AAEL006585-RA	0	1021	0	0	0
AAEL014720-RA	0	1863	0	0	0
AAEL004995-RA	0	1598	0	0	0
AAEL001072-RA	0	942	0	0	0
AAEL000875-RA	0	1402	0	0	0
AAEL011330-RA	0	1284	0	0	0
AAEL013758-RA	0	714	0	0	0
AAEL014227-RA	0	1119	0	0	0
AAEL007596-RA	0	996	0	0	0
AAEL014868-RA	0	3148	0	0	0
AAEL013106-RA	0	672	0	0	0
AAEL013902-RA	0	1998	0	0	0
AAEL000483-RA	0	3385	0	0	0
AAEL009576-RA	0	914	0	0	0
AAEL006577-RA	0	2031	0	0	0
AAEL011548-RA	0	1798	0	0	0
AAEL002584-RA	0	758	0	0	0
AAEL004485-RA	0	2848	0	0	0
AAEL014089-RA	0	1341	0	0	0
AAEL006483-RA	0	956	0	0	0
AAEL007738-RA	0	1799	0	0	0
AAEL002920-RA	0	653	0	0	0
AAEL005871-RA	0	3540	0	0	0
AAEL000306-RA	0	453	0	0	0
AAEL013112-RA	0	1692	0	0	0
AAEL001716-RA	0	5115	0	0	0
AAEL001716-RB	0	5189	0	0	0
AAEL011976-RA	0	360	0	0	0
AAEL015583-RA	0	297	0	0	0
AAEL014501-RA	0	629	0	0	0
AAEL005715-RA	0	832	0	0	0
AAEL008376-RA	0	1456	0	0	0
AAEL002438-RA	0	450	0	0	0
AAEL008691-RA	0	1119	0	0	0
AAEL013571-RA	0	345	0	0	0
AAEL002977-RA	0	255	0	0	0
AAEL014882-RA	0	1438	0	0	0
AAEL014186-RA	0	903	0	0	0
AAEL000359-RA	0	630	0	0	0
AAEL006482-RA	0	3153	0	0	0
AAEL014234-RA	0	638	0	0	0
AAEL000517-RA	0	312	0	0	0
AAEL003558-RA	0	3528	0	0	0
AAEL002220-RA	0	489	0	0	0
AAEL006244-RA	0	1958	0	0	0
AAEL004459-RA	0	996	0	0	0
AAEL013880-RA	0	678	0	0	0
AAEL004439-RA	0	994	0	0	0
AAEL001340-RA	0	2682	0	0	0
AAEL009257-RA	0	438	0	0	0
AAEL011058-RA	0	1731	0	0	0
AAEL006985-RA	0	1059	0	0	0
AAEL006685-RA	0	219	0	0	0
AAEL013009-RA	0	793	0	0	0
AAEL004471-RA	0	3091	0	0	0
AAEL003961-RA	0	1223	0	0	0
AAEL007443-RB	0	1988	0	0	0
AAEL011826-RA	0	2031	0	0	0
AAEL010784-RA	0	2275	0	0	0
AAEL008926-RA	0	195	0	0	0
AAEL010347-RA	0	1154	0	0	0
AAEL007813-RA	0	2368	0	0	0
AAEL004656-RA	0	744	0	0	0
AAEL009009-RA	0	306	0	0	0
AAEL001844-RA	0	1378	0	0	0
AAEL002044-RA	0	958	0	0	0
AAEL000352-RA	0	461	0	0	0
AAEL005584-RA	0	1593	0	0	0
AAEL007622-RA	0	574	0	0	0
AAEL014760-RA	0	1001	0	0	0
AAEL014593-RA	0	438	0	0	0
AAEL008586-RA	0	333	0	0	0
AAEL014614-RA	0	1660	0	0	0
AAEL011655-RA	0	1448	0	0	0
AAEL013642-RA	0	1493	0	0	0
AAEL012210-RA	0	234	0	0	0
AAEL011345-RA	0	1662	0	0	0
AAEL006320-RA	0	5646	0	0	0
AAEL007055-RA	0	1056	0	0	0
AAEL015468-RA	0	582	0	0	0
AAEL014791-RA	0	474	0	0	0
AAEL008637-RA	0	732	0	0	0
AAEL000429-RA	0	1993	0	0	0
AAEL012092-RA	0	3318	0	0	0
AAEL000360-RA	0	1090	0	0	0
AAEL011749-RA	0	918	0	0	0
AAEL009482-RA	0	2973	0	0	0
AAEL001102-RA	0	1434	0	0	0
AAEL010724-RA	0	555	0	0	0
AAEL008685-RA	0	1038	0	0	0
AAEL006477-RA	0	1441	0	0	0
AAEL011573-RA	0	5508	0	0	0
AAEL001557-RA	0	2572	0	0	0
AAEL004640-RA	0	555	0	0	0
AAEL009446-RA	0	1032	0	0	0
AAEL008428-RA	0	1521	0	0	0
AAEL007515-RA	0	456	0	0	0
AAEL012269-RA	0	963	0	0	0
AAEL005395-RA	0	1755	0	0	0
AAEL004894-RA	0	760	0	0	0
AAEL000903-RA	0	445	0	0	0
AAEL012748-RA	0	861	0	0	0
AAEL008630-RA	0	1700	0	0	0
AAEL005022-RA	0	2637	0	0	0
AAEL007784-RA	0	1295	0	0	0
AAEL015356-RA	0	1846	0	0	0
AAEL010557-RA	0	624	0	0	0
AAEL008931-RA	0	1677	0	0	0
AAEL004945-RA	0	1189	0	0	0
AAEL004945-RB	0	1314	0	0	0
AAEL009952-RA	0	1327	0	0	0
AAEL007991-RA	0	774	0	0	0
AAEL000684-RA	0	415	0	0	0
AAEL003186-RA	0	297	0	0	0
AAEL012270-RA	0	459	0	0	0
AAEL009461-RA	0	1086	0	0	0
AAEL004009-RA	0	1887	0	0	0
AAEL010934-RA	0	1021	0	0	0
AAEL004002-RA	0	2468	0	0	0
AAEL003976-RA	0	3012	0	0	0
AAEL009837-RA	0	1200	0	0	0
AAEL001958-RA	0	1099	0	0	0
AAEL000153-RA	0	3915	0	0	0
AAEL003270-RA	0	1477	0	0	0
AAEL004119-RA	0	2081	0	0	0
AAEL009237-RA	0	1597	0	0	0
AAEL002577-RA	0	531	0	0	0
AAEL012352-RA	0	597	0	0	0
AAEL004363-RA	0	2772	0	0	0
AAEL000563-RA	0	483	0	0	0
AAEL010687-RA	0	822	0	0	0
AAEL011347-RA	0	1692	0	0	0
AAEL007900-RA	0	676	0	0	0
AAEL007900-RB	0	713	0	0	0
AAEL007900-RC	0	613	0	0	0
AAEL013718-RA	0	858	0	0	0
AAEL005127-RA	0	716	0	0	0
AAEL014016-RA	0	1109	0	0	0
AAEL003317-RA	0	1114	0	0	0
AAEL010809-RA	0	1447	0	0	0
AAEL003067-RA	0	1171	0	0	0
AAEL003067-RB	0	1369	0	0	0
AAEL013000-RA	0	1260	0	0	0
AAEL006427-RA	0	798	0	0	0
AAEL010909-RA	0	730	0	0	0
AAEL007857-RA	0	4373	0	0	0
AAEL014275-RA	0	1325	0	0	0
AAEL009625-RA	0	1341	0	0	0
AAEL010080-RA	0	3040	0	0	0
AAEL008361-RA	0	861	0	0	0
AAEL008361-RB	0	952	0	0	0
AAEL003009-RA	0	1925	0	0	0
AAEL014907-RA	0	1806	0	0	0
AAEL014769-RA	0	390	0	0	0
AAEL013841-RA	0	2301	0	0	0
AAEL002148-RA	0	1790	0	0	0
AAEL000311-RA	0	2145	0	0	0
AAEL011253-RA	0	5391	0	0	0
AAEL011989-RB	0	2533	0	0	0
AAEL004256-RA	0	1847	0	0	0
AAEL010547-RA	0	465	0	0	0
AAEL004568-RA	0	942	0	0	0
AAEL006148-RA	0	3126	0	0	0
AAEL001550-RA	0	172	0	0	0
AAEL013556-RA	0	1533	0	0	0
AAEL011386-RA	0	1310	0	0	0
AAEL011386-RB	0	1815	0	0	0
AAEL010297-RA	0	321	0	0	0
AAEL004030-RA	0	837	0	0	0
AAEL010873-RA	0	1707	0	0	0
AAEL010590-RA	0	1636	0	0	0
AAEL008472-RA	0	1500	0	0	0
AAEL012409-RA	0	1113	0	0	0
AAEL009086-RA	0	745	0	0	0
AAEL001999-RA	0	387	0	0	0
AAEL005157-RA	0	807	0	0	0
AAEL007027-RA	0	1406	0	0	0
AAEL001788-RA	0	1419	0	0	0
AAEL010369-RA	0	1047	0	0	0
AAEL001804-RA	0	3191	0	0	0
AAEL007327-RA	0	267	0	0	0
AAEL007075-RA	0	1601	0	0	0
AAEL000369-RA	0	690	0	0	0
AAEL006611-RA	0	1215	0	0	0
AAEL003468-RA	0	1074	0	0	0
AAEL007199-RA	0	918	0	0	0
AAEL006629-RA	0	435	0	0	0
AAEL008279-RA	0	1038	0	0	0
AAEL004839-RA	0	3924	0	0	0
AAEL009023-RA	0	1480	0	0	0
AAEL002517-RA	0	1352	0	0	0
AAEL002517-RB	0	1106	0	0	0
AAEL012988-RA	0	2409	0	0	0
AAEL007289-RA	0	870	0	0	0
AAEL004010-RA	0	1960	0	0	0
AAEL004010-RB	0	1957	0	0	0
AAEL004010-RC	0	2023	0	0	0
AAEL004010-RD	0	2020	0	0	0
AAEL002500-RA	0	294	0	0	0
AAEL000866-RA	0	246	0	0	0
AAEL011300-RA	0	1656	0	0	0
AAEL013273-RA	0	854	0	0	0
AAEL012877-RA	0	844	0	0	0
AAEL003576-RA	0	585	0	0	0
AAEL011980-RA	0	583	0	0	0
AAEL003382-RA	0	2235	0	0	0
AAEL003382-RB	0	1945	0	0	0
AAEL010436-RA	0	288	0	0	0
AAEL012368-RA	0	873	0	0	0
AAEL009500-RA	0	1756	0	0	0
AAEL003986-RA	0	805	0	0	0
AAEL003986-RB	0	1064	0	0	0
AAEL003986-RC	0	997	0	0	0
AAEL003986-RD	0	955	0	0	0
AAEL003986-RE	0	943	0	0	0
AAEL014406-RA	0	2306	0	0	0
AAEL003390-RA	0	932	0	0	0
AAEL001437-RA	0	1473	0	0	0
AAEL008732-RA	0	2959	0	0	0
AAEL011005-RA	0	1605	0	0	0
AAEL013043-RA	0	258	0	0	0
AAEL008440-RA	0	660	0	0	0
AAEL001905-RA	0	710	0	0	0
AAEL009841-RA	0	603	0	0	0
AAEL004304-RA	0	207	0	0	0
AAEL000802-RA	0	2612	0	0	0
AAEL011418-RA	0	351	0	0	0
AAEL005203-RA	0	1280	0	0	0
AAEL011744-RA	0	1912	0	0	0
AAEL010340-RA	0	2628	0	0	0
AAEL010340-RB	0	1838	0	0	0
AAEL006704-RA	0	1171	0	0	0
AAEL004172-RA	0	2339	0	0	0
AAEL002993-RA	0	676	0	0	0
AAEL001137-RA	0	1728	0	0	0
AAEL014832-RA	0	861	0	0	0
AAEL012693-RA	0	1374	0	0	0
AAEL004973-RA	0	876	0	0	0
AAEL004862-RA	0	2783	0	0	0
AAEL001634-RA	0	459	0	0	0
AAEL013788-RA	0	1764	0	0	0
AAEL012849-RA	0	1153	0	0	0
AAEL012849-RB	0	1158	0	0	0
AAEL000050-RA	0	998	0	0	0
AAEL002263-RA	0	651	0	0	0
AAEL002263-RB	0	648	0	0	0
AAEL000456-RA	0	655	0	0	0
AAEL010017-RA	0	1322	0	0	0
AAEL008000-RA	0	1706	0	0	0
AAEL006393-RA	0	969	0	0	0
AAEL015372-RA	0	1971	0	0	0
AAEL004639-RA	0	1077	0	0	0
AAEL003821-RA	0	434	0	0	0
AAEL009036-RA	0	1209	0	0	0
AAEL005514-RA	0	216	0	0	0
AAEL000791-RA	0	859	0	0	0
AAEL004784-RA	0	1047	0	0	0
AAEL008885-RA	0	816	0	0	0
AAEL003799-RA	0	3568	0	0	0
AAEL009594-RA	0	2328	0	0	0
AAEL001436-RA	0	3615	0	0	0
AAEL006712-RA	0	1145	0	0	0
AAEL004017-RA	0	3599	0	0	0
AAEL001265-RA	0	903	0	0	0
AAEL007589-RA	0	4560	0	0	0
AAEL006457-RA	0	1810	0	0	0
AAEL015127-RA	0	2498	0	0	0
AAEL013836-RA	0	1134	0	0	0
AAEL006263-RA	0	1048	0	0	0
AAEL010570-RA	0	1557	0	0	0
AAEL005825-RA	0	1328	0	0	0
AAEL012639-RA	0	543	0	0	0
AAEL001848-RA	0	1329	0	0	0
AAEL015667-RA	0	1033	0	0	0
AAEL013706-RA	0	913	0	0	0
AAEL012345-RA	0	1621	0	0	0
AAEL003129-RA	0	4166	0	0	0
AAEL010464-RA	0	2657	0	0	0
AAEL010464-RB	0	2699	0	0	0
AAEL014128-RA	0	1015	0	0	0
AAEL009811-RA	0	384	0	0	0
AAEL008997-RA	0	390	0	0	0
AAEL012898-RA	0	480	0	0	0
AAEL007421-RA	0	996	0	0	0
AAEL009677-RA	0	3366	0	0	0
AAEL006918-RA	0	1288	0	0	0
AAEL006918-RB	0	1350	0	0	0
AAEL000147-RA	0	749	0	0	0
AAEL005912-RA	0	351	0	0	0
AAEL002637-RA	0	1041	0	0	0
AAEL001301-RA	0	957	0	0	0
AAEL001522-RA	0	1737	0	0	0
AAEL012322-RA	0	513	0	0	0
AAEL001060-RA	0	2376	0	0	0
AAEL009394-RA	0	1527	0	0	0
AAEL005538-RA	0	1012	0	0	0
AAEL012014-RA	0	996	0	0	0
AAEL009653-RA	0	586	0	0	0
AAEL009653-RB	0	760	0	0	0
AAEL004553-RA	0	1383	0	0	0
AAEL002818-RA	0	1485	0	0	0
AAEL012142-RA	0	1664	0	0	0
AAEL007190-RA	0	1785	0	0	0
AAEL004345-RA	0	2482	0	0	0
AAEL000140-RA	0	2065	0	0	0
AAEL007371-RA	0	753	0	0	0
AAEL003596-RA	0	1182	0	0	0
AAEL013191-RA	0	234	0	0	0
AAEL010035-RA	0	1682	0	0	0
AAEL010462-RA	0	1752	0	0	0
AAEL010026-RA	0	534	0	0	0
AAEL013475-RA	0	2715	0	0	0
AAEL006499-RA	0	2013	0	0	0
AAEL012339-RA	0	1386	0	0	0
AAEL012339-RB	0	1353	0	0	0
AAEL009658-RA	0	2274	0	0	0
AAEL009658-RB	0	2929	0	0	0
AAEL009658-RC	0	2326	0	0	0
AAEL008938-RA	0	2047	0	0	0
AAEL008938-RB	0	1477	0	0	0
AAEL005802-RA	0	3838	0	0	0
AAEL000541-RA	0	1525	0	0	0
AAEL000541-RB	0	2024	0	0	0
AAEL009386-RA	0	2582	0	0	0
AAEL003661-RA	0	1052	0	0	0
AAEL011869-RA	0	684	0	0	0
AAEL001665-RA	0	339	0	0	0
AAEL013471-RA	0	1642	0	0	0
AAEL004375-RA	0	7512	0	0	0
AAEL003879-RA	0	1548	0	0	0
AAEL000910-RA	0	1568	0	0	0
AAEL010126-RA	0	1080	0	0	0
[truncated: 16,761 more rows]
