# Supplementary material for: Arbovirus Detection in Insect Vectors by Rapid, High-Throughput Pyrosequencing
Source: PLoS Negl Trop Dis. 2010 Nov 9;4(11):e878. doi: 10.1371/journal.pntd.0000878 (PMC2976685; doi:10.1371/journal.pntd.0000878)
Supplement: Table S4 — Expression values and other characteristics, such as length and uniqueness, of transcripts detected from sequencing N2187 library (5 noninfected control mosquitoes) are listed. (2.10 MB XLS) [file pntd.0000878.s004.xls]

## Sheet: RNA-Seq
Feature ID	Expression values	Gene length	Unique gene reads	Total gene reads	RPKM
AAEL003237-RA	0	690	0	0	0
AAEL014602-RA	0	327	0	0	0
AAEL010223-RA	0	1616	0	0	0
AAEL013583-RA	99.3902	645	0	1	99.3902
AAEL011704-RA	270.7	2605	9	11	270.7
AAEL009206-RA	0	1647	0	0	0
AAEL007506-RA	121.228	11105	21	21	121.228
AAEL005550-RA	0	1485	0	0	0
AAEL012547-RA	27.8362	4606	2	2	27.8362
AAEL014889-RA	0	763	0	0	0
AAEL013940-RA	40.6768	3152	2	2	40.6768
AAEL010135-RA	26.5782	2412	1	1	26.5782
AAEL012786-RA	0	663	0	0	0
AAEL009224-RA	0	1433	0	0	0
AAEL009224-RB	0	1430	0	0	0
AAEL015380-RA	128.342	999	2	2	128.342
AAEL009373-RA	0	724	0	0	0
AAEL002384-RA	0	1813	0	0	0
AAEL005954-RA	0	1878	0	0	0
AAEL003769-RA	0	1245	0	0	0
AAEL003769-RB	0	2192	0	0	0
AAEL014635-RA	0	1524	0	0	0
AAEL014342-RA	93.7232	684	1	1	93.7232
AAEL009122-RA	0	1543	0	0	0
AAEL013202-RA	0	486	0	0	0
AAEL010396-RA	0	829	0	0	0
AAEL010396-RB	0	823	0	0	0
AAEL007225-RA	0	13815	0	0	0
AAEL007542-RA	0	2067	0	0	0
AAEL000979-RA	0	1210	0	0	0
AAEL003013-RA	0	3502	0	0	0
AAEL001942-RA	0	1290	0	0	0
AAEL007208-RA	45.1774	1419	1	1	45.1774
AAEL011160-RA	0	1749	0	0	0
AAEL006846-RA	0	1554	0	0	0
AAEL005461-RA	0	2309	0	0	0
AAEL000727-RA	0	711	0	0	0
AAEL005430-RA	21.0014	6105	1	2	21.0014
AAEL002625-RA	0	1082	0	0	0
AAEL015238-RA	0	548	0	0	0
AAEL002676-RA	0	2208	0	0	0
AAEL008945-RA	0	998	0	0	0
AAEL002950-RA	0	1758	0	0	0
AAEL002950-RB	0	1646	0	0	0
AAEL013887-RA	0	2225	0	0	0
AAEL015316-RA	0	564	0	0	0
AAEL011797-RA	0	819	0	0	0
AAEL009288-RA	0	732	0	0	0
AAEL004083-RA	0	2269	0	0	0
AAEL000983-RA	0	648	0	0	0
AAEL000983-RB	0	715	0	0	0
AAEL000983-RC	0	993	0	0	0
AAEL000983-RD	0	740	0	0	0
AAEL000983-RE	0	1121	0	0	0
AAEL008295-RA	0	435	0	0	0
AAEL000940-RA	0	853	0	0	0
AAEL000268-RA	0	1059	0	0	0
AAEL014703-RA	141.516	1812	4	4	141.516
AAEL013119-RA	0	1071	0	0	0
AAEL013119-RB	0	971	0	0	0
AAEL013119-RC	0	1054	0	0	0
AAEL006143-RA	0	1947	0	0	0
AAEL006946-RA	33.1815	1932	1	1	33.1815
AAEL005991-RA	36.9278	1736	1	1	36.9278
AAEL003561-RA	0	528	0	0	0
AAEL004673-RA	0	3244	0	0	0
AAEL005735-RA	0	759	0	0	0
AAEL005865-RA	0	1287	0	0	0
AAEL010966-RA	0	1292	0	0	0
AAEL010966-RB	0	1206	0	0	0
AAEL010966-RC	0	1225	0	0	0
AAEL006024-RA	0	1668	0	0	0
AAEL006067-RA	76.6826	836	1	1	76.6826
AAEL006327-RA	0	1033	0	0	0
AAEL002086-RA	0	639	0	0	0
AAEL009704-RA	0	1554	0	0	0
AAEL003793-RA	0	900	0	0	0
AAEL000582-RA	0	1755	0	0	0
AAEL014740-RA	35.6148	1800	0	1	35.6148
AAEL014175-RA	0	303	0	0	0
AAEL010306-RA	0	756	0	0	0
AAEL008796-RA	25.4695	2517	1	1	25.4695
AAEL014825-RA	0	2090	0	0	0
AAEL001899-RA	0	1047	0	0	0
AAEL006936-RA	0	958	0	0	0
AAEL006936-RB	0	924	0	0	0
AAEL009637-RA	245.056	1308	5	5	245.056
AAEL007251-RA	0	1402	0	0	0
AAEL010476-RA	0	1391	0	0	0
AAEL000839-RA	0	1843	0	0	0
AAEL006173-RA	0	303	0	0	0
AAEL001237-RA	0	1414	0	0	0
AAEL002914-RA	0	270	0	0	0
AAEL002248-RA	0	1590	0	0	0
AAEL007637-RA	25.8703	2478	1	1	25.8703
AAEL004444-RA	37.6213	1704	1	1	37.6213
AAEL002424-RA	0	1205	0	0	0
AAEL008209-RA	0	261	0	0	0
AAEL008011-RA	0	459	0	0	0
AAEL007265-RA	0	345	0	0	0
AAEL011376-RA	140.431	2739	6	6	140.431
AAEL004762-RA	0	735	0	0	0
AAEL002947-RA	0	1671	0	0	0
AAEL002737-RA	0	460	0	0	0
AAEL002737-RB	0	531	0	0	0
AAEL008045-RA	0	2175	0	0	0
AAEL004880-RA	16.2378	3948	1	1	16.2378
AAEL000605-RA	73.3906	1747	2	2	73.3906
AAEL013870-RA	0	1703	0	0	0
AAEL013186-RA	0	948	0	0	0
AAEL010117-RA	0	849	0	0	0
AAEL009764-RA	0	2061	0	0	0
AAEL009764-RB	0	1995	0	0	0
AAEL009405-RA	43.2569	4446	3	3	43.2569
AAEL002004-RA	0	381	0	0	0
AAEL002806-RA	0	714	0	0	0
AAEL000283-RA	0	408	0	0	0
AAEL015591-RA	0	1092	0	0	0
AAEL013159-RA	0	1620	0	0	0
AAEL001886-RA	0	1623	0	0	0
AAEL006141-RA	0	486	0	0	0
AAEL002783-RA	0	1376	0	0	0
AAEL001187-RA	32.1659	1993	1	1	32.1659
AAEL000764-RA	0	1332	0	0	0
AAEL008983-RA	0	417	0	0	0
AAEL008219-RA	0	1722	0	0	0
AAEL012565-RA	0	831	0	0	0
AAEL010743-RA	0	1542	0	0	0
AAEL010851-RA	0	2499	0	0	0
AAEL006164-RA	0	330	0	0	0
AAEL012228-RA	0	1403	0	0	0
AAEL004105-RA	0	504	0	0	0
AAEL015283-RA	0	1692	0	0	0
AAEL005883-RA	0	591	0	0	0
AAEL004932-RA	0	2622	0	0	0
AAEL002286-RA	0	1389	0	0	0
AAEL010719-RA	0	819	0	0	0
AAEL007213-RA	0	1362	0	0	0
AAEL000261-RA	0	1485	0	0	0
AAEL010752-RA	0	1113	0	0	0
AAEL006978-RA	24.6091	2605	1	1	24.6091
AAEL001581-RA	23.4051	2739	1	1	23.4051
AAEL010104-RA	0	891	0	0	0
AAEL007090-RA	0	948	0	0	0
AAEL003645-RA	74.1546	1729	2	2	74.1546
AAEL004143-RA	0	1487	0	0	0
AAEL014874-RA	0	915	0	0	0
AAEL003246-RA	0	1248	0	0	0
AAEL011491-RA	0	668	0	0	0
AAEL009773-RA	0	1241	0	0	0
AAEL009773-RB	0	1238	0	0	0
AAEL009773-RC	71.1506	901	0	1	71.1506
AAEL000231-RA	25.6941	2495	1	1	25.6941
AAEL006238-RA	0	740	0	0	0
AAEL006238-RB	0	737	0	0	0
AAEL012570-RA	0	666	0	0	0
AAEL005904-RA	35.7339	1794	1	1	35.7339
AAEL014168-RA	41.1997	3112	1	2	41.1997
AAEL006196-RA	74.891	2568	3	3	74.891
AAEL014774-RA	12.3022	5211	1	1	12.3022
AAEL015121-RA	0	916	0	0	0
AAEL013166-RA	0	1250	0	0	0
AAEL001595-RA	0	853	0	0	0
AAEL009476-RA	0	715	0	0	0
AAEL000524-RA	0	543	0	0	0
AAEL014374-RA	0	602	0	0	0
AAEL007347-RA	0	1713	0	0	0
AAEL003516-RA	0	2023	0	0	0
AAEL000222-RA	0	678	0	0	0
AAEL011512-RA	0	1728	0	0	0
AAEL003028-RA	0	717	0	0	0
AAEL008149-RA	0	192	0	0	0
AAEL005116-RA	0	156	0	0	0
AAEL008656-RA	47.2763	1356	1	1	47.2763
AAEL006053-RA	0	1183	0	0	0
AAEL011784-RA	0	1260	0	0	0
AAEL009435-RA	0	477	0	0	0
AAEL005168-RA	0	753	0	0	0
AAEL002154-RA	0	399	0	0	0
AAEL014834-RA	0	787	0	0	0
AAEL014749-RA	0	1616	0	0	0
AAEL014749-RB	84.1847	1523	1	2	84.1847
AAEL010664-RA	0	745	0	0	0
AAEL006404-RA	0	831	0	0	0
AAEL005745-RA	0	687	0	0	0
AAEL009910-RA	102.571	1875	3	3	102.571
AAEL005418-RA	499.273	642	5	5	499.273
AAEL002360-RA	0	886	0	0	0
AAEL000422-RA	39.426	1626	1	1	39.426
AAEL002593-RA	47.8051	1341	0	1	47.8051
AAEL002593-RB	0	1361	0	0	0
AAEL009053-RA	0	1467	0	0	0
AAEL003745-RA	0	1077	0	0	0
AAEL014282-RA	38.4102	1669	1	1	38.4102
AAEL004800-RA	0	1493	0	0	0
AAEL006743-RA	113.664	564	1	1	113.664
AAEL006212-RA	0	2043	0	0	0
AAEL001542-RA	0	1056	0	0	0
AAEL013799-RA	0	1319	0	0	0
AAEL013799-RB	0	1543	0	0	0
AAEL012632-RA	26.8341	2389	0	1	26.8341
AAEL009668-RA	0	4146	0	0	0
AAEL002090-RA	42.231	1518	1	1	42.231
AAEL012235-RA	44.0293	1456	1	1	44.0293
AAEL005272-RA	17.2098	3725	1	1	17.2098
AAEL000226-RA	0	1039	0	0	0
AAEL007876-RA	0	2280	0	0	0
AAEL006836-RA	0	1106	0	0	0
AAEL006836-RB	0	979	0	0	0
AAEL004820-RA	0	1002	0	0	0
AAEL001257-RA	0	2269	0	0	0
AAEL000705-RA	0	1032	0	0	0
AAEL014095-RA	0	2670	0	0	0
AAEL004844-RA	26.7781	2394	0	1	26.7781
AAEL004263-RA	0	673	0	0	0
AAEL000522-RA	0	1407	0	0	0
AAEL015042-RA	0	726	0	0	0
AAEL008326-RA	0	339	0	0	0
AAEL010387-RA	21.3191	3007	1	1	21.3191
AAEL001900-RA	31.5796	2030	1	1	31.5796
AAEL010642-RA	0	1352	0	0	0
AAEL009685-RA	63.7877	1005	0	1	63.7877
AAEL009685-RB	0	1097	0	0	0
AAEL005798-RA	0	1491	0	0	0
AAEL004275-RA	0	741	0	0	0
AAEL002713-RA	0	1138	0	0	0
AAEL014727-RA	0	876	0	0	0
AAEL010400-RA	0	333	0	0	0
AAEL001230-RA	0	2565	0	0	0
AAEL012131-RA	0	2634	0	0	0
AAEL008353-RA	381.587	672	0	4	381.587
AAEL008353-RB	94.8324	676	0	1	94.8324
AAEL012862-RA	0	683	0	0	0
AAEL003217-RA	0	561	0	0	0
AAEL002302-RA	0	591	0	0	0
AAEL000272-RA	0	814	0	0	0
AAEL008069-RA	0	10203	0	0	0
AAEL004095-RA	0	1346	0	0	0
AAEL000469-RA	63.5979	2016	2	2	63.5979
AAEL007531-RA	0	1731	0	0	0
AAEL008031-RA	0	999	0	0	0
AAEL008427-RA	0	2147	0	0	0
AAEL003356-RA	0	828	0	0	0
AAEL014316-RA	0	1821	0	0	0
AAEL001510-RA	0	1209	0	0	0
AAEL004727-RA	0	2171	0	0	0
AAEL004727-RB	0	2126	0	0	0
AAEL009163-RA	0	252	0	0	0
AAEL012217-RA	21.2344	3019	1	1	21.2344
AAEL009681-RA	0	1818	0	0	0
AAEL008787-RA	61.879	3108	3	3	61.879
AAEL001156-RA	0	1385	0	0	0
AAEL014161-RA	29.6242	2164	1	1	29.6242
AAEL008077-RA	0	2831	0	0	0
AAEL002338-RA	0	2457	0	0	0
AAEL001690-RA	0	1117	0	0	0
AAEL013354-RA	0	1239	0	0	0
AAEL008202-RA	0	939	0	0	0
AAEL003783-RA	0	1236	0	0	0
AAEL006601-RA	0	1242	0	0	0
AAEL008977-RA	0	348	0	0	0
AAEL008820-RA	0	977	0	0	0
AAEL001124-RA	33.7226	1901	1	1	33.7226
AAEL002027-RA	0	378	0	0	0
AAEL004713-RA	0	1664	0	0	0
AAEL001146-RA	0	1659	0	0	0
AAEL008418-RA	0	1262	0	0	0
AAEL008418-RB	0	1297	0	0	0
AAEL014988-RA	0	306	0	0	0
AAEL011500-RA	0	1053	0	0	0
AAEL011500-RB	0	989	0	0	0
AAEL011500-RC	29.4202	2179	0	1	29.4202
AAEL008436-RA	0	396	0	0	0
AAEL005948-RA	0	435	0	0	0
AAEL002134-RA	0	742	0	0	0
AAEL009468-RA	0	519	0	0	0
AAEL003808-RA	0	1907	0	0	0
AAEL006273-RA	0	1608	0	0	0
AAEL011463-RA	0	1700	0	0	0
AAEL006374-RA	38.7586	1654	1	1	38.7586
AAEL015551-RA	0	685	0	0	0
AAEL013737-RA	0	759	0	0	0
AAEL003002-RA	0	2487	0	0	0
AAEL001161-RA	0	1359	0	0	0
AAEL004317-RA	0	1875	0	0	0
AAEL001735-RA	0	420	0	0	0
AAEL006806-RA	14.3931	4454	1	1	14.3931
AAEL014535-RA	0	822	0	0	0
AAEL012088-RA	0	2250	0	0	0
AAEL002452-RA	0	390	0	0	0
AAEL009114-RA	0	639	0	0	0
AAEL002098-RA	0	2940	0	0	0
AAEL001250-RA	0	2085	0	0	0
AAEL011260-RA	0	1371	0	0	0
AAEL005622-RA	0	706	0	0	0
AAEL008793-RA	0	1729	0	0	0
AAEL001372-RA	17.2283	3721	1	1	17.2283
AAEL001372-RB	51.5534	2487	0	2	51.5534
AAEL009281-RA	0	1533	0	0	0
AAEL005895-RA	84.6852	2271	3	3	84.6852
AAEL005555-RA	0	270	0	0	0
AAEL003590-RA	0	706	0	0	0
AAEL010452-RA	0	1363	0	0	0
AAEL015403-RA	0	1188	0	0	0
AAEL005736-RA	0	2297	0	0	0
AAEL005736-RB	0	2453	0	0	0
AAEL005736-RC	0	2300	0	0	0
AAEL012169-RA	0	1220	0	0	0
AAEL010700-RA	0	306	0	0	0
AAEL003076-RA	0	1735	0	0	0
AAEL007571-RA	0	168	0	0	0
AAEL003397-RA	0	758	0	0	0
AAEL007106-RA	0	968	0	0	0
AAEL006284-RA	0	875	0	0	0
AAEL004120-RA	0	907	0	0	0
AAEL005337-RA	83.7996	1530	2	2	83.7996
AAEL007847-RA	0	5169	0	0	0
AAEL014851-RA	0	4521	0	0	0
AAEL008308-RA	0	570	0	0	0
AAEL004380-RA	0	1002	0	0	0
AAEL003792-RA	0	1737	0	0	0
AAEL012625-RA	0	825	0	0	0
AAEL014996-RA	0	441	0	0	0
AAEL014913-RA	0	2422	0	0	0
AAEL012651-RA	0	786	0	0	0
AAEL003817-RA	0	1435	0	0	0
AAEL006411-RA	15.0875	4249	0	1	15.0875
AAEL006411-RB	14.9922	4276	0	1	14.9922
AAEL006854-RA	187.629	1025	3	3	187.629
AAEL004812-RA	0	4935	0	0	0
AAEL008313-RA	0	537	0	0	0
AAEL009646-RA	93.1106	4131	6	6	93.1106
AAEL013906-RA	0	1296	0	0	0
AAEL012577-RA	0	1282	0	0	0
AAEL001576-RA	0	1236	0	0	0
AAEL008629-RA	25.13	2551	1	1	25.13
AAEL014738-RA	28.9029	2218	0	1	28.9029
AAEL011730-RA	0	456	0	0	0
AAEL011092-RA	29.4	4361	2	2	29.4
AAEL003753-RA	0	729	0	0	0
AAEL002725-RA	0	372	0	0	0
AAEL001642-RA	0	801	0	0	0
AAEL001642-RB	73.5168	872	1	1	73.5168
AAEL008462-RA	30.6657	4181	2	2	30.6657
AAEL007145-RA	0	1143	0	0	0
AAEL004202-RA	0	791	0	0	0
AAEL008495-RA	0	3918	0	0	0
AAEL015455-RA	0	1946	0	0	0
AAEL013889-RA	0	666	0	0	0
AAEL013506-RA	0	954	0	0	0
AAEL012522-RA	0	1683	0	0	0
AAEL007524-RA	0	288	0	0	0
AAEL009520-RA	0	2441	0	0	0
AAEL012101-RA	0	1350	0	0	0
AAEL015117-RA	0	1245	0	0	0
AAEL013296-RA	0	2199	0	0	0
AAEL004303-RA	0	1698	0	0	0
AAEL004422-RA	0	1456	0	0	0
AAEL010450-RA	0	279	0	0	0
AAEL014489-RA	0	549	0	0	0
AAEL004124-RA	0	1442	0	0	0
AAEL004124-RB	0	2058	0	0	0
AAEL013823-RA	66.5352	1927	1	2	66.5352
AAEL012658-RA	0	1413	0	0	0
AAEL003740-RA	0	3058	0	0	0
AAEL005108-RA	0	660	0	0	0
AAEL009904-RA	0	1115	0	0	0
AAEL001711-RA	0	1512	0	0	0
AAEL008568-RA	0	1353	0	0	0
AAEL002431-RA	0	231	0	0	0
AAEL012249-RA	0	3009	0	0	0
AAEL013239-RA	0	4215	0	0	0
AAEL011339-RA	0	494	0	0	0
AAEL002589-RA	0	384	0	0	0
AAEL011047-RA	0	1596	0	0	0
AAEL009795-RA	0	8625	0	0	0
AAEL004817-RA	0	1164	0	0	0
AAEL007338-RA	0	534	0	0	0
AAEL006719-RA	27.4194	2338	1	1	27.4194
AAEL000921-RA	0	489	0	0	0
AAEL013979-RA	0	1154	0	0	0
AAEL013979-RB	0	1094	0	0	0
AAEL013979-RC	0	984	0	0	0
AAEL013979-RD	0	1004	0	0	0
AAEL013979-RE	60.2506	1064	0	1	60.2506
AAEL000293-RA	65.8179	3896	4	4	65.8179
AAEL013617-RA	0	1538	0	0	0
AAEL007418-RA	0	1356	0	0	0
AAEL003113-RA	0	1021	0	0	0
AAEL000343-RA	22.0109	5825	0	2	22.0109
AAEL000343-RB	102.759	4367	2	7	102.759
AAEL013538-RA	31.9575	2006	1	1	31.9575
AAEL007713-RA	50.6772	1265	1	1	50.6772
AAEL006956-RA	56.3229	5691	5	5	56.3229
AAEL004875-RA	32.4426	3952	2	2	32.4426
AAEL011380-RA	153.182	837	2	2	153.182
AAEL013855-RA	0	1071	0	0	0
AAEL012704-RA	0	618	0	0	0
AAEL012612-RA	30.9545	4142	0	2	30.9545
AAEL012612-RB	0	3441	0	0	0
AAEL000993-RA	0	1671	0	0	0
AAEL000695-RA	231.641	1107	4	4	231.641
AAEL006139-RA	0	2531	0	0	0
AAEL004525-RA	0	792	0	0	0
AAEL015612-RA	0	1494	0	0	0
AAEL010381-RA	0	1608	0	0	0
AAEL007925-RA	0	321	0	0	0
AAEL007489-RA	29.0207	2209	1	1	29.0207
AAEL006964-RA	0	1132	0	0	0
AAEL004039-RA	14.6463	4377	1	1	14.6463
AAEL004336-RA	150.485	1704	4	4	150.485
AAEL001624-RA	0	940	0	0	0
AAEL002100-RA	0	1635	0	0	0
AAEL002100-RB	0	1619	0	0	0
AAEL002080-RA	121.357	2113	4	4	121.357
AAEL013770-RA	20.9294	3063	1	1	20.9294
AAEL000665-RA	0	633	0	0	0
AAEL015600-RA	0	231	0	0	0
AAEL011681-RA	0	2364	0	0	0
AAEL006489-RA	0	2161	0	0	0
AAEL006489-RB	28.9682	2213	0	1	28.9682
AAEL002119-RA	0	1907	0	0	0
AAEL002414-RA	0	1200	0	0	0
AAEL005998-RA	19.068	3362	0	1	19.068
AAEL005998-RB	18.2692	3509	0	1	18.2692
AAEL005411-RA	0	2340	0	0	0
AAEL014823-RA	0	777	0	0	0
AAEL007774-RA	0	1068	0	0	0
AAEL007032-RA	0	1347	0	0	0
AAEL004913-RA	242.828	528	2	2	242.828
AAEL004417-RA	0	1392	0	0	0
AAEL002341-RA	0	2565	0	0	0
AAEL001417-RA	0	1068	0	0	0
AAEL009287-RA	524.605	1833	15	15	524.605
AAEL010858-RA	0	1638	0	0	0
AAEL007578-RA	0	1966	0	0	0
AAEL006907-RA	0	597	0	0	0
AAEL002052-RA	0	681	0	0	0
AAEL004969-RA	4.9404	12976	1	1	4.9404
AAEL006738-RA	0	1650	0	0	0
AAEL014220-RA	0	1126	0	0	0
AAEL014071-RA	24.1821	2651	1	1	24.1821
AAEL005466-RA	0	458	0	0	0
AAEL010005-RA	76.4996	1676	2	2	76.4996
AAEL010376-RA	0	899	0	0	0
AAEL002076-RA	0	298	0	0	0
AAEL000388-RA	49.7208	3868	3	3	49.7208
AAEL005722-RA	2187.94	1172	40	40	2187.94
AAEL012100-RA	49.1239	1305	1	1	49.1239
AAEL007426-RA	0	2257	0	0	0
AAEL004480-RA	0	2743	0	0	0
AAEL002996-RA	0	1675	0	0	0
AAEL006258-RA	0	1446	0	0	0
AAEL004452-RA	87.22	1470	2	2	87.22
AAEL003477-RA	147.711	868	2	2	147.711
AAEL001389-RA	0	2851	0	0	0
AAEL007097-RA	448.996	1285	9	9	448.996
AAEL003617-RA	0	996	0	0	0
AAEL011025-RA	0	1680	0	0	0
AAEL001856-RA	0	1762	0	0	0
AAEL001856-RB	0	1415	0	0	0
AAEL005327-RA	0	924	0	0	0
AAEL013132-RA	68.8579	1862	0	2	68.8579
AAEL013132-RB	0	2331	0	0	0
AAEL013132-RC	22.9198	2797	0	1	22.9198
AAEL014203-RA	0	1818	0	0	0
AAEL003419-RA	0	2645	0	0	0
AAEL015302-RA	0	558	0	0	0
AAEL012129-RA	0	1908	0	0	0
AAEL011805-RA	0	951	0	0	0
AAEL015337-RA	0	2489	0	0	0
AAEL004584-RA	0	896	0	0	0
AAEL006585-RA	125.576	1021	2	2	125.576
AAEL014720-RA	0	1863	0	0	0
AAEL004995-RA	0	1598	0	0	0
AAEL001072-RA	0	942	0	0	0
AAEL000875-RA	0	1402	0	0	0
AAEL011330-RA	99.8546	1284	2	2	99.8546
AAEL013758-RA	0	714	0	0	0
AAEL014227-RA	0	1119	0	0	0
AAEL007596-RA	0	996	0	0	0
AAEL014868-RA	20.3643	3148	1	1	20.3643
AAEL013106-RA	0	672	0	0	0
AAEL013902-RA	0	1998	0	0	0
AAEL000483-RA	37.8769	3385	2	2	37.8769
AAEL009576-RA	0	914	0	0	0
AAEL006577-RA	0	2031	0	0	0
AAEL011548-RA	0	1798	0	0	0
AAEL003608-RA	0	7770	0	0	0
AAEL002584-RA	0	758	0	0	0
AAEL004485-RA	45.0187	2848	2	2	45.0187
AAEL014089-RA	0	1341	0	0	0
AAEL006483-RA	67.0572	956	1	1	67.0572
AAEL007738-RA	0	1799	0	0	0
AAEL002920-RA	0	653	0	0	0
AAEL011371-RA	184.303	2087	6	6	184.303
AAEL005871-RA	18.1092	3540	1	1	18.1092
AAEL000306-RA	0	453	0	0	0
AAEL013112-RA	0	1692	0	0	0
AAEL001716-RA	12.5331	5115	0	1	12.5331
AAEL001716-RB	12.3543	5189	0	1	12.3543
AAEL011976-RA	0	360	0	0	0
AAEL015583-RA	0	297	0	0	0
AAEL014501-RA	0	629	0	0	0
AAEL005715-RA	0	832	0	0	0
AAEL008376-RA	0	1456	0	0	0
AAEL002438-RA	0	450	0	0	0
AAEL008691-RA	0	1119	0	0	0
AAEL013571-RA	185.816	345	1	1	185.816
AAEL002977-RA	0	255	0	0	0
AAEL014882-RA	0	1438	0	0	0
AAEL005120-RA	34.7085	1847	1	1	34.7085
AAEL014186-RA	0	903	0	0	0
AAEL000359-RA	0	630	0	0	0
AAEL006482-RA	0	3153	0	0	0
AAEL014234-RA	0	638	0	0	0
AAEL000517-RA	0	312	0	0	0
AAEL003558-RA	18.1708	3528	1	1	18.1708
AAEL002220-RA	0	489	0	0	0
AAEL009189-RA	40.9496	6262	4	4	40.9496
AAEL006244-RA	32.7409	1958	0	1	32.7409
AAEL004459-RA	0	996	0	0	0
AAEL013880-RA	189.105	678	2	2	189.105
AAEL004439-RA	0	994	0	0	0
AAEL001340-RA	0	2682	0	0	0
AAEL009257-RA	0	438	0	0	0
AAEL011058-RA	0	1731	0	0	0
AAEL006985-RA	0	1059	0	0	0
AAEL006685-RA	0	219	0	0	0
AAEL013009-RA	0	793	0	0	0
AAEL004471-RA	0	3091	0	0	0
AAEL013028-RA	80.6881	1589	2	2	80.6881
AAEL003961-RA	0	1223	0	0	0
AAEL007443-RA	0	2109	0	0	0
AAEL007443-RB	0	1988	0	0	0
AAEL014078-RA	0	1486	0	0	0
AAEL011826-RA	0	2031	0	0	0
AAEL010784-RA	0	2275	0	0	0
AAEL008926-RA	0	195	0	0	0
AAEL010347-RA	0	1154	0	0	0
AAEL007813-RA	54.1441	2368	2	2	54.1441
AAEL004656-RA	0	744	0	0	0
AAEL009009-RA	0	306	0	0	0
AAEL001844-RA	0	1378	0	0	0
AAEL002044-RA	66.9172	958	1	1	66.9172
AAEL000352-RA	0	461	0	0	0
AAEL005584-RA	0	1593	0	0	0
AAEL007622-RA	0	574	0	0	0
AAEL014760-RA	0	1001	0	0	0
AAEL014593-RA	0	438	0	0	0
AAEL008586-RA	0	333	0	0	0
AAEL014614-RA	0	1660	0	0	0
AAEL011655-RA	0	1448	0	0	0
AAEL011258-RA	109.64	5847	10	10	109.64
AAEL013642-RA	0	1493	0	0	0
AAEL009890-RA	31.9256	2008	1	1	31.9256
AAEL012210-RA	0	234	0	0	0
AAEL011345-RA	0	1662	0	0	0
AAEL008228-RA	0	957	0	0	0
AAEL006320-RA	68.1261	5646	6	6	68.1261
AAEL007055-RA	0	1056	0	0	0
AAEL015468-RA	0	582	0	0	0
AAEL014791-RA	0	474	0	0	0
AAEL008637-RA	0	732	0	0	0
AAEL000429-RA	0	1993	0	0	0
AAEL012913-RA	0	1212	0	0	0
AAEL012092-RA	0	3318	0	0	0
AAEL000360-RA	0	1090	0	0	0
AAEL011749-RA	69.833	918	1	1	69.833
AAEL009482-RA	0	2973	0	0	0
AAEL001102-RA	0	1434	0	0	0
AAEL010724-RA	115.508	555	1	1	115.508
AAEL008685-RA	0	1038	0	0	0
AAEL006477-RA	0	1441	0	0	0
AAEL011573-RA	46.5553	5508	4	4	46.5553
AAEL001557-RA	24.9248	2572	1	1	24.9248
AAEL004640-RA	0	555	0	0	0
AAEL009446-RA	0	1032	0	0	0
AAEL008428-RA	0	1521	0	0	0
AAEL007515-RA	0	456	0	0	0
AAEL012269-RA	0	963	0	0	0
AAEL005395-RA	36.528	1755	1	1	36.528
AAEL004894-RA	0	760	0	0	0
AAEL000903-RA	0	445	0	0	0
AAEL012748-RA	0	861	0	0	0
AAEL008630-RA	37.7098	1700	1	1	37.7098
AAEL005022-RA	218.794	2637	9	9	218.794
AAEL007784-RA	0	1295	0	0	0
AAEL015356-RA	0	1846	0	0	0
AAEL010557-RA	0	624	0	0	0
AAEL008931-RA	0	1677	0	0	0
AAEL004945-RA	0	1189	0	0	0
AAEL004945-RB	0	1314	0	0	0
AAEL009952-RA	0	1327	0	0	0
AAEL007991-RA	0	774	0	0	0
AAEL000684-RA	0	415	0	0	0
AAEL003186-RA	0	297	0	0	0
AAEL012270-RA	0	459	0	0	0
AAEL009461-RA	0	1086	0	0	0
AAEL004009-RA	0	1887	0	0	0
AAEL010934-RA	0	1021	0	0	0
AAEL004002-RA	0	2468	0	0	0
AAEL002375-RA	0	1079	0	0	0
AAEL003976-RA	63.8513	3012	3	3	63.8513
AAEL009837-RA	0	1200	0	0	0
AAEL004500-RA	221.33	4055	0	14	221.33
AAEL004500-RB	701.957	3927	1	43	701.957
AAEL001958-RA	0	1099	0	0	0
AAEL000153-RA	0	3915	0	0	0
AAEL011140-RA	69.3795	1848	2	2	69.3795
AAEL003270-RA	0	1477	0	0	0
AAEL004119-RA	0	2081	0	0	0
AAEL009237-RA	0	1597	0	0	0
AAEL002577-RA	0	531	0	0	0
AAEL012352-RA	0	597	0	0	0
AAEL004363-RA	23.1265	2772	1	1	23.1265
AAEL003950-RA	83.1115	2314	3	3	83.1115
AAEL000563-RA	0	483	0	0	0
AAEL010687-RA	0	822	0	0	0
AAEL011347-RA	0	1692	0	0	0
AAEL007900-RA	0	676	0	0	0
AAEL007900-RB	0	713	0	0	0
AAEL007900-RC	0	613	0	0	0
AAEL013718-RA	0	858	0	0	0
AAEL005127-RA	0	716	0	0	0
AAEL014016-RA	57.8058	1109	1	1	57.8058
AAEL003317-RA	0	1114	0	0	0
AAEL010809-RA	44.3032	1447	1	1	44.3032
AAEL003067-RA	0	1171	0	0	0
AAEL003067-RB	0	1369	0	0	0
AAEL013000-RA	0	1260	0	0	0
AAEL009182-RA	0	2040	0	0	0
AAEL006427-RA	0	798	0	0	0
AAEL010909-RA	0	730	0	0	0
AAEL007857-RA	58.6386	4373	4	4	58.6386
AAEL014275-RA	0	1325	0	0	0
AAEL009625-RA	0	1341	0	0	0
AAEL010080-RA	0	3040	0	0	0
AAEL008361-RA	0	861	0	0	0
AAEL008361-RB	0	952	0	0	0
AAEL003009-RA	33.3022	1925	1	1	33.3022
AAEL014907-RA	0	1806	0	0	0
AAEL014769-RA	0	390	0	0	0
AAEL013841-RA	0	2301	0	0	0
AAEL002148-RA	0	1790	0	0	0
AAEL000311-RA	0	2145	0	0	0
AAEL011253-RA	11.8914	5391	1	1	11.8914
AAEL011989-RA	0	2050	0	0	0
AAEL011989-RB	0	2533	0	0	0
AAEL004256-RA	0	1847	0	0	0
AAEL010547-RA	0	465	0	0	0
AAEL004568-RA	0	942	0	0	0
AAEL006148-RA	0	3126	0	0	0
AAEL001550-RA	0	172	0	0	0
AAEL013556-RA	0	1533	0	0	0
AAEL011386-RA	0	1310	0	0	0
AAEL011386-RB	0	1815	0	0	0
AAEL013863-RA	91.0391	4225	6	6	91.0391
AAEL010297-RA	0	321	0	0	0
AAEL004030-RA	0	837	0	0	0
AAEL010873-RA	112.666	1707	0	3	112.666
AAEL010590-RA	0	1636	0	0	0
AAEL008472-RA	0	1500	0	0	0
AAEL012409-RA	0	1113	0	0	0
AAEL009086-RA	0	745	0	0	0
AAEL001999-RA	0	387	0	0	0
AAEL005157-RA	0	807	0	0	0
AAEL007027-RA	0	1406	0	0	0
AAEL001788-RA	0	1419	0	0	0
AAEL010369-RA	0	1047	0	0	0
AAEL001804-RA	0	3191	0	0	0
AAEL007327-RA	0	267	0	0	0
AAEL007075-RA	80.0833	1601	2	2	80.0833
AAEL000369-RA	0	690	0	0	0
AAEL006611-RA	158.288	1215	3	3	158.288
AAEL003468-RA	0	1074	0	0	0
AAEL007199-RA	0	918	0	0	0
AAEL006629-RA	0	435	0	0	0
AAEL008279-RA	0	1038	0	0	0
AAEL004839-RA	49.0112	3924	3	3	49.0112
AAEL009023-RA	0	1480	0	0	0
AAEL002517-RA	0	1352	0	0	0
AAEL002517-RB	0	1106	0	0	0
AAEL012988-RA	0	2409	0	0	0
AAEL007289-RA	0	870	0	0	0
AAEL004010-RA	98.1225	1960	1	3	98.1225
AAEL004010-RB	0	1957	0	0	0
AAEL004010-RC	0	2023	0	0	0
AAEL004010-RD	31.736	2020	0	1	31.736
AAEL002500-RA	0	294	0	0	0
AAEL000866-RA	0	246	0	0	0
AAEL011300-RA	0	1656	0	0	0
AAEL013273-RA	75.0664	854	1	1	75.0664
AAEL012877-RA	0	844	0	0	0
AAEL003576-RA	0	585	0	0	0
AAEL011980-RA	0	583	0	0	0
AAEL003382-RA	0	2235	0	0	0
AAEL003382-RB	32.9597	1945	0	1	32.9597
AAEL010436-RA	0	288	0	0	0
AAEL008705-RA	79.0952	4863	6	6	79.0952
AAEL012368-RA	0	873	0	0	0
AAEL009500-RA	0	1756	0	0	0
AAEL003986-RA	0	805	0	0	0
AAEL003986-RB	0	1064	0	0	0
AAEL003986-RC	0	997	0	0	0
AAEL003986-RD	67.1274	955	0	1	67.1274
AAEL003986-RE	0	943	0	0	0
AAEL014406-RA	27.7999	2306	1	1	27.7999
AAEL003390-RA	0	932	0	0	0
AAEL001437-RA	0	1473	0	0	0
AAEL008732-RA	0	2959	0	0	0
AAEL011005-RA	0	1605	0	0	0
AAEL006184-RA	0	1893	0	0	0
AAEL013043-RA	0	258	0	0	0
AAEL013326-RA	0	1338	0	0	0
AAEL008440-RA	0	660	0	0	0
AAEL001905-RA	0	710	0	0	0
AAEL009841-RA	0	603	0	0	0
AAEL011742-RA	91.2226	2811	4	4	91.2226
AAEL004304-RA	0	207	0	0	0
AAEL000802-RA	0	2612	0	0	0
AAEL011418-RA	0	351	0	0	0
AAEL005203-RA	0	1280	0	0	0
AAEL011744-RA	0	1912	0	0	0
AAEL010340-RA	73.1811	2628	3	3	73.1811
AAEL010340-RB	0	1838	0	0	0
AAEL006704-RA	54.7452	1171	1	1	54.7452
AAEL004172-RA	82.2232	2339	3	3	82.2232
AAEL002993-RA	0	676	0	0	0
AAEL001137-RA	0	1728	0	0	0
AAEL014832-RA	0	861	0	0	0
AAEL012693-RA	0	1374	0	0	0
AAEL004973-RA	0	876	0	0	0
AAEL004862-RA	0	2783	0	0	0
AAEL001634-RA	0	459	0	0	0
AAEL013788-RA	0	1764	0	0	0
AAEL012849-RA	55.5999	1153	0	1	55.5999
AAEL012849-RB	0	1158	0	0	0
AAEL009326-RA	116.628	3298	6	6	116.628
AAEL000050-RA	0	998	0	0	0
AAEL002263-RA	0	651	0	0	0
AAEL002263-RB	0	648	0	0	0
AAEL000456-RA	0	655	0	0	0
AAEL010017-RA	48.4922	1322	1	1	48.4922
AAEL009084-RA	88.8212	2887	4	4	88.8212
AAEL008000-RA	112.732	1706	3	3	112.732
AAEL006393-RA	0	969	0	0	0
AAEL015372-RA	0	1971	0	0	0
AAEL004639-RA	59.5234	1077	1	1	59.5234
AAEL003821-RA	0	434	0	0	0
AAEL009036-RA	0	1209	0	0	0
AAEL005514-RA	0	216	0	0	0
AAEL000791-RA	0	859	0	0	0
AAEL004784-RA	0	1047	0	0	0
AAEL008885-RA	0	816	0	0	0
AAEL003799-RA	71.8685	3568	4	4	71.8685
AAEL009594-RA	0	2328	0	0	0
AAEL001436-RA	17.7335	3615	1	1	17.7335
AAEL006712-RA	0	1145	0	0	0
AAEL004017-RA	53.4371	3599	3	3	53.4371
AAEL001265-RA	0	903	0	0	0
AAEL007589-RA	14.0585	4560	1	1	14.0585
AAEL006457-RA	0	1810	0	0	0
AAEL015127-RA	0	2498	0	0	0
AAEL013836-RA	0	1134	0	0	0
AAEL006263-RA	0	1048	0	0	0
AAEL010570-RA	0	1557	0	0	0
AAEL005825-RA	0	1328	0	0	0
AAEL012639-RA	0	543	0	0	0
AAEL001848-RA	0	1329	0	0	0
AAEL015667-RA	0	1033	0	0	0
AAEL013706-RA	0	913	0	0	0
AAEL012345-RA	0	1621	0	0	0
AAEL003129-RA	0	4166	0	0	0
AAEL010464-RA	0	2657	0	0	0
AAEL010464-RB	23.752	2699	0	1	23.752
AAEL010464-RC	24.1456	2655	0	1	24.1456
AAEL014128-RA	0	1015	0	0	0
AAEL009811-RA	0	384	0	0	0
AAEL008997-RA	0	390	0	0	0
AAEL012898-RA	0	480	0	0	0
AAEL007421-RA	0	996	0	0	0
AAEL009677-RA	0	3366	0	0	0
AAEL006918-RA	49.7723	1288	0	1	49.7723
AAEL006918-RB	0	1350	0	0	0
AAEL000147-RA	0	749	0	0	0
AAEL005912-RA	0	351	0	0	0
AAEL002637-RA	0	1041	0	0	0
AAEL001301-RA	0	957	0	0	0
AAEL001522-RA	0	1737	0	0	0
AAEL012322-RA	0	513	0	0	0
AAEL001060-RA	0	2376	0	0	0
AAEL009394-RA	0	1527	0	0	0
AAEL005538-RA	0	1012	0	0	0
AAEL012014-RA	64.3641	996	1	1	64.3641
AAEL009653-RA	765.779	586	2	7	765.779
AAEL009653-RB	0	760	0	0	0
AAEL010975-RA	35.0405	3659	2	2	35.0405
AAEL004553-RA	0	1383	0	0	0
AAEL002818-RA	43.1695	1485	1	1	43.1695
AAEL012142-RA	0	1664	0	0	0
AAEL007190-RA	0	1785	0	0	0
AAEL004345-RA	0	2482	0	0	0
AAEL000140-RA	0	2065	0	0	0
AAEL007371-RA	0	753	0	0	0
AAEL003596-RA	108.472	1182	2	2	108.472
AAEL013191-RA	0	234	0	0	0
AAEL010035-RA	0	1682	0	0	0
AAEL011129-RA	0	1670	0	0	0
AAEL010462-RA	0	1752	0	0	0
AAEL010026-RA	0	534	0	0	0
AAEL013475-RA	0	2715	0	0	0
AAEL006499-RA	0	2013	0	0	0
AAEL012339-RA	0	1386	0	0	0
AAEL012339-RB	0	1353	0	0	0
AAEL009658-RA	28.1911	2274	0	1	28.1911
AAEL009658-RB	0	2929	0	0	0
AAEL009658-RC	27.5609	2326	0	1	27.5609
AAEL008938-RA	93.9521	2047	1	3	93.9521
AAEL008938-RB	0	1477	0	0	0
AAEL005802-RA	83.5157	3838	5	5	83.5157
AAEL000541-RA	0	1525	0	0	0
AAEL000541-RB	0	2024	0	0	0
AAEL009386-RA	49.6566	2582	2	2	49.6566
AAEL003661-RA	0	1052	0	0	0
AAEL011869-RA	0	684	0	0	0
AAEL001665-RA	0	339	0	0	0
AAEL013471-RA	0	1642	0	0	0
AAEL004375-RA	34.1356	7512	4	4	34.1356
AAEL003879-RA	0	1548	0	0	0
AAEL000910-RA	0	1568	0	0	0
AAEL010126-RA	0	1080	0	0	0
AAEL011735-RA	0	657	0	0	0
AAEL005935-RA	0	1188	0	0	0
AAEL007512-RA	0	2300	0	0	0
AAEL002020-RA	0	905	0	0	0
AAEL015534-RA	0	1653	0	0	0
AAEL001243-RA	0	813	0	0	0
AAEL012392-RA	32.2793	1986	1	1	32.2793
AAEL008199-RA	0	1142	0	0	0
AAEL006927-RA	0	2789	0	0	0
AAEL000448-RA	0	2523	0	0	0
AAEL000448-RB	25.4392	2520	0	1	25.4392
AAEL010816-RA	0	1308	0	0	0
AAEL002600-RA	22.8544	2805	1	1	22.8544
AAEL000893-RA	0	1910	0	0	0
AAEL004857-RA	0	819	0	0	0
AAEL005495-RA	29.373	4365	2	2	29.373
AAEL003374-RA	0	1362	0	0	0
AAEL002019-RA	0	1251	0	0	0
AAEL000914-RA	0	950	0	0	0
AAEL015320-RA	134.185	1911	4	4	134.185
AAEL010103-RA	0	982	0	0	0
AAEL001618-RA	20.8477	3075	1	1	20.8477
AAEL008525-RA	0	1516	0	0	0
AAEL012478-RA	0	1023	0	0	0
AAEL013691-RA	0	390	0	0	0
AAEL003581-RA	30.9994	2068	0	1	30.9994
AAEL003581-RB	0	2041	0	0	0
AAEL009901-RA	83.5811	767	0	1	83.5811
AAEL009901-RB	0	664	0	0	0
AAEL009819-RA	0	633	0	0	0
AAEL010355-RA	31.9894	2004	1	1	31.9894
AAEL010239-RA	0	1087	0	0	0
AAEL014714-RA	0	728	0	0	0
AAEL009000-RA	0	348	0	0	0
AAEL007201-RA	62.8497	3060	3	3	62.8497
AAEL011100-RA	0	434	0	0	0
AAEL008138-RA	27.6084	2322	1	1	27.6084
AAEL002747-RA	0	1652	0	0	0
AAEL012951-RA	0	10874	0	0	0
AAEL011907-RA	0	825	0	0	0
AAEL006993-RA	49.8109	1287	1	1	49.8109
AAEL006993-RB	0	2403	0	0	0
AAEL006993-RC	17.444	3675	1	1	17.444
AAEL002630-RA	0	1047	0	0	0
AAEL011755-RA	33.9189	1890	0	1	33.9189
AAEL011755-RB	0	2035	0	0	0
AAEL010089-RA	52.4176	1223	1	1	52.4176
AAEL009607-RA	55.8177	4594	0	4	55.8177
AAEL009607-RB	47.6393	4037	0	3	47.6393
AAEL009607-RC	70.6021	4540	0	5	70.6021
AAEL009607-RD	56.519	4537	0	4	56.519
AAEL009607-RE	55.9639	4582	0	4	55.9639
AAEL011061-RA	51.3127	3748	3	3	51.3127
AAEL004073-RA	0	1026	0	0	0
AAEL014871-RA	0	1249	0	0	0
AAEL012502-RA	0	1216	0	0	0
AAEL003320-RA	0	2001	0	0	0
AAEL005716-RA	0	1227	0	0	0
AAEL014424-RA	0	699	0	0	0
AAEL010599-RA	12.1598	5272	0	1	12.1598
AAEL002164-RA	0	705	0	0	0
AAEL001398-RA	24.6185	2604	1	1	24.6185
AAEL010360-RA	155.222	1239	3	3	155.222
AAEL003122-RA	46.5892	1376	0	1	46.5892
AAEL007569-RA	38.4333	3336	2	2	38.4333
AAEL011987-RA	0	1128	0	0	0
AAEL012560-RA	0	1022	0	0	0
AAEL006440-RA	0	1416	0	0	0
AAEL006339-RA	0	2328	0	0	0
AAEL005425-RA	15.7976	4058	1	1	15.7976
AAEL013369-RA	0	559	0	0	0
AAEL014191-RA	0	354	0	0	0
AAEL000318-RA	0	885	0	0	0
AAEL013075-RA	171.868	746	2	2	171.868
AAEL014064-RA	0	672	0	0	0
AAEL000100-RA	0	168	0	0	0
AAEL012292-RA	0	1701	0	0	0
AAEL006931-RA	75.3753	3402	0	4	75.3753
AAEL006931-RB	97.7733	1967	0	3	97.7733
AAEL006931-RC	79.8837	3210	0	4	79.8837
AAEL003157-RA	0	2971	0	0	0
AAEL011887-RA	0	672	0	0	0
AAEL000219-RA	0	1334	0	0	0
AAEL011874-RA	0	1276	0	0	0
AAEL012244-RA	0	519	0	0	0
AAEL012776-RA	22.1363	2896	1	1	22.1363
AAEL007022-RA	80.3006	2395	3	3	80.3006
AAEL006302-RA	0	957	0	0	0
AAEL001014-RA	0	2048	0	0	0
AAEL008256-RA	0	1281	0	0	0
AAEL000969-RA	130.298	492	1	1	130.298
AAEL012726-RA	63.9787	1002	1	1	63.9787
AAEL006756-RA	0	1005	0	0	0
AAEL014818-RA	0	1176	0	0	0
AAEL000770-RA	79.4875	1613	2	2	79.4875
AAEL014492-RA	147.711	434	1	1	147.711
AAEL012042-RA	0	1191	0	0	0
AAEL009699-RA	0	429	0	0	0
AAEL005043-RA	0	4575	0	0	0
AAEL003211-RA	81.9778	2346	3	3	81.9778
AAEL009930-RA	9.54394	6717	0	1	9.54394
AAEL009489-RA	0	1269	0	0	0
AAEL005820-RA	34.6055	3705	1	2	34.6055
AAEL001538-RA	0	1106	0	0	0
AAEL000109-RA	179.427	5002	14	14	179.427
AAEL006726-RA	0	1481	0	0	0
AAEL007086-RA	0	309	0	0	0
AAEL005581-RA	0	2043	0	0	0
AAEL006862-RA	0	1748	0	0	0
AAEL013762-RA	0	612	0	0	0
AAEL008879-RA	69.1177	1855	0	2	69.1177
AAEL008879-RB	37.8657	1693	0	1	37.8657
AAEL006293-RA	0	1044	0	0	0
AAEL007759-RA	0	5862	0	0	0
AAEL003057-RA	0	965	0	0	0
AAEL003057-RB	0	887	0	0	0
AAEL011503-RA	0	333	0	0	0
AAEL006387-RA	0	858	0	0	0
AAEL006092-RA	0	1158	0	0	0
AAEL004354-RA	0	372	0	0	0
AAEL004497-RA	0	1639	0	0	0
AAEL008114-RA	0	399	0	0	0
AAEL006219-RA	0	1140	0	0	0
AAEL011350-RA	0	2985	0	0	0
AAEL007049-RA	0	1067	0	0	0
AAEL013062-RA	0	1052	0	0	0
AAEL011936-RA	0	876	0	0	0
AAEL009090-RA	0	847	0	0	0
AAEL005452-RA	28.8769	2220	1	1	28.8769
AAEL000694-RA	0	951	0	0	0
AAEL011156-RA	0	1383	0	0	0
AAEL009865-RA	0	1116	0	0	0
AAEL012842-RA	0	1107	0	0	0
AAEL006879-RA	0	2350	0	0	0
AAEL006879-RB	0	1868	0	0	0
AAEL003903-RA	0	1796	0	0	0
AAEL000947-RA	0	954	0	0	0
AAEL005039-RA	0	1569	0	0	0
AAEL002012-RA	36.0961	1776	1	1	36.0961
AAEL011012-RA	40.1671	1596	0	1	40.1671
AAEL009719-RA	0	3237	0	0	0
AAEL009719-RB	45.1297	2841	0	2	45.1297
AAEL012321-RA	0	1005	0	0	0
AAEL001194-RA	318.448	8455	42	42	318.448
AAEL006015-RA	73.8556	868	0	1	73.8556
AAEL014691-RA	0	1521	0	0	0
AAEL013565-RA	0	2135	0	0	0
AAEL007069-RA	0	3217	0	0	0
AAEL000026-RA	0	787	0	0	0
AAEL012809-RA	48.056	1334	1	1	48.056
AAEL012118-RA	31.3327	2046	1	1	31.3327
AAEL005352-RA	0	705	0	0	0
AAEL005029-RA	0	756	0	0	0
AAEL002788-RA	17.15	3738	1	1	17.15
AAEL005471-RA	0	763	0	0	0
AAEL004240-RA	0	1734	0	0	0
AAEL010427-RA	79.6356	1610	2	2	79.6356
AAEL015461-RA	0	933	0	0	0
AAEL010866-RA	138.31	927	2	2	138.31
AAEL007333-RA	0	1245	0	0	0
AAEL001977-RA	20.9807	6111	2	2	20.9807
AAEL010697-RA	43.9689	1458	0	1	43.9689
AAEL010697-RB	44.5185	1440	0	1	44.5185
AAEL014968-RA	0	1419	0	0	0
AAEL011820-RA	0	747	0	0	0
AAEL004634-RA	84.7225	4540	6	6	84.7225
AAEL006367-RA	0	1294	0	0	0
AAEL002566-RA	0	1723	0	0	0
AAEL012686-RA	669.327	862	9	9	669.327
AAEL012038-RA	0	1638	0	0	0
AAEL006598-RA	0	986	0	0	0
AAEL001732-RA	0	1392	0	0	0
AAEL001291-RA	0	417	0	0	0
AAEL014961-RA	0	1149	0	0	0
AAEL000848-RA	0	1177	0	0	0
AAEL002955-RA	0	1003	0	0	0
AAEL002955-RB	0	1011	0	0	0
AAEL015523-RA	0	707	0	0	0
AAEL014376-RA	0	1139	0	0	0
AAEL004687-RA	0	2253	0	0	0
AAEL000174-RA	0	1089	0	0	0
AAEL001005-RA	149.155	2149	1	5	149.155
AAEL000125-RA	0	779	0	0	0
AAEL012174-RA	0	672	0	0	0
AAEL003671-RA	132.663	6282	13	13	132.663
AAEL000754-RA	0	1071	0	0	0
AAEL010068-RA	0	1161	0	0	0
AAEL013380-RA	0	459	0	0	0
AAEL011840-RA	0	1248	0	0	0
AAEL005380-RA	26.3841	9719	4	4	26.3841
AAEL006439-RA	101.274	633	1	1	101.274
AAEL010813-RA	0	2307	0	0	0
AAEL010894-RA	0	960	0	0	0
AAEL008514-RA	0	888	0	0	0
AAEL007685-RA	0	456	0	0	0
AAEL003400-RA	0	1347	0	0	0
AAEL005901-RA	311.576	823	0	4	311.576
AAEL005901-RB	401.671	1596	6	10	401.671
AAEL001979-RA	0	1599	0	0	0
AAEL001979-RB	121.013	2119	3	4	121.013
AAEL004923-RA	0	1202	0	0	0
AAEL014426-RA	0	3109	0	0	0
AAEL011856-RA	0	1218	0	0	0
AAEL006124-RA	40.497	1583	1	1	40.497
AAEL002188-RA	0	207	0	0	0
AAEL005282-RA	0	852	0	0	0
AAEL003998-RA	38.3643	1671	1	1	38.3643
AAEL000633-RA	0	4032	0	0	0
AAEL011538-RA	0	1397	0	0	0
AAEL015071-RA	0	873	0	0	0
AAEL014379-RA	116.135	1104	2	2	116.135
AAEL001470-RA	0	2314	0	0	0
AAEL004161-RA	0	577	0	0	0
AAEL010660-RA	0	583	0	0	0
AAEL012451-RA	0	2379	0	0	0
AAEL004268-RA	0	1446	0	0	0
AAEL003525-RA	0	1152	0	0	0
AAEL008531-RA	29.3932	2181	1	1	29.3932
AAEL002866-RA	0	2178	0	0	0
AAEL008717-RA	0	666	0	0	0
AAEL010471-RA	0	2034	0	0	0
AAEL009496-RA	741.118	865	10	10	741.118
AAEL008863-RA	0	2686	0	0	0
AAEL002570-RA	0	297	0	0	0
AAEL005658-RA	0	706	0	0	0
AAEL006189-RA	0	1690	0	0	0
AAEL015034-RA	0	1056	0	0	0
AAEL007091-RA	205.306	1249	4	4	205.306
AAEL004090-RA	0	2428	0	0	0
AAEL015650-RA	0	426	0	0	0
AAEL004749-RA	0	729	0	0	0
AAEL003138-RA	0	762	0	0	0
AAEL004909-RA	0	610	0	0	0
AAEL003538-RA	0	1141	0	0	0
AAEL010395-RA	0	972	0	0	0
AAEL006213-RA	0	1878	0	0	0
AAEL006081-RA	0	1756	0	0	0
AAEL006624-RA	49.465	1296	1	1	49.465
AAEL006442-RA	0	1347	0	0	0
AAEL000650-RA	0	1904	0	0	0
AAEL004259-RA	0	471	0	0	0
AAEL000980-RA	38.7352	1655	1	1	38.7352
AAEL002941-RA	0	1398	0	0	0
AAEL006312-RA	0	507	0	0	0
AAEL000367-RA	0	567	0	0	0
AAEL012255-RA	52.8497	1213	1	1	52.8497
AAEL005815-RA	0	887	0	0	0
AAEL008789-RA	0	1085	0	0	0
AAEL005077-RA	33.9189	1890	1	1	33.9189
AAEL002369-RA	61.3021	4183	4	4	61.3021
AAEL015249-RA	0	1776	0	0	0
AAEL003487-RA	69.6509	4602	5	5	69.6509
AAEL009428-RA	46.8103	2739	2	2	46.8103
AAEL008874-RA	328.752	195	1	1	328.752
AAEL007824-RA	167.819	382	1	1	167.819
AAEL013693-RA	0	903	0	0	0
AAEL012872-RA	0	255	0	0	0
AAEL003491-RA	0	856	0	0	0
AAEL003491-RB	0	903	0	0	0
AAEL002973-RA	0	1029	0	0	0
AAEL004982-RA	26.6778	2403	1	1	26.6778
AAEL000329-RA	0	906	0	0	0
AAEL014336-RA	0	807	0	0	0
AAEL010207-RA	0	1161	0	0	0
AAEL002181-RA	0	886	0	0	0
AAEL003640-RA	0	1767	0	0	0
AAEL005228-RA	0	765	0	0	0
AAEL014700-RA	0	1674	0	0	0
AAEL004063-RA	46.1199	1390	1	1	46.1199
AAEL008124-RA	122.81	1044	2	2	122.81
AAEL008464-RA	0	1110	0	0	0
AAEL013330-RA	0	1677	0	0	0
AAEL006966-RA	0	1109	0	0	0
AAEL006966-RB	0	1161	0	0	0
AAEL006966-RC	0	1356	0	0	0
AAEL006966-RD	0	1262	0	0	0
AAEL006966-RE	0	1211	0	0	0
AAEL003384-RA	0	657	0	0	0
AAEL005674-RA	0	843	0	0	0
AAEL007554-RA	0	1368	0	0	0
AAEL013679-RA	0	998	0	0	0
AAEL014853-RA	0	2568	0	0	0
AAEL009298-RA	0	998	0	0	0
AAEL006911-RA	75.6867	2541	3	3	75.6867
AAEL013205-RA	51.3059	2499	2	2	51.3059
AAEL008546-RA	0	399	0	0	0
AAEL005027-RA	506.772	506	0	4	506.772
AAEL002830-RA	0	1686	0	0	0
AAEL008538-RA	0	1413	0	0	0
AAEL000641-RA	80.9172	3169	0	4	80.9172
AAEL000641-RB	66.1348	2908	0	3	66.1348
AAEL000990-RA	0	1023	0	0	0
AAEL001355-RA	0	1103	0	0	0
AAEL009968-RA	0	828	0	0	0
AAEL007640-RA	0	468	0	0	0
AAEL009580-RA	0	729	0	0	0
AAEL002279-RA	0	1878	0	0	0
AAEL014527-RA	0	1920	0	0	0
AAEL010659-RA	0	1353	0	0	0
AAEL010659-RB	0	1026	0	0	0
AAEL002719-RA	63.0351	1017	0	1	63.0351
AAEL004916-RA	71.1901	1801	2	2	71.1901
AAEL006432-RA	0	1374	0	0	0
AAEL004042-RA	0	1280	0	0	0
AAEL004042-RB	0	1373	0	0	0
AAEL004042-RC	0	1364	0	0	0
AAEL007246-RA	0	1165	0	0	0
AAEL004420-RA	0	1429	0	0	0
AAEL004420-RB	0	1435	0	0	0
AAEL004420-RC	0	1432	0	0	0
AAEL010677-RA	0	1041	0	0	0
AAEL005061-RA	0	2226	0	0	0
AAEL005015-RA	0	792	0	0	0
AAEL000182-RA	0	503	0	0	0
AAEL011496-RA	0	1209	0	0	0
AAEL000040-RA	0	957	0	0	0
AAEL011021-RA	0	1094	0	0	0
AAEL011021-RB	0	1034	0	0	0
AAEL008029-RA	0	819	0	0	0
AAEL001163-RA	0	5166	0	0	0
AAEL012764-RA	0	1203	0	0	0
AAEL007314-RA	0	1835	0	0	0
AAEL003455-RA	0	903	0	0	0
AAEL015049-RA	45.4013	1412	0	1	45.4013
AAEL015054-RA	0	816	0	0	0
AAEL015182-RA	21.1853	3026	0	1	21.1853
AAEL005340-RA	0	1005	0	0	0
AAEL001228-RA	0	2301	0	0	0
AAEL003000-RA	0	483	0	0	0
AAEL015623-RA	0	381	0	0	0
AAEL013724-RA	0	2752	0	0	0
AAEL013803-RA	0	396	0	0	0
AAEL015594-RA	0	898	0	0	0
AAEL006849-RA	0	3657	0	0	0
AAEL004708-RA	0	1779	0	0	0
AAEL003277-RA	0	1732	0	0	0
AAEL013521-RA	0	1649	0	0	0
AAEL002190-RA	54.4893	2353	2	2	54.4893
AAEL014536-RA	43.5212	1473	1	1	43.5212
AAEL005845-RA	46.8469	9579	7	7	46.8469
AAEL006045-RA	0	1107	0	0	0
AAEL002640-RA	0	2706	0	0	0
AAEL002556-RA	0	2651	0	0	0
AAEL001629-RA	0	2205	0	0	0
AAEL002665-RA	212.696	1507	5	5	212.696
AAEL004297-RA	71.5476	4480	5	5	71.5476
AAEL013415-RA	0	654	0	0	0
AAEL010421-RA	0	621	0	0	0
AAEL015659-RA	0	1734	0	0	0
AAEL014921-RA	0	1206	0	0	0
AAEL012525-RA	0	937	0	0	0
AAEL012480-RA	0	1583	0	0	0
AAEL001042-RA	0	762	0	0	0
AAEL011581-RA	0	705	0	0	0
AAEL014150-RA	0	1209	0	0	0
AAEL012272-RA	32.5911	1967	0	1	32.5911
AAEL012272-RB	0	1985	0	0	0
AAEL011531-RA	0	1092	0	0	0
AAEL004220-RA	0	597	0	0	0
AAEL015146-RA	0	4863	0	0	0
AAEL004288-RA	0	1127	0	0	0
AAEL004499-RA	0	525	0	0	0
AAEL009366-RA	0	1392	0	0	0
AAEL014270-RA	0	2298	0	0	0
AAEL009211-RA	0	1824	0	0	0
AAEL002495-RA	978.289	1114	14	17	978.289
AAEL014966-RA	0	723	0	0	0
AAEL006356-RA	0	2611	0	0	0
AAEL000016-RA	0	981	0	0	0
AAEL014686-RA	0	1887	0	0	0
AAEL011186-RA	0	987	0	0	0
AAEL007084-RA	0	1144	0	0	0
AAEL007084-RB	49.1616	1304	1	1	49.1616
AAEL006319-RA	0	2207	0	0	0
AAEL003728-RA	0	2700	0	0	0
AAEL009740-RA	0	1911	0	0	0
AAEL002851-RA	674.523	2376	25	25	674.523
AAEL013605-RA	0	441	0	0	0
AAEL010283-RA	0	1470	0	0	0
AAEL006343-RA	0	2053	0	0	0
AAEL004227-RA	46.816	4108	3	3	46.816
AAEL014321-RA	0	1671	0	0	0
AAEL011668-RA	100.955	1905	2	3	100.955
AAEL005059-RA	0	582	0	0	0
AAEL013084-RA	0	642	0	0	0
AAEL008575-RA	39.8178	1610	1	1	39.8178
AAEL007137-RA	66.5698	3852	4	4	66.5698
AAEL012681-RA	323.771	792	4	4	323.771
AAEL002689-RA	0	675	0	0	0
AAEL011352-RA	0	985	0	0	0
AAEL008066-RA	0	465	0	0	0
AAEL011793-RA	61.1122	1049	0	1	61.1122
AAEL014672-RA	0	297	0	0	0
AAEL014329-RA	191.745	3009	9	9	191.745
AAEL013596-RA	65.6831	1952	2	2	65.6831
AAEL004482-RA	133.556	960	2	2	133.556
AAEL005450-RA	25.0612	5116	2	2	25.0612
AAEL004796-RA	0	998	0	0	0
AAEL003704-RA	0	1298	0	0	0
AAEL008550-RA	0	1522	0	0	0
AAEL007275-RA	0	1163	0	0	0
AAEL008502-RA	0	2773	0	0	0
AAEL001870-RA	0	1461	0	0	0
AAEL010499-RA	31.082	4125	2	2	31.082
AAEL003031-RA	0	279	0	0	0
AAEL013427-RA	0	939	0	0	0
AAEL012476-RA	0	990	0	0	0
AAEL014393-RA	85.5897	749	1	1	85.5897
AAEL009958-RA	0	2064	0	0	0
AAEL012343-RA	0	1284	0	0	0
AAEL006088-RA	0	162	0	0	0
AAEL003224-RA	0	405	0	0	0
AAEL002656-RA	45.7578	1401	1	1	45.7578
AAEL000245-RA	0	520	0	0	0
AAEL000251-RA	0	2370	0	0	0
AAEL002903-RA	19.1879	3341	1	1	19.1879
AAEL012710-RA	0	689	0	0	0
AAEL012710-RB	0	772	0	0	0
AAEL006676-RA	0	1188	0	0	0
AAEL010339-RA	0	725	0	0	0
AAEL012967-RA	192.513	1332	1	4	192.513
AAEL014591-RA	30.9395	4144	1	2	30.9395
AAEL010994-RA	0	1342	0	0	0
AAEL007725-RA	0	1428	0	0	0
AAEL003435-RA	0	729	0	0	0
AAEL002114-RA	0	3000	0	0	0
AAEL012867-RA	0	573	0	0	0
AAEL008611-RA	56.7818	3387	3	3	56.7818
AAEL004632-RA	0	867	0	0	0
AAEL005484-RA	0	1759	0	0	0
AAEL014361-RA	0	2092	0	0	0
AAEL001427-RA	0	974	0	0	0
AAEL014979-RA	0	741	0	0	0
AAEL014577-RA	52.8497	1213	1	1	52.8497
AAEL012025-RA	0	1186	0	0	0
AAEL008588-RA	0	1309	0	0	0
AAEL002213-RA	0	744	0	0	0
AAEL010900-RA	0	2439	0	0	0
AAEL008812-RA	0	501	0	0	0
AAEL009961-RA	0	538	0	0	0
AAEL012145-RA	21.0739	3042	1	1	21.0739
AAEL008910-RA	0	729	0	0	0
AAEL002793-RA	32.8584	1951	1	1	32.8584
AAEL013219-RA	0	1260	0	0	0
AAEL003739-RA	0	1997	0	0	0
AAEL011263-RA	0	977	0	0	0
AAEL013072-RA	0	2570	0	0	0
AAEL003548-RA	0	2547	0	0	0
AAEL002125-RA	260.596	1230	4	5	260.596
AAEL010521-RA	0	2416	0	0	0
AAEL010521-RB	0	2479	0	0	0
AAEL011202-RA	0	1336	0	0	0
AAEL011202-RB	0	1292	0	0	0
AAEL010252-RA	0	3165	0	0	0
AAEL013447-RA	0	159	0	0	0
AAEL011079-RA	0	483	0	0	0
AAEL000403-RA	0	2496	0	0	0
AAEL000118-RA	54.9329	2334	2	2	54.9329
AAEL012187-RA	68.4608	4682	5	5	68.4608
AAEL007124-RA	0	1815	0	0	0
AAEL012075-RA	0	780	0	0	0
AAEL007736-RA	0	1239	0	0	0
AAEL001343-RA	0	1515	0	0	0
AAEL013335-RA	0	2430	0	0	0
AAEL003443-RA	100.167	1280	2	2	100.167
AAEL010601-RA	0	1446	0	0	0
AAEL012642-RA	0	933	0	0	0
AAEL006954-RA	0	788	0	0	0
AAEL004616-RA	53.4222	1200	1	1	53.4222
AAEL001363-RA	0	443	0	0	0
AAEL005755-RA	0	177	0	0	0
AAEL000644-RA	0	621	0	0	0
AAEL001903-RA	0	651	0	0	0
AAEL013345-RA	0	712	0	0	0
AAEL014355-RA	0	1548	0	0	0
AAEL010155-RA	0	444	0	0	0
AAEL014419-RA	0	1047	0	0	0
AAEL010929-RA	0	1583	0	0	0
AAEL008592-RA	0	4248	0	0	0
AAEL013412-RA	0	735	0	0	0
AAEL003298-RA	0	1695	0	0	0
AAEL000502-RA	0	1123	0	0	0
AAEL007050-RA	0	1562	0	0	0
AAEL011566-RA	0	8248	0	0	0
AAEL004740-RA	0	1322	0	0	0
AAEL009269-RA	32.5994	3933	2	2	32.5994
AAEL012421-RA	14.2523	4498	1	1	14.2523
AAEL006887-RA	0	1042	0	0	0
AAEL014053-RA	23.371	2743	1	1	23.371
AAEL003425-RA	0	1914	0	0	0
AAEL003425-RB	0	1886	0	0	0
AAEL010926-RA	0	435	0	0	0
AAEL000474-RA	0	2184	0	0	0
AAEL007860-RA	0	641	0	0	0
AAEL000636-RA	0	2727	0	0	0
AAEL004701-RA	0	1329	0	0	0
AAEL014957-RA	0	1554	0	0	0
AAEL002070-RA	11.6325	5511	1	1	11.6325
AAEL011615-RA	0	1967	0	0	0
AAEL009559-RA	0	660	0	0	0
AAEL010615-RA	0	297	0	0	0
AAEL003851-RA	0	375	0	0	0
AAEL012284-RA	0	437	0	0	0
AAEL010299-RA	754.196	595	0	7	754.196
AAEL010299-RB	0	795	0	0	0
AAEL009916-RA	35.714	1795	1	1	35.714
AAEL007846-RA	0	1179	0	0	0
AAEL006728-RA	84.1847	1523	2	2	84.1847
AAEL001216-RA	107.742	1785	3	3	107.742
AAEL013306-RA	0	482	0	0	0
AAEL003486-RA	0	606	0	0	0
AAEL005020-RA	0	2196	0	0	0
AAEL009987-RA	0	1940	0	0	0
AAEL007567-RA	0	744	0	0	0
AAEL003682-RA	0	1320	0	0	0
AAEL005856-RA	0	2239	0	0	0
AAEL009370-RA	0	810	0	0	0
AAEL012656-RA	0	1144	0	0	0
AAEL012656-RB	0	977	0	0	0
AAEL012656-RC	0	1080	0	0	0
AAEL012656-RD	0	1220	0	0	0
AAEL013101-RA	0	181	0	0	0
AAEL012028-RA	0	912	0	0	0
AAEL005689-RA	0	744	0	0	0
AAEL007850-RA	0	1397	0	0	0
AAEL014651-RA	0	1068	0	0	0
AAEL012665-RA	0	1486	0	0	0
AAEL010315-RA	0	1374	0	0	0
AAEL003291-RA	0	2130	0	0	0
AAEL014036-RA	0	653	0	0	0
AAEL010565-RA	0	2911	0	0	0
AAEL010565-RB	19.4498	3296	0	1	19.4498
AAEL010565-RC	21.7532	2947	0	1	21.7532
AAEL001650-RA	0	656	0	0	0
AAEL004473-RA	0	1754	0	0	0
AAEL002026-RA	0	369	0	0	0
AAEL014530-RA	50.838	1261	1	1	50.838
AAEL003111-RA	0	1833	0	0	0
AAEL006559-RA	0	1780	0	0	0
AAEL002538-RA	0	2778	0	0	0
AAEL004786-RA	0	1375	0	0	0
AAEL012840-RA	70.2924	912	1	1	70.2924
AAEL007301-RA	60.3073	1063	1	1	60.3073
AAEL009731-RA	0	2244	0	0	0
AAEL011191-RA	151.642	1691	4	4	151.642
AAEL004213-RA	0	1489	0	0	0
AAEL012436-RA	0	1644	0	0	0
AAEL003637-RA	0	1119	0	0	0
AAEL014454-RA	0	584	0	0	0
AAEL007536-RA	0	2073	0	0	0
AAEL010540-RA	0	1853	0	0	0
AAEL008933-RA	0	1020	0	0	0
AAEL015080-RA	0	1695	0	0	0
AAEL005070-RA	0	1967	0	0	0
AAEL005070-RB	47.9481	1337	0	1	47.9481
AAEL004405-RA	0	873	0	0	0
AAEL012856-RA	0	715	0	0	0
AAEL011994-RA	0	798	0	0	0
AAEL011240-RA	32.9259	3894	0	2	32.9259
AAEL011240-RB	16.5011	3885	0	1	16.5011
AAEL011240-RC	34.1356	3756	0	2	34.1356
AAEL010848-RA	0	841	0	0	0
AAEL002690-RA	0	924	0	0	0
AAEL000823-RA	0	619	0	0	0
AAEL000823-RB	96.6918	663	1	1	96.6918
AAEL003048-RA	0	792	0	0	0
AAEL013682-RA	0	1599	0	0	0
AAEL006666-RA	0	1448	0	0	0
AAEL005261-RA	126.818	1011	2	2	126.818
AAEL011214-RA	0	1377	0	0	0
AAEL002490-RA	0	777	0	0	0
AAEL010584-RA	31.7203	2021	1	1	31.7203
AAEL005399-RA	0	801	0	0	0
AAEL012055-RA	0	1785	0	0	0
AAEL012055-RB	0	1824	0	0	0
AAEL011847-RA	0	1538	0	0	0
AAEL002647-RA	0	2527	0	0	0
AAEL002033-RA	0	723	0	0	0
AAEL011960-RA	29.4	4361	2	2	29.4
AAEL007996-RA	0	1155	0	0	0
AAEL014429-RA	0	1083	0	0	0
AAEL008898-RA	0	1191	0	0	0
AAEL005926-RA	0	1051	0	0	0
AAEL005926-RB	0	1028	0	0	0
AAEL005926-RC	0	1011	0	0	0
AAEL010920-RA	0	774	0	0	0
AAEL008239-RA	0	522	0	0	0
AAEL007292-RA	0	1007	0	0	0
AAEL001487-RA	0	918	0	0	0
AAEL009970-RA	0	1632	0	0	0
AAEL007972-RA	77.144	831	1	1	77.144
AAEL006763-RA	0	2652	0	0	0
AAEL005507-RA	0	1074	0	0	0
AAEL002896-RA	0	5691	0	0	0
AAEL003835-RA	140.508	1825	0	4	140.508
AAEL003835-RB	285.553	1796	0	8	285.553
AAEL003835-RC	319.823	1804	0	9	319.823
AAEL009569-RA	0	1045	0	0	0
AAEL002207-RA	0	1151	0	0	0
AAEL001504-RA	0	1719	0	0	0
AAEL008598-RA	0	4539	0	0	0
AAEL000804-RA	0	3718	0	0	0
AAEL000804-RB	32.492	3946	0	2	32.492
AAEL013744-RA	168.259	762	2	2	168.259
AAEL013796-RA	40.268	1592	1	1	40.268
AAEL011750-RA	0	1905	0	0	0
AAEL013448-RA	0	321	0	0	0
AAEL011305-RA	0	1057	0	0	0
AAEL005668-RA	0	1176	0	0	0
AAEL007353-RA	0	2640	0	0	0
AAEL010214-RA	0	1848	0	0	0
AAEL008470-RA	0	273	0	0	0
AAEL003007-RA	0	674	0	0	0
AAEL000300-RA	0	997	0	0	0
AAEL004606-RA	0	337	0	0	0
AAEL002772-RA	0	1390	0	0	0
AAEL006518-RA	0	1189	0	0	0
AAEL009250-RA	0	519	0	0	0
AAEL008821-RA	0	755	0	0	0
AAEL013958-RA	0	606	0	0	0
AAEL015528-RA	0	836	0	0	0
AAEL010234-RA	17.2748	3711	1	1	17.2748
AAEL001860-RA	130.298	492	1	1	130.298
AAEL014970-RA	31.9415	2007	1	1	31.9415
AAEL010913-RA	18.8051	3409	1	1	18.8051
AAEL004692-RA	0	2091	0	0	0
AAEL011551-RA	0	3136	0	0	0
AAEL009484-RA	0	1250	0	0	0
AAEL009484-RB	0	1247	0	0	0
AAEL014647-RA	0	840	0	0	0
AAEL013442-RA	0	348	0	0	0
AAEL010511-RA	0	1194	0	0	0
AAEL012924-RA	96.2563	666	0	1	96.2563
AAEL012924-RB	0	578	0	0	0
AAEL000657-RA	0	911	0	0	0
AAEL000657-RB	0	734	0	0	0
AAEL010835-RA	36.5593	3507	2	2	36.5593
AAEL014299-RA	0	1149	0	0	0
AAEL003301-RA	0	849	0	0	0
AAEL001934-RA	0	1542	0	0	0
AAEL013236-RA	0	1068	0	0	0
AAEL012940-RA	0	726	0	0	0
AAEL010187-RA	16.7599	3825	1	1	16.7599
AAEL002991-RA	0	258	0	0	0
AAEL013041-RA	0	447	0	0	0
AAEL004324-RA	0	876	0	0	0
AAEL008815-RA	0	219	0	0	0
AAEL011337-RA	0	958	0	0	0
AAEL002983-RA	29.7617	2154	1	1	29.7617
AAEL012905-RA	11.7118	16421	3	3	11.7118
AAEL004728-RA	0	1169	0	0	0
AAEL011429-RA	0	1409	0	0	0
AAEL006840-RA	0	864	0	0	0
AAEL011969-RA	0	1098	0	0	0
AAEL003945-RA	64.5911	1985	2	2	64.5911
AAEL013387-RA	0	1987	0	0	0
AAEL011890-RA	0	666	0	0	0
AAEL005334-RA	36.3417	1764	1	1	36.3417
AAEL005133-RA	0	1407	0	0	0
AAEL002261-RA	107.441	1790	3	3	107.441
AAEL013399-RA	0	1231	0	0	0
AAEL015306-RA	0	153	0	0	0
AAEL001376-RA	0	204	0	0	0
AAEL002525-RA	0	2510	0	0	0
AAEL010652-RA	392.09	327	2	2	392.09
AAEL000787-RA	0	1712	0	0	0
AAEL003573-RA	36.28	3534	2	2	36.28
AAEL003327-RA	0	4469	0	0	0
AAEL009565-RA	0	1272	0	0	0
AAEL008743-RA	0	1274	0	0	0
AAEL008020-RA	37.7765	3394	2	2	37.7765
AAEL008765-RA	0	958	0	0	0
AAEL005296-RA	0	1601	0	0	0
AAEL002515-RA	0	1215	0	0	0
AAEL012067-RA	0	423	0	0	0
AAEL005143-RA	66.0894	970	1	1	66.0894
AAEL005143-RB	0	1138	0	0	0
AAEL005197-RA	0	1385	0	0	0
AAEL001477-RA	13.6151	9417	2	2	13.6151
AAEL005362-RA	0	216	0	0	0
AAEL010537-RA	0	1868	0	0	0
AAEL009248-RA	54.2358	2364	2	2	54.2358
AAEL010518-RA	0	3628	0	0	0
AAEL006807-RA	0	390	0	0	0
AAEL000007-RA	0	1656	0	0	0
AAEL010778-RA	0	1498	0	0	0
AAEL010778-RB	0	1529	0	0	0
AAEL014024-RA	0	444	0	0	0
AAEL001809-RA	0	798	0	0	0
AAEL003601-RA	86.4554	1483	2	2	86.4554
AAEL002715-RA	0	1134	0	0	0
AAEL000955-RA	36.8641	1739	1	1	36.8641
AAEL003761-RA	0	1553	0	0	0
AAEL001571-RA	0	1764	0	0	0
AAEL006394-RA	0	3549	0	0	0
AAEL004688-RA	36.2287	3539	2	2	36.2287
AAEL012156-RA	0	1888	0	0	0
AAEL006870-RA	105.036	1831	3	3	105.036
AAEL002322-RA	29.3932	2181	1	1	29.3932
AAEL000846-RA	0	849	0	0	0
AAEL015144-RA	0	434	0	0	0
AAEL003366-RA	0	1616	0	0	0
AAEL001304-RA	0	3905	0	0	0
AAEL010384-RA	0	3876	0	0	0
AAEL003776-RA	0	1387	0	0	0
AAEL007436-RA	39.3534	3258	2	2	39.3534
AAEL004234-RA	54.6519	1173	1	1	54.6519
AAEL009262-RA	0	2102	0	0	0
AAEL002173-RA	0	1827	0	0	0
AAEL015136-RA	0	618	0	0	0
AAEL002465-RA	17.67	3628	1	1	17.67
AAEL011474-RA	0	1884	0	0	0
AAEL008959-RA	0	1836	0	0	0
AAEL009872-RA	21.4691	2986	1	1	21.4691
AAEL009924-RA	0	1518	0	0	0
AAEL005443-RA	0	1023	0	0	0
AAEL011558-RA	0	777	0	0	0
AAEL004594-RA	0	1485	0	0	0
AAEL004163-RA	0	1729	0	0	0
AAEL002881-RA	216.211	593	2	2	216.211
AAEL012515-RA	0	1436	0	0	0
AAEL009943-RA	0	2480	0	0	0
AAEL009805-RA	0	1149	0	0	0
AAEL008751-RA	0	1610	0	0	0
AAEL002307-RA	0	1662	0	0	0
AAEL014045-RA	106.225	1207	2	2	106.225
AAEL012237-RA	94.9026	1351	2	2	94.9026
AAEL008649-RA	0	579	0	0	0
AAEL005427-RA	0	515	0	0	0
AAEL015010-RA	47.0853	2723	2	2	47.0853
AAEL011283-RA	0	1332	0	0	0
AAEL010614-RA	0	1251	0	0	0
AAEL004194-RA	0	1488	0	0	0
AAEL008962-RA	0	887	0	0	0
AAEL008388-RA	0	5138	0	0	0
AAEL008103-RA	371.418	863	1	5	371.418
AAEL008103-RB	421.754	912	2	6	421.754
AAEL002764-RA	77.1131	2494	0	3	77.1131
AAEL002764-RB	52.1617	2458	0	2	52.1617
AAEL007300-RA	0	819	0	0	0
AAEL006060-RA	0	988	0	0	0
AAEL011996-RA	0	602	0	0	0
AAEL011154-RA	76.7285	1671	2	2	76.7285
AAEL007387-RA	57.6758	2223	2	2	57.6758
AAEL015436-RA	0	2375	0	0	0
AAEL013631-RA	0	2165	0	0	0
AAEL003454-RA	0	1784	0	0	0
AAEL001659-RA	0	2466	0	0	0
AAEL014011-RA	24.2369	2645	0	1	24.2369
AAEL014483-RA	0	1710	0	0	0
AAEL000923-RA	518.662	1236	10	10	518.662
AAEL013294-RA	0	1980	0	0	0
AAEL006770-RA	0	1023	0	0	0
AAEL000242-RA	0	1521	0	0	0
AAEL009990-RA	82.8252	1548	2	2	82.8252
AAEL001578-RA	0	770	0	0	0
AAEL012903-RA	0	1372	0	0	0
AAEL007705-RA	67.3814	9514	10	10	67.3814
AAEL009666-RA	8.87904	7220	0	1	8.87904
AAEL009666-RB	8.95845	7156	0	1	8.95845
AAEL010044-RA	0	1269	0	0	0
AAEL010562-RA	78.5621	1632	2	2	78.5621
AAEL011392-RA	0	4299	0	0	0
AAEL010731-RA	0	1610	0	0	0
AAEL009630-RA	41.7769	3069	2	2	41.7769
AAEL006865-RA	0	861	0	0	0
AAEL002318-RA	0	1523	0	0	0
AAEL002318-RB	0	1526	0	0	0
AAEL001680-RA	0	1464	0	0	0
AAEL010805-RA	0	1637	0	0	0
AAEL001613-RA	0	2119	0	0	0
AAEL009102-RA	15.8995	4032	1	1	15.8995
AAEL011477-RA	29.5286	4342	2	2	29.5286
AAEL014177-RA	0	1269	0	0	0
AAEL013910-RA	0	1562	0	0	0
AAEL013910-RB	0	1517	0	0	0
AAEL002754-RA	49.9857	2565	2	2	49.9857
AAEL012463-RA	134.82	951	2	2	134.82
AAEL011760-RA	0	2013	0	0	0
AAEL010973-RA	0	2072	0	0	0
AAEL001444-RA	0	1680	0	0	0
AAEL006981-RA	0	645	0	0	0
AAEL014847-RA	0	2542	0	0	0
AAEL004494-RA	0	2814	0	0	0
AAEL012817-RA	146.103	3949	9	9	146.103
AAEL003166-RA	0	489	0	0	0
AAEL014816-RA	26.3705	2431	1	1	26.3705
AAEL001567-RA	69.871	1835	2	2	69.871
AAEL013977-RA	0	922	0	0	0
AAEL012596-RA	0	264	0	0	0
AAEL007700-RA	0	1620	0	0	0
AAEL002136-RA	0	2643	0	0	0
AAEL010504-RA	0	984	0	0	0
AAEL014441-RA	0	1427	0	0	0
AAEL011368-RA	0	1645	0	0	0
AAEL015271-RA	0	1258	0	0	0
AAEL009825-RA	580.526	773	7	7	580.526
AAEL015006-RA	1342.01	621	7	13	1342.01
AAEL007913-RA	0	1392	0	0	0
AAEL014380-RA	0	1115	0	0	0
AAEL008703-RA	143.63	2678	6	6	143.63
AAEL011598-RA	0	917	0	0	0
AAEL009064-RA	0	2130	0	0	0
AAEL007526-RA	0	2183	0	0	0
AAEL007526-RB	0	1767	0	0	0
AAEL013143-RA	85.4471	3001	4	4	85.4471
AAEL011225-RA	0	2733	0	0	0
AAEL013891-RA	30.1253	2128	1	1	30.1253
AAEL009574-RA	0	1149	0	0	0
AAEL005324-RA	37.7142	16998	10	10	37.7142
AAEL012695-RA	0	432	0	0	0
AAEL008778-RA	0	1179	0	0	0
AAEL004487-RA	0	936	0	0	0
AAEL003133-RA	0	3795	0	0	0
AAEL001115-RA	0	630	0	0	0
AAEL008176-RA	0	928	0	0	0
AAEL003501-RA	0	696	0	0	0
AAEL013229-RA	39.3534	1629	1	1	39.3534
AAEL006568-RA	0	1073	0	0	0
AAEL006568-RB	0	1199	0	0	0
AAEL013007-RA	0	821	0	0	0
AAEL012167-RA	0	1496	0	0	0
AAEL009187-RA	0	1650	0	0	0
AAEL008112-RA	0	1772	0	0	0
AAEL003194-RA	0	2296	0	0	0
AAEL003845-RA	0	3076	0	0	0
AAEL009992-RA	25.4366	10081	4	4	25.4366
AAEL008663-RA	0	1359	0	0	0
AAEL004866-RA	0	1566	0	0	0
AAEL008386-RA	0	4894	0	0	0
AAEL008390-RA	40.5396	4744	3	3	40.5396
AAEL008207-RA	0	939	0	0	0
AAEL000043-RA	0	1305	0	0	0
AAEL011395-RA	26.5342	2416	1	1	26.5342
AAEL001679-RA	0	522	0	0	0
AAEL009276-RA	0	1270	0	0	0
AAEL007749-RA	0	1392	0	0	0
AAEL006156-RA	0	1749	0	0	0
AAEL010441-RA	37.293	1719	1	1	37.293
AAEL013409-RA	11.4211	5613	1	1	11.4211
AAEL012192-RA	0	4038	0	0	0
AAEL003230-RA	0	1266	0	0	0
AAEL000552-RA	0	1293	0	0	0
AAEL009239-RA	0	777	0	0	0
AAEL008693-RA	0	1020	0	0	0
AAEL012318-RA	0	1611	0	0	0
AAEL010944-RA	0	1358	0	0	0
AAEL003755-RA	0	969	0	0	0
AAEL001174-RA	0	1761	0	0	0
AAEL000995-RA	0	782	0	0	0
AAEL014802-RA	0	1737	0	0	0
AAEL007231-RA	0	1324	0	0	0
AAEL009058-RA	0	717	0	0	0
AAEL004135-RA	0	690	0	0	0
AAEL014145-RA	0	1161	0	0	0
AAEL000010-RA	174.44	735	0	2	174.44
AAEL000010-RB	122.341	524	0	1	122.341
AAEL011220-RA	0	1815	0	0	0
AAEL011638-RA	0	3125	0	0	0
AAEL009180-RA	0	654	0	0	0
AAEL013843-RA	92.8409	1381	2	2	92.8409
AAEL010979-RA	27.6799	2316	1	1	27.6799
AAEL011678-RA	0	1887	0	0	0
AAEL000677-RA	0	725	0	0	0
AAEL014410-RA	0	1497	0	0	0
AAEL014568-RA	0	2760	0	0	0
AAEL008163-RA	0	2852	0	0	0
AAEL006543-RA	0	1026	0	0	0
AAEL013776-RA	0	1569	0	0	0
AAEL005255-RA	99.3132	1291	2	2	99.3132
AAEL012671-RA	196.045	654	2	2	196.045
AAEL004877-RA	0	1972	0	0	0
AAEL013917-RA	0	681	0	0	0
AAEL005520-RA	0	1082	0	0	0
AAEL005520-RB	0	1567	0	0	0
AAEL000015-RA	52.857	7277	6	6	52.857
AAEL011971-RA	0	519	0	0	0
AAEL010097-RA	787.39	2931	36	36	787.39
AAEL003877-RA	27.5728	2325	0	1	27.5728
AAEL003877-RB	102.9	1869	1	3	102.9
AAEL012734-RA	42.1477	1521	1	1	42.1477
AAEL015638-RA	0	981	0	0	0
AAEL012362-RA	0	1857	0	0	0
AAEL014368-RA	0	417	0	0	0
AAEL001879-RA	207.734	1543	5	5	207.734
AAEL002842-RA	0	879	0	0	0
AAEL007646-RA	0	1053	0	0	0
AAEL007164-RA	0	1026	0	0	0
AAEL001387-RA	0	4029	0	0	0
AAEL011297-RA	0	1147	0	0	0
AAEL011297-RB	0	1322	0	0	0
AAEL002296-RA	0	1778	0	0	0
AAEL012947-RA	0	2070	0	0	0
AAEL011110-RA	0	306	0	0	0
AAEL004853-RA	62.3909	2055	2	2	62.3909
AAEL014773-RA	0	348	0	0	0
AAEL009309-RA	41.6277	1540	1	1	41.6277
AAEL003957-RA	385.604	1330	1	8	385.604
AAEL003957-RB	0	1547	0	0	0
AAEL003957-RC	89.9743	1425	0	2	89.9743
AAEL011037-RA	0	282	0	0	0
AAEL001524-RA	0	672	0	0	0
AAEL001757-RA	0	1542	0	0	0
AAEL007985-RA	0	1245	0	0	0
AAEL004510-RA	0	552	0	0	0
AAEL007869-RA	0	1131	0	0	0
AAEL001838-RA	0	665	0	0	0
AAEL001204-RA	0	1698	0	0	0
AAEL004431-RA	15.8916	4034	1	1	15.8916
AAEL013570-RA	0	402	0	0	0
AAEL005706-RA	0	3644	0	0	0
AAEL010481-RA	39.0181	1643	1	1	39.0181
AAEL009857-RA	21.4189	2993	0	1	21.4189
AAEL009857-RB	23.5686	2720	0	1	23.5686
AAEL009152-RA	47.5334	4046	3	3	47.5334
AAEL006425-RA	264.357	970	4	4	264.357
AAEL005306-RA	0	1616	0	0	0
AAEL002479-RA	0	1143	0	0	0
AAEL013544-RA	0	1663	0	0	0
AAEL013716-RA	0	609	0	0	0
AAEL013268-RA	0	822	0	0	0
AAEL003854-RA	0	648	0	0	0
AAEL000496-RA	0	2003	0	0	0
AAEL000496-RB	0	2016	0	0	0
AAEL003760-RA	0	399	0	0	0
AAEL000289-RA	0	1485	0	0	0
AAEL014668-RA	0	2595	0	0	0
AAEL013949-RA	188.549	680	0	2	188.549
AAEL009450-RA	0	954	0	0	0
AAEL008334-RA	0	162	0	0	0
AAEL002882-RA	0	1281	0	0	0
AAEL007958-RA	0	783	0	0	0
AAEL011520-RA	30.6877	2089	1	1	30.6877
AAEL015291-RA	0	741	0	0	0
AAEL007363-RA	0	1173	0	0	0
AAEL003884-RA	0	468	0	0	0
AAEL010362-RA	0	1638	0	0	0
AAEL008830-RA	0	537	0	0	0
AAEL004765-RA	0	405	0	0	0
AAEL011311-RA	0	1692	0	0	0
AAEL003285-RA	56.4319	2272	2	2	56.4319
AAEL011926-RA	0	1845	0	0	0
AAEL000235-RA	0	1802	0	0	0
AAEL015666-RA	0	706	0	0	0
AAEL012330-RA	0	1399	0	0	0
AAEL006897-RA	5.59981	11448	1	1	5.59981
AAEL003418-RA	77.4235	828	1	1	77.4235
AAEL011978-RA	43.4622	4425	3	3	43.4622
AAEL007038-RA	0	2026	0	0	0
AAEL004675-RA	94.4134	2037	3	3	94.4134
AAEL005796-RA	0	956	0	0	0
AAEL005796-RB	66.4318	965	0	1	66.4318
AAEL002281-RA	31.8939	2010	1	1	31.8939
AAEL011053-RA	0	1194	0	0	0
AAEL010964-RA	0	908	0	0	0
AAEL013055-RA	0	1500	0	0	0
AAEL009018-RA	123.045	1563	2	3	123.045
AAEL012416-RA	52.6327	1218	1	1	52.6327
AAEL010838-RA	0	3016	0	0	0
AAEL005566-RA	0	1305	0	0	0
AAEL008347-RA	26.0702	2459	1	1	26.0702
AAEL005233-RA	0	654	0	0	0
AAEL008184-RA	0	2102	0	0	0
AAEL000202-RA	63.9787	1002	1	1	63.9787
AAEL009145-RA	0	1089	0	0	0
AAEL011799-RA	0	477	0	0	0
AAEL012072-RA	0	411	0	0	0
AAEL008579-RA	82.188	6240	8	8	82.188
AAEL008557-RA	11.767	5448	1	1	11.767
AAEL007267-RA	52.332	1225	1	1	52.332
AAEL006209-RA	25.6222	2502	1	1	25.6222
AAEL013485-RA	0	813	0	0	0
AAEL006208-RA	25.0515	2559	1	1	25.0515
AAEL005578-RA	0	996	0	0	0
AAEL000571-RA	0	1152	0	0	0
AAEL010630-RA	20.7667	3087	1	1	20.7667
AAEL002482-RA	0	845	0	0	0
AAEL014385-RA	0	354	0	0	0
AAEL000207-RA	40.3949	1587	1	1	40.3949
AAEL002939-RA	0	1041	0	0	0
AAEL014581-RA	0	1257	0	0	0
AAEL012555-RA	0	1681	0	0	0
AAEL004049-RA	0	2401	0	0	0
AAEL000132-RA	0	1104	0	0	0
AAEL006022-RA	11.2765	5685	1	1	11.2765
AAEL002291-RA	0	1103	0	0	0
AAEL001533-RA	0	1569	0	0	0
AAEL005173-RA	30.7024	2088	0	1	30.7024
AAEL013175-RA	18.866	3398	1	1	18.866
AAEL010308-RA	0	3538	0	0	0
AAEL009419-RA	0	2685	0	0	0
AAEL007474-RA	52.0769	1231	1	1	52.0769
AAEL000218-RA	641.067	300	3	3	641.067
AAEL012676-RA	0	1204	0	0	0
AAEL012676-RB	0	1137	0	0	0
AAEL012676-RC	0	884	0	0	0
AAEL005318-RA	41.1732	6228	4	4	41.1732
AAEL007580-RA	0	483	0	0	0
AAEL005165-RA	1024.89	1251	2	20	1024.89
AAEL005165-RB	373.644	1201	0	7	373.644
AAEL005165-RC	103.315	1241	0	2	103.315
AAEL003543-RA	0	2016	0	0	0
AAEL002487-RA	76.5453	1675	2	2	76.5453
AAEL001549-RA	15.3365	4180	1	1	15.3365
AAEL000670-RA	0	1042	0	0	0
AAEL006857-RA	0	945	0	0	0
AAEL002235-RA	31.3787	4086	2	2	31.3787
AAEL009883-RA	0	2494	0	0	0
AAEL008253-RA	0	568	0	0	0
AAEL013283-RA	0	935	0	0	0
AAEL013960-RA	0	562	0	0	0
AAEL011721-RA	0	616	0	0	0
AAEL007358-RA	0	1950	0	0	0
AAEL012991-RA	0	2433	0	0	0
AAEL013515-RA	111.103	577	1	1	111.103
AAEL004029-RA	0	402	0	0	0
AAEL015219-RA	0	582	0	0	0
AAEL010936-RA	111.007	1155	0	2	111.007
AAEL009410-RA	0	1583	0	0	0
AAEL009318-RA	0	276	0	0	0
AAEL008301-RA	26.5782	2412	1	1	26.5782
AAEL014084-RA	0	3437	0	0	0
AAEL010760-RA	0	734	0	0	0
AAEL001831-RA	103.732	618	1	1	103.732
AAEL009745-RA	0	3339	0	0	0
AAEL008804-RA	0	1473	0	0	0
AAEL005416-RA	109.314	5278	9	9	109.314
AAEL008771-RA	0	303	0	0	0
AAEL006202-RA	0	1191	0	0	0
AAEL002409-RA	0	576	0	0	0
AAEL015344-RA	0	2353	0	0	0
AAEL012595-RA	0	261	0	0	0
AAEL015571-RA	0	1597	0	0	0
AAEL000309-RA	0	2490	0	0	0
AAEL000309-RB	0	2476	0	0	0
AAEL013214-RA	41.6683	3077	2	2	41.6683
AAEL010824-RA	0	624	0	0	0
AAEL006107-RA	0	1013	0	0	0
AAEL003862-RA	0	375	0	0	0
AAEL013123-RA	0	918	0	0	0
AAEL006938-RA	0	1324	0	0	0
AAEL005389-RA	216.577	888	3	3	216.577
AAEL001956-RA	0	612	0	0	0
AAEL010791-RA	0	1525	0	0	0
AAEL008210-RA	146.362	1314	3	3	146.362
AAEL010163-RA	0	963	0	0	0
AAEL003026-RA	0	1941	0	0	0
AAEL011515-RA	0	707	0	0	0
AAEL008400-RA	0	3246	0	0	0
AAEL002849-RA	0	1637	0	0	0
AAEL002353-RA	0	1041	0	0	0
AAEL002551-RA	227.041	3953	14	14	227.041
AAEL013899-RA	0	2279	0	0	0
AAEL001703-RA	4354.16	957	63	65	4354.16
AAEL012881-RA	0	672	0	0	0
AAEL008351-RA	0	2503	0	0	0
AAEL008351-RB	0	2830	0	0	0
AAEL009165-RA	0	771	0	0	0
AAEL009165-RB	0	747	0	0	0
AAEL006100-RA	0	1272	0	0	0
AAEL001988-RA	0	381	0	0	0
AAEL003695-RA	0	502	0	0	0
AAEL015244-RA	0	1543	0	0	0
AAEL015441-RA	66.1576	1938	2	2	66.1576
AAEL001463-RA	0	440	0	0	0
AAEL001130-RA	0	1515	0	0	0
AAEL012411-RA	0	186	0	0	0
AAEL011955-RA	0	1938	0	0	0
AAEL006534-RA	0	4941	0	0	0
AAEL014709-RA	0	3157	0	0	0
AAEL003910-RA	28.8379	2223	1	1	28.8379
AAEL014005-RA	0	938	0	0	0
AAEL009216-RA	61.9388	1035	1	1	61.9388
AAEL009216-RB	0	924	0	0	0
AAEL012532-RA	0	1143	0	0	0
AAEL012532-RB	0	1159	0	0	0
AAEL012532-RC	0	1158	0	0	0
AAEL001326-RA	69.3795	924	1	1	69.3795
AAEL007615-RA	0	979	0	0	0
AAEL006194-RA	238.093	1077	4	4	238.093
AAEL000938-RA	0	1812	0	0	0
AAEL006838-RA	74.9786	855	1	1	74.9786
AAEL005761-RA	0	429	0	0	0
AAEL009304-RA	0	897	0	0	0
AAEL000321-RA	0	3294	0	0	0
AAEL002684-RA	0	2436	0	0	0
AAEL010243-RA	26.9469	2379	1	1	26.9469
AAEL001601-RA	0	621	0	0	0
AAEL000554-RA	0	991	0	0	0
AAEL005528-RA	376.36	3066	18	18	376.36
AAEL009076-RA	0	240	0	0	0
AAEL008090-RA	0	3156	0	0	0
AAEL001668-RA	180.684	1774	5	5	180.684
AAEL013683-RA	0	1066	0	0	0
AAEL009720-RA	0	1497	0	0	0
AAEL007887-RA	0	1535	0	0	0
AAEL000497-RA	0	375	0	0	0
AAEL008669-RA	0	1154	0	0	0
AAEL001540-RA	34.0359	3767	2	2	34.0359
AAEL013458-RA	0	1710	0	0	0
AAEL013458-RB	83.5811	1534	0	2	83.5811
AAEL013458-RC	0	1576	0	0	0
AAEL007967-RA	15.8015	4057	0	1	15.8015
AAEL007967-RB	0	3976	0	0	0
AAEL009789-RA	17.6021	3642	1	1	17.6021
AAEL001914-RA	0	9015	0	0	0
AAEL011836-RA	0	1716	0	0	0
AAEL008509-RA	0	3039	0	0	0
AAEL015270-RA	0	406	0	0	0
AAEL013436-RA	0	664	0	0	0
AAEL001126-RA	47.1026	1361	0	1	47.1026
AAEL001126-RB	0	2240	0	0	0
AAEL000063-RA	0	1089	0	0	0
AAEL005775-RA	0	1509	0	0	0
AAEL004343-RA	0	495	0	0	0
AAEL013657-RA	61.1122	1049	1	1	61.1122
AAEL014244-RA	0	1716	0	0	0
AAEL012006-RA	0	1107	0	0	0
AAEL012006-RB	0	1096	0	0	0
AAEL014597-RA	25.5915	2505	1	1	25.5915
AAEL010881-RA	0	768	0	0	0
AAEL014215-RA	0	681	0	0	0
AAEL010190-RA	0	3945	0	0	0
AAEL005505-RA	0	1884	0	0	0
AAEL008240-RA	0	252	0	0	0
AAEL012619-RA	0	1749	0	0	0
AAEL002829-RA	58.2021	22029	20	20	58.2021
AAEL008320-RA	0	3026	0	0	0
AAEL008320-RB	20.6796	3100	0	1	20.6796
AAEL007882-RA	148.533	2158	0	5	148.533
AAEL007882-RB	0	2335	0	0	0
AAEL000887-RA	0	938	0	0	0
AAEL000436-RA	0	1313	0	0	0
AAEL008247-RA	83.9093	4584	6	6	83.9093
AAEL004397-RA	0	815	0	0	0
AAEL013033-RA	0	495	0	0	0
AAEL010892-RA	0	2240	0	0	0
AAEL001259-RA	0	826	0	0	0
AAEL012755-RA	0	1461	0	0	0
AAEL012605-RA	57.8058	1109	0	1	57.8058
AAEL012605-RB	53.1564	1206	0	1	53.1564
AAEL008039-RA	0	584	0	0	0
AAEL013402-RA	0	993	0	0	0
AAEL013402-RB	0	1019	0	0	0
AAEL013402-RC	0	989	0	0	0
AAEL002701-RA	60.5351	1059	1	1	60.5351
AAEL002472-RA	0	1093	0	0	0
AAEL015202-RA	0	498	0	0	0
AAEL011112-RA	0	1308	0	0	0
AAEL011112-RB	0	1263	0	0	0
AAEL011112-RC	0	1293	0	0	0
AAEL005477-RA	85.135	2259	3	3	85.135
AAEL001866-RA	0	495	0	0	0
AAEL010638-RA	0	1157	0	0	0
AAEL011167-RA	0	1087	0	0	0
AAEL000336-RA	0	1746	0	0	0
AAEL005615-RA	0	1613	0	0	0
AAEL000197-RA	35.5852	3603	2	2	35.5852
AAEL000719-RA	0	2105	0	0	0
AAEL003309-RA	0	1827	0	0	0
AAEL002609-RA	0	521	0	0	0
AAEL002821-RA	0	1506	0	0	0
AAEL001047-RA	0	2072	0	0	0
AAEL011276-RA	0	1575	0	0	0
AAEL015410-RA	0	2165	0	0	0
AAEL006225-RA	0	834	0	0	0
AAEL004813-RA	0	597	0	0	0
[truncated: 16,761 more rows]
