# Supplementary material for: Arbovirus Detection in Insect Vectors by Rapid, High-Throughput Pyrosequencing
Source: PLoS Negl Trop Dis. 2010 Nov 9;4(11):e878. doi: 10.1371/journal.pntd.0000878 (PMC2976685; doi:10.1371/journal.pntd.0000878)
Supplement: Table S7 — Mapping of N2175 reads: reads obtained from sequencing N2175 library (1 DENV-1 infected mosquito amongst 4 noninfected control mosquitoes) were mapped to the Ae. aegypti published genome sequence (top) and cross-matched against rRNA gene-containing contigs (bottom). (0.70 MB XLS) [file pntd.0000878.s007.xls]

## Sheet: N2175-refass-contigtab
Contig	Length of consensus sequence	Number of reads	Average coverage	Reference sequences	Length of reference sequence	Common name reference	Latin name reference
AAGE02025425 contig	171400	129036	141.377	AAGE02025425	229667	Stegomyia aegypti	Aedes aegypti
AAGE02025420 contig	5044	3466	141.228	AAGE02025420	6193	Stegomyia aegypti	Aedes aegypti
AAGE02025424 contig	18569	13817	111.829	AAGE02025424	32924	Stegomyia aegypti	Aedes aegypti
AAGE02025428 contig	8862	7142	103.247	AAGE02025428	18154	Stegomyia aegypti	Aedes aegypti
AAGE02025421 contig	4114	2535	100.002	AAGE02025421	6421	Stegomyia aegypti	Aedes aegypti
AAGE02025423 contig	11158	8577	98.2324	AAGE02025423	22897	Stegomyia aegypti	Aedes aegypti
AAGE02006997 contig	6246	4585	85.5675	AAGE02006997	14220	Stegomyia aegypti	Aedes aegypti
AAGE02018811 contig	3777	3082	10.6571	AAGE02018811	81553	Stegomyia aegypti	Aedes aegypti
AAGE02033520 contig	557	485	9.71053	AAGE02033520	13785	Stegomyia aegypti	Aedes aegypti
AAGE02011634 contig	403	1163	8.75468	AAGE02011634	43097	Stegomyia aegypti	Aedes aegypti
AAGE02025427 contig	1248	475	8.63637	AAGE02025427	14276	Stegomyia aegypti	Aedes aegypti
AAGE02008523 contig	2574	2460	5.93282	AAGE02008523	118736	Stegomyia aegypti	Aedes aegypti
AAGE02018850 contig	502	200	5.90721	AAGE02018850	8407	Stegomyia aegypti	Aedes aegypti
AAGE02005101 contig	329	113	4.78835	AAGE02005101	4593	Stegomyia aegypti	Aedes aegypti
AAGE02015837 contig	6214	3887	4.1809	AAGE02015837	266885	Stegomyia aegypti	Aedes aegypti
AAGE02010888 contig	774	417	3.62323	AAGE02010888	30918	Stegomyia aegypti	Aedes aegypti
AAGE02014233 contig	357	212	2.88907	AAGE02014233	18134	Stegomyia aegypti	Aedes aegypti
AAGE02007950 contig	640	826	2.17604	AAGE02007950	114276	Stegomyia aegypti	Aedes aegypti
AAGE02024733 contig	576	29	1.96521	AAGE02024733	2026	Stegomyia aegypti	Aedes aegypti
AAGE02020259 contig	824	566	1.47097	AAGE02020259	108900	Stegomyia aegypti	Aedes aegypti
AAGE02015692 contig	6557	253	1.34954	AAGE02015692	56315	Stegomyia aegypti	Aedes aegypti
AAGE02021061 contig	4098	349	1.27005	AAGE02021061	84245	Stegomyia aegypti	Aedes aegypti
AAGE02011873 contig	527	452	1.21275	AAGE02011873	112010	Stegomyia aegypti	Aedes aegypti
AAGE02007671 contig	356	100	1.16039	AAGE02007671	16201	Stegomyia aegypti	Aedes aegypti
AAGE02001176 contig	762	143	0.943194	AAGE02001176	33859	Stegomyia aegypti	Aedes aegypti
AAGE02000676 contig	551	652	0.536827	AAGE02000676	333031	Stegomyia aegypti	Aedes aegypti
AAGE02006436 contig	6509	130	0.535387	AAGE02006436	38538	Stegomyia aegypti	Aedes aegypti
AAGE02002240 contig	1412	59	0.53241	AAGE02002240	13264	Stegomyia aegypti	Aedes aegypti
AAGE02006930 contig	294	7	0.457575	AAGE02006930	2573	Stegomyia aegypti	Aedes aegypti
AAGE02030926 contig	306	44	0.306692	AAGE02030926	21913	Stegomyia aegypti	Aedes aegypti
AAGE02006815 contig	1752	46	0.242725	AAGE02006815	29379	Stegomyia aegypti	Aedes aegypti
AAGE02003358 contig	826	299	0.204079	AAGE02003358	179694	Stegomyia aegypti	Aedes aegypti
AAGE02033765 contig	777	13	0.199813	AAGE02033765	11743	Stegomyia aegypti	Aedes aegypti
AAGE02030898 contig	861	4	0.186103	AAGE02030898	4921	Stegomyia aegypti	Aedes aegypti
AAGE02009329 contig	373	89	0.159515	AAGE02009329	74021	Stegomyia aegypti	Aedes aegypti
AAGE02021185 contig	2126	24	0.156655	AAGE02021185	40299	Stegomyia aegypti	Aedes aegypti
AAGE02015557 contig	339	96	0.137463	AAGE02015557	137539	Stegomyia aegypti	Aedes aegypti
AAGE02029551 contig	277	4	0.127843	AAGE02029551	6506	Stegomyia aegypti	Aedes aegypti
AAGE02005127 contig	369	32	0.125308	AAGE02005127	33628	Stegomyia aegypti	Aedes aegypti
AAGE02017840 contig	488	3	0.124683	AAGE02017840	7105	Stegomyia aegypti	Aedes aegypti
AAGE02016267 contig	263	2	0.124027	AAGE02016267	4240	Stegomyia aegypti	Aedes aegypti
AAGE02005079 contig	436	7	0.115986	AAGE02005079	12077	Stegomyia aegypti	Aedes aegypti
AAGE02009288 contig	306	6	0.114598	AAGE02009288	3665	Stegomyia aegypti	Aedes aegypti
AAGE02009507 contig	1019	47	0.114246	AAGE02009507	41038	Stegomyia aegypti	Aedes aegypti
AAGE02036116 contig	223	2	0.111361	AAGE02036116	4004	Stegomyia aegypti	Aedes aegypti
AAGE02018336 contig	410	59	0.109614	AAGE02018336	69740	Stegomyia aegypti	Aedes aegypti
AAGE02010597 contig	1234	34	0.106056	AAGE02010597	55756	Stegomyia aegypti	Aedes aegypti
AAGE02024775 contig	781	11	0.105034	AAGE02024775	14001	Stegomyia aegypti	Aedes aegypti
AAGE02002712 contig	814	20	0.101472	AAGE02002712	38160	Stegomyia aegypti	Aedes aegypti
AAGE02013011 contig	201	9	0.0956167	AAGE02013011	4652	Stegomyia aegypti	Aedes aegypti
AAGE02008446 contig	204	1	0.0920578	AAGE02008446	2216	Stegomyia aegypti	Aedes aegypti
AAGE02000464 contig	782	25	0.0919065	AAGE02000464	25609	Stegomyia aegypti	Aedes aegypti
AAGE02003726 contig	280	5	0.091471	AAGE02003726	5662	Stegomyia aegypti	Aedes aegypti
AAGE02021769 contig	248	1	0.090149	AAGE02021769	2749	Stegomyia aegypti	Aedes aegypti
AAGE02007322 contig	1447	17	0.0857783	AAGE02007322	30327	Stegomyia aegypti	Aedes aegypti
AAGE02000974 contig	246	1	0.0814839	AAGE02000974	3019	Stegomyia aegypti	Aedes aegypti
AAGE02029078 contig	270	2	0.0813866	AAGE02029078	6635	Stegomyia aegypti	Aedes aegypti
AAGE02017112 contig	672	3	0.0807595	AAGE02017112	8321	Stegomyia aegypti	Aedes aegypti
AAGE02013136 contig	176	1	0.0788884	AAGE02013136	2231	Stegomyia aegypti	Aedes aegypti
AAGE02033833 contig	285	3	0.0774527	AAGE02033833	11039	Stegomyia aegypti	Aedes aegypti
AAGE02028038 contig	188	1	0.0762677	AAGE02028038	2465	Stegomyia aegypti	Aedes aegypti
AAGE02022465 contig	278	1	0.0750337	AAGE02022465	3705	Stegomyia aegypti	Aedes aegypti
AAGE02006609 contig	249	1	0.0737996	AAGE02006609	3374	Stegomyia aegypti	Aedes aegypti
AAGE02001067 contig	259	1	0.0710953	AAGE02001067	3642	Stegomyia aegypti	Aedes aegypti
AAGE02022294 contig	678	11	0.0690409	AAGE02022294	23776	Stegomyia aegypti	Aedes aegypti
AAGE02012769 contig	64	6	0.0684757	AAGE02012769	5491	Stegomyia aegypti	Aedes aegypti
AAGE02027977 contig	400	8	0.0676001	AAGE02027977	13283	Stegomyia aegypti	Aedes aegypti
AAGE02024336 contig	199	1	0.0671164	AAGE02024336	2965	Stegomyia aegypti	Aedes aegypti
AAGE02003350 contig	619	6	0.0667863	AAGE02003350	10586	Stegomyia aegypti	Aedes aegypti
AAGE02007057 contig	1687	24	0.0656381	AAGE02007057	36680	Stegomyia aegypti	Aedes aegypti
AAGE02026722 contig	571	2	0.0655192	AAGE02026722	8714	Stegomyia aegypti	Aedes aegypti
AAGE02007214 contig	749	50	0.0647822	AAGE02007214	94541	Stegomyia aegypti	Aedes aegypti
AAGE02033186 contig	170	1	0.0647126	AAGE02033186	2627	Stegomyia aegypti	Aedes aegypti
AAGE02007499 contig	277	4	0.0647032	AAGE02007499	8615	Stegomyia aegypti	Aedes aegypti
AAGE02016024 contig	154	1	0.0644891	AAGE02016024	2387	Stegomyia aegypti	Aedes aegypti
AAGE02024617 contig	291	2	0.0608863	AAGE02024617	7783	Stegomyia aegypti	Aedes aegypti
AAGE02024395 contig	279	1	0.0592734	AAGE02024395	4705	Stegomyia aegypti	Aedes aegypti
AAGE02020799 contig	629	11	0.0591276	AAGE02020799	20697	Stegomyia aegypti	Aedes aegypti
AAGE02016391 contig	139	2	0.0589413	AAGE02016391	3495	Stegomyia aegypti	Aedes aegypti
AAGE02026305 contig	368	5	0.057902	AAGE02026305	11549	Stegomyia aegypti	Aedes aegypti
AAGE02021844 contig	153	1	0.0571963	AAGE02021844	2675	Stegomyia aegypti	Aedes aegypti
AAGE02005676 contig	1988	26	0.0570294	AAGE02005676	58949	Stegomyia aegypti	Aedes aegypti
AAGE02001796 contig	230	2	0.0569169	AAGE02001796	7711	Stegomyia aegypti	Aedes aegypti
AAGE02011298 contig	446	3	0.0563023	AAGE02011298	9076	Stegomyia aegypti	Aedes aegypti
AAGE02035321 contig	324	2	0.0560166	AAGE02035321	5784	Stegomyia aegypti	Aedes aegypti
AAGE02024963 contig	174	1	0.0559126	AAGE02024963	3111	Stegomyia aegypti	Aedes aegypti
AAGE02005123 contig	544	4	0.0550094	AAGE02005123	17596	Stegomyia aegypti	Aedes aegypti
AAGE02024245 contig	193	8	0.0540654	AAGE02024245	9541	Stegomyia aegypti	Aedes aegypti
AAGE02005336 contig	244	1	0.0521702	AAGE02005336	4677	Stegomyia aegypti	Aedes aegypti
AAGE02015047 contig	125	22	0.051802	AAGE02015047	36096	Stegomyia aegypti	Aedes aegypti
AAGE02034284 contig	257	6	0.051609	AAGE02034284	8235	Stegomyia aegypti	Aedes aegypti
AAGE02020348 contig	124	2	0.0504886	AAGE02020348	2455	Stegomyia aegypti	Aedes aegypti
AAGE02035589 contig	269	1	0.0501772	AAGE02035589	5361	Stegomyia aegypti	Aedes aegypti
AAGE02021919 contig	305	1	0.04991	AAGE02021919	6109	Stegomyia aegypti	Aedes aegypti
AAGE02021076 contig	258	2	0.0498103	AAGE02021076	10279	Stegomyia aegypti	Aedes aegypti
AAGE02023364 contig	307	3	0.0490595	AAGE02023364	7868	Stegomyia aegypti	Aedes aegypti
AAGE02013102 contig	187	1	0.0486486	AAGE02013102	3885	Stegomyia aegypti	Aedes aegypti
AAGE02029546 contig	248	1	0.0482772	AAGE02029546	5137	Stegomyia aegypti	Aedes aegypti
AAGE02004686 contig	668	16	0.0470998	AAGE02004686	33289	Stegomyia aegypti	Aedes aegypti
AAGE02007177 contig	284	29	0.0470167	AAGE02007177	85525	Stegomyia aegypti	Aedes aegypti
AAGE02013133 contig	409	4	0.0464927	AAGE02013133	18475	Stegomyia aegypti	Aedes aegypti
AAGE02035636 contig	245	1	0.0463839	AAGE02035636	5280	Stegomyia aegypti	Aedes aegypti
AAGE02003863 contig	519	24	0.0462835	AAGE02003863	64922	Stegomyia aegypti	Aedes aegypti
AAGE02001218 contig	186	1	0.0461081	AAGE02001218	4034	Stegomyia aegypti	Aedes aegypti
AAGE02015500 contig	222	1	0.0457638	AAGE02015500	4851	Stegomyia aegypti	Aedes aegypti
AAGE02021568 contig	276	25	0.0452819	AAGE02021568	30805	Stegomyia aegypti	Aedes aegypti
AAGE02035911 contig	216	2	0.0451505	AAGE02035911	4783	Stegomyia aegypti	Aedes aegypti
AAGE02003906 contig	773	7	0.0451428	AAGE02003906	23326	Stegomyia aegypti	Aedes aegypti
AAGE02023443 contig	157	1	0.0450631	AAGE02023443	3484	Stegomyia aegypti	Aedes aegypti
AAGE02018268 contig	268	1	0.0440334	AAGE02018268	6108	Stegomyia aegypti	Aedes aegypti
AAGE02020711 contig	737	6	0.0437881	AAGE02020711	19496	Stegomyia aegypti	Aedes aegypti
AAGE02026233 contig	158	1	0.0435982	AAGE02026233	3624	Stegomyia aegypti	Aedes aegypti
AAGE02015831 contig	327	3	0.0435907	AAGE02015831	13530	Stegomyia aegypti	Aedes aegypti
AAGE02020624 contig	143	2	0.0431503	AAGE02020624	6628	Stegomyia aegypti	Aedes aegypti
AAGE02012437 contig	1489	11	0.0427117	AAGE02012437	51269	Stegomyia aegypti	Aedes aegypti
AAGE02032777 contig	266	1	0.0426761	AAGE02032777	6233	Stegomyia aegypti	Aedes aegypti
AAGE02029152 contig	228	2	0.0425722	AAGE02029152	6718	Stegomyia aegypti	Aedes aegypti
AAGE02029561 contig	316	2	0.0409059	AAGE02029561	8654	Stegomyia aegypti	Aedes aegypti
AAGE02017200 contig	279	1	0.0408731	AAGE02017200	6826	Stegomyia aegypti	Aedes aegypti
AAGE02004793 contig	153	1	0.0407839	AAGE02004793	3776	Stegomyia aegypti	Aedes aegypti
AAGE02030233 contig	302	1	0.0404338	AAGE02030233	7465	Stegomyia aegypti	Aedes aegypti
AAGE02024734 contig	177	9	0.0403507	AAGE02024734	26341	Stegomyia aegypti	Aedes aegypti
AAGE02018339 contig	273	1	0.0402062	AAGE02018339	6790	Stegomyia aegypti	Aedes aegypti
AAGE02016695 contig	285	5	0.0396922	AAGE02016695	9876	Stegomyia aegypti	Aedes aegypti
AAGE02031105 contig	184	1	0.0396552	AAGE02031105	4640	Stegomyia aegypti	Aedes aegypti
AAGE02005151 contig	261	1	0.0389436	AAGE02005151	6702	Stegomyia aegypti	Aedes aegypti
AAGE02021361 contig	238	1	0.0388871	AAGE02021361	6145	Stegomyia aegypti	Aedes aegypti
AAGE02016083 contig	278	1	0.0386433	AAGE02016083	7194	Stegomyia aegypti	Aedes aegypti
AAGE02024804 contig	265	2	0.0383585	AAGE02024804	13817	Stegomyia aegypti	Aedes aegypti
AAGE02003233 contig	635	7	0.038286	AAGE02003233	17524	Stegomyia aegypti	Aedes aegypti
AAGE02019012 contig	276	2	0.037467	AAGE02019012	10595	Stegomyia aegypti	Aedes aegypti
AAGE02017618 contig	60	2	0.037037	AAGE02017618	3240	Stegomyia aegypti	Aedes aegypti
AAGE02007911 contig	251	2	0.0368738	AAGE02007911	6807	Stegomyia aegypti	Aedes aegypti
AAGE02003280 contig	308	39	0.036826	AAGE02003280	156908	Stegomyia aegypti	Aedes aegypti
AAGE02010793 contig	220	1	0.0366355	AAGE02010793	6083	Stegomyia aegypti	Aedes aegypti
AAGE02001208 contig	1413	14	0.0364367	AAGE02001208	66188	Stegomyia aegypti	Aedes aegypti
AAGE02005675 contig	476	8	0.0362585	AAGE02005675	24546	Stegomyia aegypti	Aedes aegypti
AAGE02019616 contig	155	2	0.0361137	AAGE02019616	8584	Stegomyia aegypti	Aedes aegypti
AAGE02024849 contig	345	6	0.0357903	AAGE02024849	12685	Stegomyia aegypti	Aedes aegypti
AAGE02011999 contig	260	1	0.0357241	AAGE02011999	7278	Stegomyia aegypti	Aedes aegypti
AAGE02021470 contig	144	2	0.0355131	AAGE02021470	4082	Stegomyia aegypti	Aedes aegypti
AAGE02009034 contig	391	34	0.0348824	AAGE02009034	76452	Stegomyia aegypti	Aedes aegypti
AAGE02014713 contig	244	1	0.0346788	AAGE02014713	7035	Stegomyia aegypti	Aedes aegypti
AAGE02031128 contig	147	1	0.0344343	AAGE02031128	4269	Stegomyia aegypti	Aedes aegypti
AAGE02021624 contig	477	2	0.0344206	AAGE02021624	13854	Stegomyia aegypti	Aedes aegypti
AAGE02020976 contig	256	1	0.0343501	AAGE02020976	7540	Stegomyia aegypti	Aedes aegypti
AAGE02012519 contig	105	13	0.0340162	AAGE02012519	13081	Stegomyia aegypti	Aedes aegypti
AAGE02023722 contig	391	8	0.0333494	AAGE02023722	22813	Stegomyia aegypti	Aedes aegypti
AAGE02033726 contig	291	3	0.0332341	AAGE02033726	12096	Stegomyia aegypti	Aedes aegypti
AAGE02017642 contig	385	20	0.0331893	AAGE02017642	108034	Stegomyia aegypti	Aedes aegypti
AAGE02029510 contig	205	1	0.0329741	AAGE02029510	6217	Stegomyia aegypti	Aedes aegypti
AAGE02029509 contig	138	2	0.0329159	AAGE02029509	8385	Stegomyia aegypti	Aedes aegypti
AAGE02025554 contig	260	1	0.0328261	AAGE02025554	7951	Stegomyia aegypti	Aedes aegypti
AAGE02005804 contig	255	1	0.0327469	AAGE02005804	7787	Stegomyia aegypti	Aedes aegypti
AAGE02009156 contig	671	14	0.0327326	AAGE02009156	47716	Stegomyia aegypti	Aedes aegypti
AAGE02017803 contig	621	11	0.0326528	AAGE02017803	38157	Stegomyia aegypti	Aedes aegypti
AAGE02034345 contig	262	1	0.032652	AAGE02034345	8023	Stegomyia aegypti	Aedes aegypti
AAGE02022404 contig	498	2	0.0326023	AAGE02022404	15366	Stegomyia aegypti	Aedes aegypti
AAGE02005906 contig	272	1	0.0324854	AAGE02005906	8373	Stegomyia aegypti	Aedes aegypti
AAGE02017597 contig	205	2	0.0323643	AAGE02017597	12451	Stegomyia aegypti	Aedes aegypti
AAGE02028153 contig	431	2	0.0322822	AAGE02028153	13382	Stegomyia aegypti	Aedes aegypti
AAGE02018354 contig	159	2	0.0321342	AAGE02018354	4948	Stegomyia aegypti	Aedes aegypti
AAGE02017563 contig	274	1	0.0319422	AAGE02017563	8578	Stegomyia aegypti	Aedes aegypti
AAGE02019622 contig	237	1	0.0319235	AAGE02019622	7424	Stegomyia aegypti	Aedes aegypti
AAGE02005645 contig	1123	8	0.0311638	AAGE02005645	51851	Stegomyia aegypti	Aedes aegypti
AAGE02027205 contig	1200	11	0.0311528	AAGE02027205	44680	Stegomyia aegypti	Aedes aegypti
AAGE02021527 contig	275	1	0.0307744	AAGE02021527	8935	Stegomyia aegypti	Aedes aegypti
AAGE02032458 contig	490	2	0.0305957	AAGE02032458	16044	Stegomyia aegypti	Aedes aegypti
AAGE02028135 contig	259	1	0.0305209	AAGE02028135	8485	Stegomyia aegypti	Aedes aegypti
AAGE02025989 contig	259	2	0.0304666	AAGE02025989	16115	Stegomyia aegypti	Aedes aegypti
AAGE02003645 contig	96	1	0.0301982	AAGE02003645	3179	Stegomyia aegypti	Aedes aegypti
AAGE02020997 contig	274	1	0.0301463	AAGE02020997	9089	Stegomyia aegypti	Aedes aegypti
AAGE02018598 contig	251	1	0.0301162	AAGE02018598	8430	Stegomyia aegypti	Aedes aegypti
AAGE02017984 contig	256	1	0.0300399	AAGE02017984	8522	Stegomyia aegypti	Aedes aegypti
AAGE02030617 contig	252	1	0.0300393	AAGE02030617	8389	Stegomyia aegypti	Aedes aegypti
AAGE02008458 contig	197	1	0.0296955	AAGE02008458	6634	Stegomyia aegypti	Aedes aegypti
AAGE02005905 contig	602	5	0.0296261	AAGE02005905	22917	Stegomyia aegypti	Aedes aegypti
AAGE02019348 contig	1407	15	0.0296199	AAGE02019348	66003	Stegomyia aegypti	Aedes aegypti
AAGE02032711 contig	716	6	0.0295767	AAGE02032711	26033	Stegomyia aegypti	Aedes aegypti
AAGE02011529 contig	756	9	0.0295016	AAGE02011529	57283	Stegomyia aegypti	Aedes aegypti
AAGE02013662 contig	1076	6	0.0293807	AAGE02013662	39818	Stegomyia aegypti	Aedes aegypti
AAGE02003821 contig	235	4	0.0293217	AAGE02003821	28744	Stegomyia aegypti	Aedes aegypti
AAGE02018090 contig	981	9	0.0291441	AAGE02018090	43849	Stegomyia aegypti	Aedes aegypti
AAGE02015339 contig	304	4	0.028821	AAGE02015339	16030	Stegomyia aegypti	Aedes aegypti
AAGE02027971 contig	315	6	0.0287327	AAGE02027971	19835	Stegomyia aegypti	Aedes aegypti
AAGE02034497 contig	214	1	0.0286173	AAGE02034497	7475	Stegomyia aegypti	Aedes aegypti
AAGE02022583 contig	206	1	0.0285873	AAGE02022583	7205	Stegomyia aegypti	Aedes aegypti
AAGE02008453 contig	259	1	0.02845	AAGE02008453	9170	Stegomyia aegypti	Aedes aegypti
AAGE02008363 contig	147	1	0.0283128	AAGE02008363	5191	Stegomyia aegypti	Aedes aegypti
AAGE02021745 contig	268	1	0.0282254	AAGE02021745	9494	Stegomyia aegypti	Aedes aegypti
AAGE02016089 contig	290	5	0.0282017	AAGE02016089	14219	Stegomyia aegypti	Aedes aegypti
AAGE02022633 contig	112	4	0.0280279	AAGE02022633	15770	Stegomyia aegypti	Aedes aegypti
AAGE02008800 contig	250	1	0.0278831	AAGE02008800	8966	Stegomyia aegypti	Aedes aegypti
AAGE02016597 contig	192	1	0.0277299	AAGE02016597	6960	Stegomyia aegypti	Aedes aegypti
AAGE02012544 contig	240	1	0.0277018	AAGE02012544	8770	Stegomyia aegypti	Aedes aegypti
AAGE02035455 contig	153	1	0.0276233	AAGE02035455	5575	Stegomyia aegypti	Aedes aegypti
AAGE02016540 contig	188	1	0.0275055	AAGE02016540	6835	Stegomyia aegypti	Aedes aegypti
AAGE02013534 contig	183	1	0.0274832	AAGE02013534	6695	Stegomyia aegypti	Aedes aegypti
AAGE02031079 contig	234	1	0.027362	AAGE02031079	8552	Stegomyia aegypti	Aedes aegypti
AAGE02023394 contig	243	1	0.0273556	AAGE02023394	8883	Stegomyia aegypti	Aedes aegypti
AAGE02024015 contig	236	1	0.0272727	AAGE02024015	8680	Stegomyia aegypti	Aedes aegypti
AAGE02025436 contig	87	1	0.0271197	AAGE02025436	3208	Stegomyia aegypti	Aedes aegypti
AAGE02035900 contig	130	1	0.0270664	AAGE02035900	4803	Stegomyia aegypti	Aedes aegypti
AAGE02010410 contig	314	5	0.0268607	AAGE02010410	25017	Stegomyia aegypti	Aedes aegypti
AAGE02030268 contig	189	3	0.026858	AAGE02030268	7037	Stegomyia aegypti	Aedes aegypti
AAGE02020474 contig	257	3	0.0265705	AAGE02020474	29129	Stegomyia aegypti	Aedes aegypti
AAGE02007060 contig	752	8	0.0262655	AAGE02007060	32970	Stegomyia aegypti	Aedes aegypti
AAGE02022000 contig	763	6	0.0257502	AAGE02022000	38757	Stegomyia aegypti	Aedes aegypti
AAGE02017477 contig	58	1	0.0257305	AAGE02017477	2293	Stegomyia aegypti	Aedes aegypti
AAGE02015780 contig	120	1	0.0256684	AAGE02015780	4674	Stegomyia aegypti	Aedes aegypti
AAGE02030270 contig	262	1	0.0255859	AAGE02030270	10240	Stegomyia aegypti	Aedes aegypti
AAGE02007237 contig	1020	12	0.0255487	AAGE02007237	53894	Stegomyia aegypti	Aedes aegypti
AAGE02005907 contig	483	6	0.0255343	AAGE02005907	29803	Stegomyia aegypti	Aedes aegypti
AAGE02025384 contig	280	1	0.0254684	AAGE02025384	10994	Stegomyia aegypti	Aedes aegypti
AAGE02023707 contig	533	7	0.0253936	AAGE02023707	45916	Stegomyia aegypti	Aedes aegypti
AAGE02029695 contig	291	1	0.0250862	AAGE02029695	11598	Stegomyia aegypti	Aedes aegypti
AAGE02009853 contig	71	1	0.0250706	AAGE02009853	2832	Stegomyia aegypti	Aedes aegypti
AAGE02007630 contig	251	1	0.0250123	AAGE02007630	10153	Stegomyia aegypti	Aedes aegypti
AAGE02026429 contig	98	5	0.0249223	AAGE02026429	13835	Stegomyia aegypti	Aedes aegypti
AAGE02008038 contig	165	3	0.0247134	AAGE02008038	9509	Stegomyia aegypti	Aedes aegypti
AAGE02009387 contig	84	17	0.02466	AAGE02009387	41321	Stegomyia aegypti	Aedes aegypti
AAGE02001991 contig	589	9	0.0245689	AAGE02001991	46964	Stegomyia aegypti	Aedes aegypti
AAGE02033850 contig	268	2	0.0245416	AAGE02033850	10960	Stegomyia aegypti	Aedes aegypti
AAGE02015084 contig	288	1	0.0243082	AAGE02015084	11889	Stegomyia aegypti	Aedes aegypti
AAGE02007365 contig	388	3	0.0242187	AAGE02007365	16062	Stegomyia aegypti	Aedes aegypti
AAGE02008447 contig	367	2	0.0239486	AAGE02008447	15407	Stegomyia aegypti	Aedes aegypti
AAGE02020557 contig	241	1	0.0237485	AAGE02020557	10143	Stegomyia aegypti	Aedes aegypti
AAGE02007179 contig	131	1	0.0237197	AAGE02007179	5565	Stegomyia aegypti	Aedes aegypti
AAGE02017557 contig	430	17	0.0236789	AAGE02017557	72340	Stegomyia aegypti	Aedes aegypti
AAGE02018036 contig	149	1	0.0236133	AAGE02018036	6310	Stegomyia aegypti	Aedes aegypti
AAGE02018831 contig	827	14	0.023576	AAGE02018831	61672	Stegomyia aegypti	Aedes aegypti
AAGE02033931 contig	244	1	0.0235521	AAGE02033931	10360	Stegomyia aegypti	Aedes aegypti
AAGE02029076 contig	55	1	0.0235445	AAGE02029076	2336	Stegomyia aegypti	Aedes aegypti
AAGE02001155 contig	427	3	0.0235427	AAGE02001155	30071	Stegomyia aegypti	Aedes aegypti
AAGE02019490 contig	307	3	0.023508	AAGE02019490	21948	Stegomyia aegypti	Aedes aegypti
AAGE02019130 contig	78	1	0.0233673	AAGE02019130	3338	Stegomyia aegypti	Aedes aegypti
AAGE02017786 contig	233	1	0.0233397	AAGE02017786	9982	Stegomyia aegypti	Aedes aegypti
AAGE02022953 contig	264	1	0.0232947	AAGE02022953	11376	Stegomyia aegypti	Aedes aegypti
AAGE02016563 contig	472	3	0.0232711	AAGE02016563	28873	Stegomyia aegypti	Aedes aegypti
AAGE02029902 contig	200	1	0.0230787	AAGE02029902	8666	Stegomyia aegypti	Aedes aegypti
AAGE02033937 contig	237	1	0.0230186	AAGE02033937	10296	Stegomyia aegypti	Aedes aegypti
AAGE02006054 contig	443	2	0.022998	AAGE02006054	19302	Stegomyia aegypti	Aedes aegypti
AAGE02007366 contig	343	2	0.0229242	AAGE02007366	15006	Stegomyia aegypti	Aedes aegypti
AAGE02005338 contig	324	2	0.0228548	AAGE02005338	14438	Stegomyia aegypti	Aedes aegypti
AAGE02026753 contig	175	1	0.0228088	AAGE02026753	7803	Stegomyia aegypti	Aedes aegypti
AAGE02018625 contig	293	1	0.0227909	AAGE02018625	12855	Stegomyia aegypti	Aedes aegypti
AAGE02002486 contig	81	1	0.0227399	AAGE02002486	3605	Stegomyia aegypti	Aedes aegypti
AAGE02020060 contig	365	3	0.0226857	AAGE02020060	31692	Stegomyia aegypti	Aedes aegypti
AAGE02033887 contig	161	2	0.0226189	AAGE02033887	10696	Stegomyia aegypti	Aedes aegypti
AAGE02004841 contig	243	2	0.0225941	AAGE02004841	21510	Stegomyia aegypti	Aedes aegypti
AAGE02024615 contig	354	3	0.02254	AAGE02024615	18323	Stegomyia aegypti	Aedes aegypti
AAGE02003509 contig	151	4	0.0225032	AAGE02003509	11865	Stegomyia aegypti	Aedes aegypti
AAGE02015167 contig	810	8	0.0224802	AAGE02015167	57200	Stegomyia aegypti	Aedes aegypti
AAGE02031915 contig	181	1	0.0224538	AAGE02031915	8061	Stegomyia aegypti	Aedes aegypti
AAGE02005900 contig	309	10	0.0224337	AAGE02005900	34663	Stegomyia aegypti	Aedes aegypti
AAGE02029357 contig	272	1	0.0224034	AAGE02029357	12141	Stegomyia aegypti	Aedes aegypti
AAGE02014493 contig	158	2	0.0223306	AAGE02014493	14151	Stegomyia aegypti	Aedes aegypti
AAGE02023533 contig	76	1	0.0219526	AAGE02023533	3460	Stegomyia aegypti	Aedes aegypti
AAGE02002475 contig	545	5	0.0218764	AAGE02002475	52430	Stegomyia aegypti	Aedes aegypti
AAGE02035510 contig	120	1	0.0218699	AAGE02035510	5487	Stegomyia aegypti	Aedes aegypti
AAGE02007554 contig	590	9	0.0218145	AAGE02007554	38642	Stegomyia aegypti	Aedes aegypti
AAGE02018606 contig	183	1	0.0216657	AAGE02018606	8581	Stegomyia aegypti	Aedes aegypti
AAGE02006253 contig	73	1	0.0215403	AAGE02006253	3389	Stegomyia aegypti	Aedes aegypti
AAGE02021994 contig	1656	54	0.0213464	AAGE02021994	343068	Stegomyia aegypti	Aedes aegypti
AAGE02013368 contig	207	2	0.021269	AAGE02013368	19559	Stegomyia aegypti	Aedes aegypti
AAGE02009292 contig	500	4	0.0212451	AAGE02009292	23626	Stegomyia aegypti	Aedes aegypti
AAGE02015372 contig	581	3	0.0212098	AAGE02015372	27388	Stegomyia aegypti	Aedes aegypti
AAGE02010772 contig	229	1	0.0211939	AAGE02010772	10800	Stegomyia aegypti	Aedes aegypti
AAGE02004667 contig	481	4	0.0211922	AAGE02004667	22696	Stegomyia aegypti	Aedes aegypti
AAGE02018581 contig	293	1	0.0211004	AAGE02018581	13885	Stegomyia aegypti	Aedes aegypti
AAGE02003822 contig	320	3	0.0210749	AAGE02003822	21305	Stegomyia aegypti	Aedes aegypti
AAGE02028430 contig	223	1	0.0210695	AAGE02028430	10584	Stegomyia aegypti	Aedes aegypti
AAGE02000435 contig	228	3	0.0209078	AAGE02000435	10903	Stegomyia aegypti	Aedes aegypti
AAGE02017464 contig	381	6	0.0209034	AAGE02017464	24393	Stegomyia aegypti	Aedes aegypti
AAGE02025904 contig	262	1	0.0207541	AAGE02025904	12624	Stegomyia aegypti	Aedes aegypti
AAGE02020851 contig	187	1	0.020734	AAGE02020851	9019	Stegomyia aegypti	Aedes aegypti
AAGE02016099 contig	229	2	0.0206204	AAGE02016099	22211	Stegomyia aegypti	Aedes aegypti
AAGE02035038 contig	129	1	0.020607	AAGE02035038	6260	Stegomyia aegypti	Aedes aegypti
AAGE02008235 contig	365	7	0.0205556	AAGE02008235	31426	Stegomyia aegypti	Aedes aegypti
AAGE02011835 contig	302	4	0.0205084	AAGE02011835	27891	Stegomyia aegypti	Aedes aegypti
AAGE02032529 contig	275	1	0.0204826	AAGE02032529	13426	Stegomyia aegypti	Aedes aegypti
AAGE02005200 contig	474	5	0.0204269	AAGE02005200	62073	Stegomyia aegypti	Aedes aegypti
AAGE02028090 contig	92	3	0.0204067	AAGE02028090	13525	Stegomyia aegypti	Aedes aegypti
AAGE02005842 contig	434	4	0.0203141	AAGE02005842	27566	Stegomyia aegypti	Aedes aegypti
AAGE02029119 contig	135	1	0.0202794	AAGE02029119	6657	Stegomyia aegypti	Aedes aegypti
AAGE02012448 contig	243	2	0.0202272	AAGE02012448	24027	Stegomyia aegypti	Aedes aegypti
AAGE02027352 contig	106	1	0.0202097	AAGE02027352	5245	Stegomyia aegypti	Aedes aegypti
AAGE02020918 contig	97	1	0.0200974	AAGE02020918	4926	Stegomyia aegypti	Aedes aegypti
AAGE02031438 contig	315	1	0.0199987	AAGE02031438	15751	Stegomyia aegypti	Aedes aegypti
AAGE02024481 contig	542	11	0.0199729	AAGE02024481	39903	Stegomyia aegypti	Aedes aegypti
AAGE02021308 contig	179	1	0.0199534	AAGE02021308	9021	Stegomyia aegypti	Aedes aegypti
AAGE02009319 contig	154	1	0.0199018	AAGE02009319	7737	Stegomyia aegypti	Aedes aegypti
AAGE02030767 contig	441	4	0.0198722	AAGE02030767	32405	Stegomyia aegypti	Aedes aegypti
AAGE02029345 contig	197	1	0.0198289	AAGE02029345	9933	Stegomyia aegypti	Aedes aegypti
AAGE02020175 contig	345	4	0.0198184	AAGE02020175	17506	Stegomyia aegypti	Aedes aegypti
AAGE02016734 contig	250	1	0.0197716	AAGE02016734	12695	Stegomyia aegypti	Aedes aegypti
AAGE02023050 contig	259	1	0.0197393	AAGE02023050	13114	Stegomyia aegypti	Aedes aegypti
AAGE02034686 contig	68	4	0.0195714	AAGE02034686	6999	Stegomyia aegypti	Aedes aegypti
AAGE02003152 contig	258	2	0.0194917	AAGE02003152	14519	Stegomyia aegypti	Aedes aegypti
AAGE02018704 contig	281	3	0.0194292	AAGE02018704	16573	Stegomyia aegypti	Aedes aegypti
AAGE02006746 contig	786	13	0.0192599	AAGE02006746	66667	Stegomyia aegypti	Aedes aegypti
AAGE02017849 contig	324	2	0.0192433	AAGE02017849	16837	Stegomyia aegypti	Aedes aegypti
AAGE02020870 contig	549	6	0.019069	AAGE02020870	32094	Stegomyia aegypti	Aedes aegypti
AAGE02018940 contig	187	2	0.0190525	AAGE02018940	9814	Stegomyia aegypti	Aedes aegypti
AAGE02018692 contig	258	1	0.0190195	AAGE02018692	13565	Stegomyia aegypti	Aedes aegypti
AAGE02025112 contig	130	1	0.0189892	AAGE02025112	6846	Stegomyia aegypti	Aedes aegypti
AAGE02002491 contig	214	2	0.0189555	AAGE02002491	20891	Stegomyia aegypti	Aedes aegypti
AAGE02006132 contig	399	6	0.0189065	AAGE02006132	26922	Stegomyia aegypti	Aedes aegypti
AAGE02000020 contig	178	2	0.0187615	AAGE02000020	9754	Stegomyia aegypti	Aedes aegypti
AAGE02034955 contig	120	1	0.0186858	AAGE02034955	6422	Stegomyia aegypti	Aedes aegypti
AAGE02022281 contig	288	1	0.0185914	AAGE02022281	15488	Stegomyia aegypti	Aedes aegypti
AAGE02002159 contig	244	3	0.0185739	AAGE02002159	22074	Stegomyia aegypti	Aedes aegypti
AAGE02005139 contig	231	1	0.0185557	AAGE02005139	12449	Stegomyia aegypti	Aedes aegypti
AAGE02012281 contig	250	1	0.0185322	AAGE02012281	13544	Stegomyia aegypti	Aedes aegypti
AAGE02029542 contig	239	1	0.0185085	AAGE02029542	12913	Stegomyia aegypti	Aedes aegypti
AAGE02005925 contig	737	3	0.0184749	AAGE02005925	39944	Stegomyia aegypti	Aedes aegypti
AAGE02007006 contig	286	1	0.0184305	AAGE02007006	15571	Stegomyia aegypti	Aedes aegypti
AAGE02003318 contig	66	1	0.0183946	AAGE02003318	3588	Stegomyia aegypti	Aedes aegypti
AAGE02003793 contig	119	1	0.0183897	AAGE02003793	6471	Stegomyia aegypti	Aedes aegypti
AAGE02028485 contig	307	3	0.0183359	AAGE02028485	30214	Stegomyia aegypti	Aedes aegypti
AAGE02003178 contig	283	1	0.0183207	AAGE02003178	15446	Stegomyia aegypti	Aedes aegypti
AAGE02022549 contig	1327	12	0.0183022	AAGE02022549	100149	Stegomyia aegypti	Aedes aegypti
AAGE02004684 contig	65	2	0.0182841	AAGE02004684	7110	Stegomyia aegypti	Aedes aegypti
AAGE02017532 contig	822	4	0.0182663	AAGE02017532	44999	Stegomyia aegypti	Aedes aegypti
AAGE02000384 contig	265	1	0.0182193	AAGE02000384	14542	Stegomyia aegypti	Aedes aegypti
AAGE02030016 contig	477	3	0.0181978	AAGE02030016	26211	Stegomyia aegypti	Aedes aegypti
AAGE02019379 contig	88	1	0.0181931	AAGE02019379	4837	Stegomyia aegypti	Aedes aegypti
AAGE02002050 contig	1475	12	0.0181039	AAGE02002050	106931	Stegomyia aegypti	Aedes aegypti
AAGE02012641 contig	270	1	0.0180799	AAGE02012641	14989	Stegomyia aegypti	Aedes aegypti
AAGE02025252 contig	161	1	0.0179949	AAGE02025252	8946	Stegomyia aegypti	Aedes aegypti
AAGE02016417 contig	263	3	0.0179516	AAGE02016417	21557	Stegomyia aegypti	Aedes aegypti
AAGE02025793 contig	130	1	0.0179129	AAGE02025793	7369	Stegomyia aegypti	Aedes aegypti
AAGE02001062 contig	310	4	0.0178542	AAGE02001062	24081	Stegomyia aegypti	Aedes aegypti
AAGE02011913 contig	213	1	0.0177466	AAGE02011913	12113	Stegomyia aegypti	Aedes aegypti
AAGE02024803 contig	281	1	0.0176986	AAGE02024803	15877	Stegomyia aegypti	Aedes aegypti
AAGE02024619 contig	146	1	0.0176713	AAGE02024619	8262	Stegomyia aegypti	Aedes aegypti
AAGE02009855 contig	281	2	0.0176498	AAGE02009855	25495	Stegomyia aegypti	Aedes aegypti
AAGE02002976 contig	246	1	0.0175978	AAGE02002976	13976	Stegomyia aegypti	Aedes aegypti
AAGE02025078 contig	391	3	0.0175781	AAGE02025078	37374	Stegomyia aegypti	Aedes aegypti
AAGE02018827 contig	266	1	0.0175682	AAGE02018827	15141	Stegomyia aegypti	Aedes aegypti
AAGE02034472 contig	133	1	0.0175554	AAGE02034472	7576	Stegomyia aegypti	Aedes aegypti
AAGE02025605 contig	375	3	0.0175258	AAGE02025605	32009	Stegomyia aegypti	Aedes aegypti
AAGE02016836 contig	115	1	0.0173821	AAGE02016836	6615	Stegomyia aegypti	Aedes aegypti
AAGE02004998 contig	563	4	0.0173323	AAGE02004998	43618	Stegomyia aegypti	Aedes aegypti
AAGE02020863 contig	493	3	0.0171917	AAGE02020863	28793	Stegomyia aegypti	Aedes aegypti
AAGE02012904 contig	471	5	0.0171338	AAGE02012904	50484	Stegomyia aegypti	Aedes aegypti
AAGE02020419 contig	255	1	0.0170648	AAGE02020419	14942	Stegomyia aegypti	Aedes aegypti
AAGE02020081 contig	186	1	0.0170053	AAGE02020081	11173	Stegomyia aegypti	Aedes aegypti
AAGE02017125 contig	118	1	0.0168596	AAGE02017125	6999	Stegomyia aegypti	Aedes aegypti
AAGE02015579 contig	754	6	0.0168579	AAGE02015579	65011	Stegomyia aegypti	Aedes aegypti
AAGE02022389 contig	226	1	0.0168481	AAGE02022389	13407	Stegomyia aegypti	Aedes aegypti
AAGE02003410 contig	1971	19	0.0167413	AAGE02003410	166230	Stegomyia aegypti	Aedes aegypti
AAGE02031571 contig	400	4	0.0167371	AAGE02031571	23899	Stegomyia aegypti	Aedes aegypti
AAGE02006837 contig	225	2	0.0165307	AAGE02006837	13611	Stegomyia aegypti	Aedes aegypti
AAGE02017343 contig	148	1	0.0164823	AAGE02017343	9040	Stegomyia aegypti	Aedes aegypti
AAGE02034225 contig	35	4	0.01644	AAGE02034225	8453	Stegomyia aegypti	Aedes aegypti
AAGE02022140 contig	605	14	0.0164376	AAGE02022140	72327	Stegomyia aegypti	Aedes aegypti
AAGE02007798 contig	389	4	0.0164367	AAGE02007798	54938	Stegomyia aegypti	Aedes aegypti
AAGE02005727 contig	190	1	0.0163441	AAGE02005727	11624	Stegomyia aegypti	Aedes aegypti
AAGE02026400 contig	287	1	0.0163291	AAGE02026400	17576	Stegomyia aegypti	Aedes aegypti
AAGE02009536 contig	163	2	0.0163038	AAGE02009536	10059	Stegomyia aegypti	Aedes aegypti
AAGE02026476 contig	164	1	0.0161997	AAGE02026476	10492	Stegomyia aegypti	Aedes aegypti
AAGE02008227 contig	260	2	0.0161943	AAGE02008227	16055	Stegomyia aegypti	Aedes aegypti
AAGE02023395 contig	155	1	0.0161931	AAGE02023395	9572	Stegomyia aegypti	Aedes aegypti
AAGE02000655 contig	243	1	0.0161784	AAGE02000655	15020	Stegomyia aegypti	Aedes aegypti
AAGE02014884 contig	524	2	0.0161616	AAGE02014884	32670	Stegomyia aegypti	Aedes aegypti
AAGE02005337 contig	121	4	0.0161183	AAGE02005337	30025	Stegomyia aegypti	Aedes aegypti
AAGE02011925 contig	795	8	0.0161177	AAGE02011925	58192	Stegomyia aegypti	Aedes aegypti
AAGE02011814 contig	276	1	0.0160717	AAGE02011814	17168	Stegomyia aegypti	Aedes aegypti
AAGE02031745 contig	87	1	0.0160487	AAGE02031745	5421	Stegomyia aegypti	Aedes aegypti
AAGE02011674 contig	176	1	0.015956	AAGE02011674	11092	Stegomyia aegypti	Aedes aegypti
AAGE02025628 contig	165	1	0.0159477	AAGE02025628	10409	Stegomyia aegypti	Aedes aegypti
AAGE02005926 contig	631	9	0.0158971	AAGE02005926	58564	Stegomyia aegypti	Aedes aegypti
AAGE02016947 contig	1087	8	0.0158388	AAGE02016947	97794	Stegomyia aegypti	Aedes aegypti
AAGE02001974 contig	242	2	0.0158317	AAGE02001974	30381	Stegomyia aegypti	Aedes aegypti
AAGE02012396 contig	448	2	0.0158254	AAGE02012396	28309	Stegomyia aegypti	Aedes aegypti
AAGE02017215 contig	108	1	0.0157525	AAGE02017215	6982	Stegomyia aegypti	Aedes aegypti
AAGE02028747 contig	182	1	0.0156223	AAGE02028747	11649	Stegomyia aegypti	Aedes aegypti
AAGE02023767 contig	452	2	0.0155551	AAGE02023767	29058	Stegomyia aegypti	Aedes aegypti
AAGE02014948 contig	114	1	0.0155313	AAGE02014948	7340	Stegomyia aegypti	Aedes aegypti
AAGE02026491 contig	223	1	0.0155087	AAGE02026491	14379	Stegomyia aegypti	Aedes aegypti
AAGE02030710 contig	54	1	0.0154639	AAGE02030710	3492	Stegomyia aegypti	Aedes aegypti
AAGE02013790 contig	272	1	0.015409	AAGE02013790	17652	Stegomyia aegypti	Aedes aegypti
AAGE02031766 contig	324	1	0.015347	AAGE02031766	21238	Stegomyia aegypti	Aedes aegypti
AAGE02007595 contig	235	2	0.0152736	AAGE02007595	15386	Stegomyia aegypti	Aedes aegypti
AAGE02002164 contig	199	1	0.0152486	AAGE02002164	13115	Stegomyia aegypti	Aedes aegypti
AAGE02028069 contig	280	1	0.0152066	AAGE02028069	18413	Stegomyia aegypti	Aedes aegypti
AAGE02018536 contig	356	2	0.015189	AAGE02018536	23438	Stegomyia aegypti	Aedes aegypti
AAGE02030102 contig	158	1	0.0151617	AAGE02030102	10421	Stegomyia aegypti	Aedes aegypti
AAGE02012841 contig	214	1	0.0150701	AAGE02012841	14333	Stegomyia aegypti	Aedes aegypti
AAGE02008153 contig	2589	35	0.015041	AAGE02008153	256956	Stegomyia aegypti	Aedes aegypti
AAGE02005701 contig	553	5	0.0150049	AAGE02005701	40920	Stegomyia aegypti	Aedes aegypti
AAGE02003184 contig	51	1	0.015	AAGE02003184	3400	Stegomyia aegypti	Aedes aegypti
AAGE02023338 contig	972	8	0.0149967	AAGE02023338	83952	Stegomyia aegypti	Aedes aegypti
AAGE02020044 contig	1019	12	0.0149583	AAGE02020044	109099	Stegomyia aegypti	Aedes aegypti
AAGE02022998 contig	226	1	0.0149057	AAGE02022998	15162	Stegomyia aegypti	Aedes aegypti
AAGE02020087 contig	136	1	0.0148845	AAGE02020087	9137	Stegomyia aegypti	Aedes aegypti
AAGE02022731 contig	256	2	0.0148544	AAGE02022731	34468	Stegomyia aegypti	Aedes aegypti
AAGE02020794 contig	253	1	0.014837	AAGE02020794	17051	Stegomyia aegypti	Aedes aegypti
AAGE02007712 contig	290	1	0.0148303	AAGE02007712	19621	Stegomyia aegypti	Aedes aegypti
AAGE02018088 contig	129	1	0.0148242	AAGE02018088	8702	Stegomyia aegypti	Aedes aegypti
AAGE02024281 contig	322	2	0.0147989	AAGE02024281	21826	Stegomyia aegypti	Aedes aegypti
AAGE02010726 contig	186	1	0.0147619	AAGE02010726	12599	Stegomyia aegypti	Aedes aegypti
AAGE02010829 contig	278	1	0.0146911	AAGE02010829	18922	Stegomyia aegypti	Aedes aegypti
AAGE02023435 contig	188	2	0.0146697	AAGE02023435	25630	Stegomyia aegypti	Aedes aegypti
AAGE02023732 contig	89	2	0.0146237	AAGE02023732	12172	Stegomyia aegypti	Aedes aegypti
AAGE02000847 contig	273	1	0.0145051	AAGE02000847	18821	Stegomyia aegypti	Aedes aegypti
AAGE02020800 contig	160	1	0.0144313	AAGE02020800	11087	Stegomyia aegypti	Aedes aegypti
AAGE02002307 contig	287	2	0.0144156	AAGE02002307	19909	Stegomyia aegypti	Aedes aegypti
AAGE02002858 contig	882	15	0.0143983	AAGE02002858	128278	Stegomyia aegypti	Aedes aegypti
AAGE02020730 contig	105	1	0.0142547	AAGE02020730	7366	Stegomyia aegypti	Aedes aegypti
AAGE02019321 contig	275	3	0.0141654	AAGE02019321	22802	Stegomyia aegypti	Aedes aegypti
AAGE02005535 contig	200	2	0.0141529	AAGE02005535	14202	Stegomyia aegypti	Aedes aegypti
AAGE02021087 contig	520	5	0.0141445	AAGE02021087	36831	Stegomyia aegypti	Aedes aegypti
AAGE02000055 contig	248	1	0.0141397	AAGE02000055	17610	Stegomyia aegypti	Aedes aegypti
AAGE02023057 contig	1236	10	0.0141358	AAGE02023057	112548	Stegomyia aegypti	Aedes aegypti
AAGE02004279 contig	494	2	0.0140733	AAGE02004279	35102	Stegomyia aegypti	Aedes aegypti
AAGE02019389 contig	185	1	0.0140503	AAGE02019389	13165	Stegomyia aegypti	Aedes aegypti
AAGE02019710 contig	222	1	0.0140428	AAGE02019710	15879	Stegomyia aegypti	Aedes aegypti
AAGE02028208 contig	471	2	0.0140354	AAGE02028208	33557	Stegomyia aegypti	Aedes aegypti
AAGE02003845 contig	269	1	0.0140141	AAGE02003845	19409	Stegomyia aegypti	Aedes aegypti
AAGE02029579 contig	259	2	0.0140117	AAGE02029579	36969	Stegomyia aegypti	Aedes aegypti
AAGE02027150 contig	100	1	0.013986	AAGE02027150	7150	Stegomyia aegypti	Aedes aegypti
AAGE02008361 contig	236	3	0.0139762	AAGE02008361	20034	Stegomyia aegypti	Aedes aegypti
AAGE02022087 contig	73	1	0.0138995	AAGE02022087	5252	Stegomyia aegypti	Aedes aegypti
AAGE02028083 contig	253	4	0.0138926	AAGE02028083	33830	Stegomyia aegypti	Aedes aegypti
AAGE02025856 contig	169	1	0.0138832	AAGE02025856	12173	Stegomyia aegypti	Aedes aegypti
AAGE02024256 contig	378	7	0.0138737	AAGE02024256	70637	Stegomyia aegypti	Aedes aegypti
AAGE02020261 contig	899	11	0.0138717	AAGE02020261	83407	Stegomyia aegypti	Aedes aegypti
AAGE02031760 contig	162	1	0.0138604	AAGE02031760	11688	Stegomyia aegypti	Aedes aegypti
AAGE02007284 contig	82	1	0.0138537	AAGE02007284	5919	Stegomyia aegypti	Aedes aegypti
AAGE02033354 contig	222	1	0.0138482	AAGE02033354	16031	Stegomyia aegypti	Aedes aegypti
AAGE02010865 contig	239	2	0.0138142	AAGE02010865	17301	Stegomyia aegypti	Aedes aegypti
AAGE02020418 contig	457	5	0.0138081	AAGE02020418	46421	Stegomyia aegypti	Aedes aegypti
AAGE02013317 contig	253	2	0.0136949	AAGE02013317	18473	Stegomyia aegypti	Aedes aegypti
AAGE02029978 contig	334	4	0.0136098	AAGE02029978	48860	Stegomyia aegypti	Aedes aegypti
AAGE02006689 contig	270	1	0.0136048	AAGE02006689	19846	Stegomyia aegypti	Aedes aegypti
AAGE02012325 contig	281	1	0.0135959	AAGE02012325	20667	Stegomyia aegypti	Aedes aegypti
AAGE02000770 contig	282	1	0.0135583	AAGE02000770	20799	Stegomyia aegypti	Aedes aegypti
AAGE02000284 contig	302	2	0.0135517	AAGE02000284	22284	Stegomyia aegypti	Aedes aegypti
AAGE02016958 contig	756	27	0.0135389	AAGE02016958	123569	Stegomyia aegypti	Aedes aegypti
AAGE02008959 contig	240	1	0.0135158	AAGE02008959	17757	Stegomyia aegypti	Aedes aegypti
AAGE02013931 contig	346	2	0.0135056	AAGE02013931	25617	Stegomyia aegypti	Aedes aegypti
AAGE02013822 contig	254	1	0.0134941	AAGE02013822	18823	Stegomyia aegypti	Aedes aegypti
AAGE02030090 contig	302	2	0.0134599	AAGE02030090	22437	Stegomyia aegypti	Aedes aegypti
AAGE02011429 contig	129	2	0.0134062	AAGE02011429	9695	Stegomyia aegypti	Aedes aegypti
AAGE02028724 contig	108	1	0.0133995	AAGE02028724	8057	Stegomyia aegypti	Aedes aegypti
AAGE02023568 contig	117	1	0.013373	AAGE02023568	8749	Stegomyia aegypti	Aedes aegypti
AAGE02029953 contig	237	3	0.0133636	AAGE02029953	40932	Stegomyia aegypti	Aedes aegypti
AAGE02029191 contig	224	1	0.0133508	AAGE02029191	16775	Stegomyia aegypti	Aedes aegypti
AAGE02014006 contig	118	2	0.0132741	AAGE02014006	17779	Stegomyia aegypti	Aedes aegypti
AAGE02016186 contig	310	3	0.0132385	AAGE02016186	36560	Stegomyia aegypti	Aedes aegypti
AAGE02012966 contig	254	1	0.0131962	AAGE02012966	19247	Stegomyia aegypti	Aedes aegypti
AAGE02023915 contig	98	2	0.0130934	AAGE02023915	14893	Stegomyia aegypti	Aedes aegypti
AAGE02007972 contig	88	3	0.0130745	AAGE02007972	19733	Stegomyia aegypti	Aedes aegypti
AAGE02003080 contig	262	4	0.0130745	AAGE02003080	34877	Stegomyia aegypti	Aedes aegypti
AAGE02004854 contig	209	3	0.0129625	AAGE02004854	21755	Stegomyia aegypti	Aedes aegypti
AAGE02021321 contig	330	3	0.0129488	AAGE02021321	25484	Stegomyia aegypti	Aedes aegypti
AAGE02023723 contig	74	1	0.0129303	AAGE02023723	5723	Stegomyia aegypti	Aedes aegypti
AAGE02019182 contig	84	2	0.0129092	AAGE02019182	13014	Stegomyia aegypti	Aedes aegypti
AAGE02004893 contig	288	1	0.0128058	AAGE02004893	22646	Stegomyia aegypti	Aedes aegypti
AAGE02005909 contig	744	7	0.0127809	AAGE02005909	90056	Stegomyia aegypti	Aedes aegypti
AAGE02029543 contig	239	1	0.012778	AAGE02029543	18704	Stegomyia aegypti	Aedes aegypti
AAGE02032733 contig	106	1	0.0126537	AAGE02032733	8377	Stegomyia aegypti	Aedes aegypti
AAGE02019091 contig	133	1	0.0126438	AAGE02019091	10519	Stegomyia aegypti	Aedes aegypti
AAGE02019240 contig	249	1	0.0126332	AAGE02019240	19710	Stegomyia aegypti	Aedes aegypti
AAGE02003356 contig	171	1	0.0126081	AAGE02003356	13642	Stegomyia aegypti	Aedes aegypti
AAGE02000093 contig	284	37	0.0125965	AAGE02000093	103113	Stegomyia aegypti	Aedes aegypti
AAGE02025074 contig	261	2	0.0125777	AAGE02025074	27668	Stegomyia aegypti	Aedes aegypti
AAGE02015094 contig	45	2	0.0125646	AAGE02015094	7163	Stegomyia aegypti	Aedes aegypti
AAGE02011774 contig	411	2	0.0125542	AAGE02011774	32733	Stegomyia aegypti	Aedes aegypti
AAGE02006363 contig	171	1	0.012533	AAGE02006363	13644	Stegomyia aegypti	Aedes aegypti
AAGE02026639 contig	112	1	0.0125266	AAGE02026639	8941	Stegomyia aegypti	Aedes aegypti
AAGE02007866 contig	196	3	0.0125194	AAGE02007866	18051	Stegomyia aegypti	Aedes aegypti
AAGE02001993 contig	264	1	0.0125059	AAGE02001993	21110	Stegomyia aegypti	Aedes aegypti
AAGE02032144 contig	154	1	0.012496	AAGE02032144	12402	Stegomyia aegypti	Aedes aegypti
AAGE02007149 contig	96	1	0.0124724	AAGE02007149	7697	Stegomyia aegypti	Aedes aegypti
AAGE02024699 contig	162	1	0.0124721	AAGE02024699	12989	Stegomyia aegypti	Aedes aegypti
AAGE02023019 contig	73	1	0.0124319	AAGE02023019	5872	Stegomyia aegypti	Aedes aegypti
AAGE02028394 contig	513	3	0.0124016	AAGE02028394	41522	Stegomyia aegypti	Aedes aegypti
AAGE02015269 contig	668	5	0.0123998	AAGE02015269	56774	Stegomyia aegypti	Aedes aegypti
AAGE02013938 contig	147	1	0.0123967	AAGE02013938	11858	Stegomyia aegypti	Aedes aegypti
AAGE02016090 contig	270	1	0.0123961	AAGE02016090	21781	Stegomyia aegypti	Aedes aegypti
AAGE02004787 contig	264	1	0.0123565	AAGE02004787	21770	Stegomyia aegypti	Aedes aegypti
AAGE02011436 contig	159	2	0.0122865	AAGE02011436	12941	Stegomyia aegypti	Aedes aegypti
AAGE02008934 contig	177	4	0.0122833	AAGE02008934	26539	Stegomyia aegypti	Aedes aegypti
AAGE02027937 contig	245	2	0.0122561	AAGE02027937	39977	Stegomyia aegypti	Aedes aegypti
AAGE02001378 contig	719	9	0.0122546	AAGE02001378	120606	Stegomyia aegypti	Aedes aegypti
AAGE02006145 contig	363	12	0.0122349	AAGE02006145	117852	Stegomyia aegypti	Aedes aegypti
AAGE02012640 contig	907	7	0.0122316	AAGE02012640	90338	Stegomyia aegypti	Aedes aegypti
AAGE02029998 contig	166	3	0.0122048	AAGE02029998	41456	Stegomyia aegypti	Aedes aegypti
AAGE02020285 contig	127	1	0.0121592	AAGE02020285	10527	Stegomyia aegypti	Aedes aegypti
AAGE02022811 contig	270	1	0.0121463	AAGE02022811	22228	Stegomyia aegypti	Aedes aegypti
AAGE02011006 contig	837	10	0.0121386	AAGE02011006	109732	Stegomyia aegypti	Aedes aegypti
AAGE02024870 contig	259	1	0.0121334	AAGE02024870	21345	Stegomyia aegypti	Aedes aegypti
AAGE02025282 contig	184	1	0.0121124	AAGE02025282	15191	Stegomyia aegypti	Aedes aegypti
AAGE02024248 contig	183	1	0.0120735	AAGE02024248	15238	Stegomyia aegypti	Aedes aegypti
AAGE02026104 contig	579	9	0.0120102	AAGE02026104	58034	Stegomyia aegypti	Aedes aegypti
AAGE02027357 contig	239	3	0.0120046	AAGE02027357	28489	Stegomyia aegypti	Aedes aegypti
AAGE02000009 contig	254	1	0.0119964	AAGE02000009	21173	Stegomyia aegypti	Aedes aegypti
AAGE02034584 contig	87	1	0.0119884	AAGE02034584	7257	Stegomyia aegypti	Aedes aegypti
AAGE02028374 contig	280	2	0.0119799	AAGE02028374	46745	Stegomyia aegypti	Aedes aegypti
AAGE02008384 contig	1704	34	0.0119525	AAGE02008384	398397	Stegomyia aegypti	Aedes aegypti
AAGE02016030 contig	250	1	0.0119499	AAGE02016030	21088	Stegomyia aegypti	Aedes aegypti
AAGE02003115 contig	262	1	0.0119408	AAGE02003115	22109	Stegomyia aegypti	Aedes aegypti
AAGE02007856 contig	271	1	0.0119335	AAGE02007856	22793	Stegomyia aegypti	Aedes aegypti
AAGE02003844 contig	180	2	0.0119126	AAGE02003844	15192	Stegomyia aegypti	Aedes aegypti
AAGE02007857 contig	188	1	0.0119085	AAGE02007857	15866	Stegomyia aegypti	Aedes aegypti
AAGE02008344 contig	141	1	0.0118857	AAGE02008344	11862	Stegomyia aegypti	Aedes aegypti
AAGE02004127 contig	425	4	0.0118144	AAGE02004127	39528	Stegomyia aegypti	Aedes aegypti
AAGE02021053 contig	92	3	0.0117949	AAGE02021053	15600	Stegomyia aegypti	Aedes aegypti
AAGE02010187 contig	1100	32	0.0117944	AAGE02010187	234854	Stegomyia aegypti	Aedes aegypti
AAGE02006557 contig	117	1	0.0117635	AAGE02006557	9946	Stegomyia aegypti	Aedes aegypti
AAGE02002784 contig	1015	13	0.0117602	AAGE02002784	110371	Stegomyia aegypti	Aedes aegypti
AAGE02003519 contig	259	1	0.0117492	AAGE02003519	22044	Stegomyia aegypti	Aedes aegypti
AAGE02026375 contig	116	2	0.0117332	AAGE02026375	19773	Stegomyia aegypti	Aedes aegypti
AAGE02023762 contig	84	2	0.0116939	AAGE02023762	11800	Stegomyia aegypti	Aedes aegypti
AAGE02017407 contig	187	1	0.0116933	AAGE02017407	15991	Stegomyia aegypti	Aedes aegypti
AAGE02020240 contig	318	2	0.0116689	AAGE02020240	27509	Stegomyia aegypti	Aedes aegypti
AAGE02028554 contig	382	2	0.0116659	AAGE02028554	32744	Stegomyia aegypti	Aedes aegypti
AAGE02026226 contig	98	2	0.0116583	AAGE02026226	16812	Stegomyia aegypti	Aedes aegypti
AAGE02005924 contig	785	7	0.011648	AAGE02005924	96668	Stegomyia aegypti	Aedes aegypti
AAGE02020993 contig	164	2	0.0116398	AAGE02020993	18642	Stegomyia aegypti	Aedes aegypti
AAGE02010576 contig	61	2	0.011629	AAGE02010576	10491	Stegomyia aegypti	Aedes aegypti
AAGE02015739 contig	312	5	0.0116216	AAGE02015739	42679	Stegomyia aegypti	Aedes aegypti
AAGE02014133 contig	248	2	0.0116161	AAGE02014133	38567	Stegomyia aegypti	Aedes aegypti
AAGE02019465 contig	256	1	0.0115795	AAGE02019465	22104	Stegomyia aegypti	Aedes aegypti
AAGE02029820 contig	236	1	0.011546	AAGE02029820	20439	Stegomyia aegypti	Aedes aegypti
AAGE02020445 contig	235	1	0.0115095	AAGE02020445	20417	Stegomyia aegypti	Aedes aegypti
AAGE02004734 contig	181	3	0.0114938	AAGE02004734	27057	Stegomyia aegypti	Aedes aegypti
AAGE02017930 contig	164	1	0.0114838	AAGE02017930	14281	Stegomyia aegypti	Aedes aegypti
AAGE02026180 contig	268	1	0.0114742	AAGE02026180	23444	Stegomyia aegypti	Aedes aegypti
AAGE02009154 contig	369	3	0.0114682	AAGE02009154	57898	Stegomyia aegypti	Aedes aegypti
AAGE02032885 contig	102	1	0.0114388	AAGE02032885	8914	Stegomyia aegypti	Aedes aegypti
AAGE02028793 contig	165	1	0.0114218	AAGE02028793	14446	Stegomyia aegypti	Aedes aegypti
AAGE02008404 contig	268	1	0.0113917	AAGE02008404	23526	Stegomyia aegypti	Aedes aegypti
AAGE02024303 contig	70	1	0.0113324	AAGE02024303	6177	Stegomyia aegypti	Aedes aegypti
AAGE02007255 contig	385	6	0.0113018	AAGE02007255	52204	Stegomyia aegypti	Aedes aegypti
AAGE02020545 contig	763	5	0.0113014	AAGE02020545	81759	Stegomyia aegypti	Aedes aegypti
AAGE02026150 contig	197	1	0.0112888	AAGE02026150	17451	Stegomyia aegypti	Aedes aegypti
AAGE02015179 contig	414	4	0.0112885	AAGE02015179	42963	Stegomyia aegypti	Aedes aegypti
AAGE02003215 contig	414	2	0.0112472	AAGE02003215	36809	Stegomyia aegypti	Aedes aegypti
AAGE02029569 contig	250	1	0.0111204	AAGE02029569	22661	Stegomyia aegypti	Aedes aegypti
AAGE02027320 contig	533	3	0.0110771	AAGE02027320	48292	Stegomyia aegypti	Aedes aegypti
AAGE02015520 contig	236	1	0.0110767	AAGE02015520	21302	Stegomyia aegypti	Aedes aegypti
AAGE02013701 contig	248	1	0.0110706	AAGE02013701	22492	Stegomyia aegypti	Aedes aegypti
AAGE02007321 contig	68	1	0.0110533	AAGE02007321	6152	Stegomyia aegypti	Aedes aegypti
AAGE02016078 contig	395	2	0.0110527	AAGE02016078	35737	Stegomyia aegypti	Aedes aegypti
AAGE02023370 contig	130	1	0.011046	AAGE02023370	11769	Stegomyia aegypti	Aedes aegypti
AAGE02020818 contig	711	11	0.0110114	AAGE02020818	128320	Stegomyia aegypti	Aedes aegypti
AAGE02013532 contig	177	1	0.0109672	AAGE02013532	16139	Stegomyia aegypti	Aedes aegypti
AAGE02024490 contig	111	1	0.0109381	AAGE02024490	10147	Stegomyia aegypti	Aedes aegypti
AAGE02003512 contig	310	2	0.010932	AAGE02003512	28357	Stegomyia aegypti	Aedes aegypti
AAGE02016093 contig	246	1	0.0109294	AAGE02016093	22508	Stegomyia aegypti	Aedes aegypti
AAGE02006476 contig	176	1	0.010908	AAGE02006476	16134	Stegomyia aegypti	Aedes aegypti
AAGE02012518 contig	66	2	0.0109028	AAGE02012518	12107	Stegomyia aegypti	Aedes aegypti
AAGE02018589 contig	697	4	0.0109006	AAGE02018589	80087	Stegomyia aegypti	Aedes aegypti
AAGE02018089 contig	245	5	0.0108628	AAGE02018089	28719	Stegomyia aegypti	Aedes aegypti
AAGE02000375 contig	884	9	0.0108449	AAGE02000375	115167	Stegomyia aegypti	Aedes aegypti
AAGE02016515 contig	216	2	0.0108336	AAGE02016515	19938	Stegomyia aegypti	Aedes aegypti
AAGE02003354 contig	252	1	0.0108168	AAGE02003354	23297	Stegomyia aegypti	Aedes aegypti
AAGE02034410 contig	84	1	0.0107872	AAGE02034410	7787	Stegomyia aegypti	Aedes aegypti
AAGE02024390 contig	445	4	0.0107786	AAGE02024390	52603	Stegomyia aegypti	Aedes aegypti
AAGE02023953 contig	140	2	0.0107429	AAGE02023953	13125	Stegomyia aegypti	Aedes aegypti
AAGE02004316 contig	780	5	0.0107357	AAGE02004316	76002	Stegomyia aegypti	Aedes aegypti
AAGE02004101 contig	284	8	0.010731	AAGE02004101	63461	Stegomyia aegypti	Aedes aegypti
AAGE02007839 contig	211	5	0.0107309	AAGE02007839	69237	Stegomyia aegypti	Aedes aegypti
AAGE02017408 contig	264	1	0.0107212	AAGE02017408	24623	Stegomyia aegypti	Aedes aegypti
AAGE02003408 contig	415	7	0.0107173	AAGE02003408	73149	Stegomyia aegypti	Aedes aegypti
AAGE02027209 contig	260	2	0.0107082	AAGE02027209	48561	Stegomyia aegypti	Aedes aegypti
AAGE02028982 contig	93	1	0.0107069	AAGE02028982	8686	Stegomyia aegypti	Aedes aegypti
AAGE02031584 contig	220	1	0.01069	AAGE02031584	20578	Stegomyia aegypti	Aedes aegypti
AAGE02016470 contig	543	2	0.0106456	AAGE02016470	51195	Stegomyia aegypti	Aedes aegypti
AAGE02017560 contig	272	1	0.010642	AAGE02017560	25559	Stegomyia aegypti	Aedes aegypti
AAGE02026093 contig	492	3	0.0106129	AAGE02026093	46450	Stegomyia aegypti	Aedes aegypti
AAGE02018553 contig	540	4	0.0106124	AAGE02018553	50881	Stegomyia aegypti	Aedes aegypti
AAGE02021063 contig	267	1	0.0105983	AAGE02021063	25286	Stegomyia aegypti	Aedes aegypti
AAGE02009795 contig	234	1	0.0105978	AAGE02009795	22080	Stegomyia aegypti	Aedes aegypti
AAGE02006292 contig	174	2	0.010592	AAGE02006292	32855	Stegomyia aegypti	Aedes aegypti
AAGE02026886 contig	98	1	0.0105854	AAGE02026886	9258	Stegomyia aegypti	Aedes aegypti
AAGE02003262 contig	200	2	0.0105728	AAGE02003262	19011	Stegomyia aegypti	Aedes aegypti
AAGE02011299 contig	115	2	0.0105514	AAGE02011299	10899	Stegomyia aegypti	Aedes aegypti
AAGE02008337 contig	137	1	0.0105466	AAGE02008337	12989	Stegomyia aegypti	Aedes aegypti
AAGE02002294 contig	914	9	0.0105212	AAGE02002294	102078	Stegomyia aegypti	Aedes aegypti
AAGE02017507 contig	248	1	0.0105143	AAGE02017507	23678	Stegomyia aegypti	Aedes aegypti
AAGE02008485 contig	435	9	0.0105101	AAGE02008485	69266	Stegomyia aegypti	Aedes aegypti
AAGE02028441 contig	419	2	0.0105047	AAGE02028441	39979	Stegomyia aegypti	Aedes aegypti
AAGE02014979 contig	308	2	0.010499	AAGE02014979	29336	Stegomyia aegypti	Aedes aegypti
AAGE02026381 contig	262	1	0.0104926	AAGE02026381	24969	Stegomyia aegypti	Aedes aegypti
AAGE02022551 contig	97	2	0.0104854	AAGE02022551	18502	Stegomyia aegypti	Aedes aegypti
AAGE02030208 contig	138	1	0.0104601	AAGE02030208	13193	Stegomyia aegypti	Aedes aegypti
AAGE02032419 contig	130	1	0.0104527	AAGE02032419	12437	Stegomyia aegypti	Aedes aegypti
AAGE02005493 contig	70	1	0.0104462	AAGE02005493	6701	Stegomyia aegypti	Aedes aegypti
AAGE02008611 contig	124	3	0.0104337	AAGE02008611	16485	Stegomyia aegypti	Aedes aegypti
AAGE02021905 contig	308	1	0.0104184	AAGE02021905	29754	Stegomyia aegypti	Aedes aegypti
AAGE02027620 contig	153	2	0.0104053	AAGE02027620	14704	Stegomyia aegypti	Aedes aegypti
AAGE02009294 contig	184	1	0.010375	AAGE02009294	17735	Stegomyia aegypti	Aedes aegypti
AAGE02026401 contig	187	2	0.0103707	AAGE02026401	34421	Stegomyia aegypti	Aedes aegypti
AAGE02015605 contig	277	1	0.0103695	AAGE02015605	26713	Stegomyia aegypti	Aedes aegypti
AAGE02000480 contig	194	16	0.0103688	AAGE02000480	72718	Stegomyia aegypti	Aedes aegypti
AAGE02030545 contig	161	3	0.0103577	AAGE02030545	29833	Stegomyia aegypti	Aedes aegypti
AAGE02015274 contig	222	1	0.0103357	AAGE02015274	21479	Stegomyia aegypti	Aedes aegypti
AAGE02010718 contig	125	1	0.0103321	AAGE02010718	12195	Stegomyia aegypti	Aedes aegypti
AAGE02002284 contig	276	1	0.0102966	AAGE02002284	26801	Stegomyia aegypti	Aedes aegypti
AAGE02016431 contig	405	2	0.0102719	AAGE02016431	39428	Stegomyia aegypti	Aedes aegypti
AAGE02007596 contig	1141	8	0.0102616	AAGE02007596	140718	Stegomyia aegypti	Aedes aegypti
AAGE02017843 contig	123	2	0.0102409	AAGE02017843	22752	Stegomyia aegypti	Aedes aegypti
AAGE02018411 contig	244	1	0.010225	AAGE02018411	23858	Stegomyia aegypti	Aedes aegypti
AAGE02008364 contig	1903	13	0.0102094	AAGE02008364	221258	Stegomyia aegypti	Aedes aegypti
AAGE02017106 contig	137	2	0.0101881	AAGE02017106	26894	Stegomyia aegypti	Aedes aegypti
AAGE02007059 contig	541	8	0.0101377	AAGE02007059	80884	Stegomyia aegypti	Aedes aegypti
AAGE02035288 contig	59	1	0.0101114	AAGE02035288	5835	Stegomyia aegypti	Aedes aegypti
AAGE02012228 contig	375	2	0.0101084	AAGE02012228	37098	Stegomyia aegypti	Aedes aegypti
AAGE02013941 contig	690	11	0.0101	AAGE02013941	81287	Stegomyia aegypti	Aedes aegypti
AAGE02013430 contig	286	1	0.0100911	AAGE02013430	28639	Stegomyia aegypti	Aedes aegypti
AAGE02014763 contig	379	3	0.0100892	AAGE02014763	46283	Stegomyia aegypti	Aedes aegypti
AAGE02008117 contig	508	3	0.0100824	AAGE02008117	50385	Stegomyia aegypti	Aedes aegypti
AAGE02030908 contig	145	3	0.0100258	AAGE02030908	23639	Stegomyia aegypti	Aedes aegypti
AAGE02004585 contig	769	7	0.0100092	AAGE02004585	83024	Stegomyia aegypti	Aedes aegypti
AAGE02018367 contig	268	1	0.0100082	AAGE02018367	26778	Stegomyia aegypti	Aedes aegypti
AAGE02004732 contig	413	3	0.00998453	AAGE02004732	41362	Stegomyia aegypti	Aedes aegypti
AAGE02028232 contig	139	1	0.00998276	AAGE02028232	13923	Stegomyia aegypti	Aedes aegypti
AAGE02019475 contig	249	1	0.00991546	AAGE02019475	25307	Stegomyia aegypti	Aedes aegypti
AAGE02008766 contig	679	8	0.00989409	AAGE02008766	70345	Stegomyia aegypti	Aedes aegypti
AAGE02003965 contig	61	1	0.0098808	AAGE02003965	6376	Stegomyia aegypti	Aedes aegypti
AAGE02024142 contig	173	1	0.00988007	AAGE02024142	17509	Stegomyia aegypti	Aedes aegypti
AAGE02007422 contig	36	1	0.00987113	AAGE02007422	3647	Stegomyia aegypti	Aedes aegypti
AAGE02010101 contig	258	2	0.00984824	AAGE02010101	30970	Stegomyia aegypti	Aedes aegypti
AAGE02006012 contig	389	2	0.00982838	AAGE02006012	39680	Stegomyia aegypti	Aedes aegypti
AAGE02034762 contig	67	1	0.00982837	AAGE02034762	6817	Stegomyia aegypti	Aedes aegypti
AAGE02024646 contig	181	1	0.00980817	AAGE02024646	18453	Stegomyia aegypti	Aedes aegypti
AAGE02016752 contig	66	1	0.00979083	AAGE02016752	6741	Stegomyia aegypti	Aedes aegypti
AAGE02026274 contig	454	2	0.00975757	AAGE02026274	46527	Stegomyia aegypti	Aedes aegypti
AAGE02012180 contig	120	2	0.00966495	AAGE02012180	12416	Stegomyia aegypti	Aedes aegypti
AAGE02015213 contig	206	1	0.0096463	AAGE02015213	21457	Stegomyia aegypti	Aedes aegypti
AAGE02024747 contig	214	1	0.00962187	AAGE02024747	22240	Stegomyia aegypti	Aedes aegypti
AAGE02028889 contig	278	1	0.00957201	AAGE02028889	29042	Stegomyia aegypti	Aedes aegypti
AAGE02022756 contig	219	1	0.00956917	AAGE02022756	22886	Stegomyia aegypti	Aedes aegypti
AAGE02006435 contig	268	1	0.00956733	AAGE02006435	28012	Stegomyia aegypti	Aedes aegypti
AAGE02026806 contig	284	1	0.00954879	AAGE02026806	29741	Stegomyia aegypti	Aedes aegypti
AAGE02013358 contig	3437	30	0.0095452	AAGE02013358	432664	Stegomyia aegypti	Aedes aegypti
AAGE02023440 contig	821	5	0.00954216	AAGE02023440	86141	Stegomyia aegypti	Aedes aegypti
AAGE02021135 contig	173	1	0.00953011	AAGE02021135	18153	Stegomyia aegypti	Aedes aegypti
AAGE02017549 contig	524	3	0.00952978	AAGE02017549	55824	Stegomyia aegypti	Aedes aegypti
AAGE02009952 contig	261	1	0.0095134	AAGE02009952	27435	Stegomyia aegypti	Aedes aegypti
AAGE02023662 contig	514	3	0.00951152	AAGE02023662	65079	Stegomyia aegypti	Aedes aegypti
AAGE02005376 contig	265	2	0.00950615	AAGE02005376	55542	Stegomyia aegypti	Aedes aegypti
AAGE02004278 contig	263	2	0.00950088	AAGE02004278	30733	Stegomyia aegypti	Aedes aegypti
AAGE02002391 contig	74	1	0.00949936	AAGE02002391	7790	Stegomyia aegypti	Aedes aegypti
AAGE02024291 contig	166	1	0.00949385	AAGE02024291	17485	Stegomyia aegypti	Aedes aegypti
AAGE02024244 contig	407	2	0.00945544	AAGE02024244	43043	Stegomyia aegypti	Aedes aegypti
AAGE02011660 contig	192	1	0.00943396	AAGE02011660	20352	Stegomyia aegypti	Aedes aegypti
AAGE02019533 contig	122	1	0.00942667	AAGE02019533	12942	Stegomyia aegypti	Aedes aegypti
AAGE02028437 contig	488	2	0.00942023	AAGE02028437	52228	Stegomyia aegypti	Aedes aegypti
AAGE02002966 contig	414	2	0.00941986	AAGE02002966	44162	Stegomyia aegypti	Aedes aegypti
AAGE02025780 contig	1258	10	0.00941848	AAGE02025780	142588	Stegomyia aegypti	Aedes aegypti
AAGE02014285 contig	238	1	0.00939857	AAGE02014285	25321	Stegomyia aegypti	Aedes aegypti
AAGE02020786 contig	103	1	0.00939438	AAGE02020786	10964	Stegomyia aegypti	Aedes aegypti
AAGE02000048 contig	1133	15	0.00938149	AAGE02000048	176195	Stegomyia aegypti	Aedes aegypti
AAGE02023911 contig	442	6	0.00937821	AAGE02023911	88496	Stegomyia aegypti	Aedes aegypti
AAGE02003177 contig	239	2	0.00937696	AAGE02003177	25488	Stegomyia aegypti	Aedes aegypti
AAGE02012944 contig	473	4	0.00935979	AAGE02012944	66775	Stegomyia aegypti	Aedes aegypti
AAGE02015808 contig	247	1	0.00935323	AAGE02015808	26408	Stegomyia aegypti	Aedes aegypti
AAGE02020395 contig	601	3	0.0093529	AAGE02020395	64472	Stegomyia aegypti	Aedes aegypti
AAGE02023130 contig	768	7	0.00933075	AAGE02023130	82629	Stegomyia aegypti	Aedes aegypti
AAGE02008825 contig	240	1	0.009328	AAGE02008825	25727	Stegomyia aegypti	Aedes aegypti
AAGE02031598 contig	67	1	0.00932368	AAGE02031598	7186	Stegomyia aegypti	Aedes aegypti
AAGE02012311 contig	554	3	0.00932272	AAGE02012311	59532	Stegomyia aegypti	Aedes aegypti
AAGE02013773 contig	391	4	0.00932239	AAGE02013773	59103	Stegomyia aegypti	Aedes aegypti
AAGE02009010 contig	253	1	0.00931037	AAGE02009010	27174	Stegomyia aegypti	Aedes aegypti
AAGE02020673 contig	233	1	0.00930697	AAGE02020673	25035	Stegomyia aegypti	Aedes aegypti
AAGE02006572 contig	134	1	0.0093062	AAGE02006572	14399	Stegomyia aegypti	Aedes aegypti
AAGE02027323 contig	275	1	0.00928113	AAGE02027323	29630	Stegomyia aegypti	Aedes aegypti
AAGE02022172 contig	340	2	0.00927973	AAGE02022172	36639	Stegomyia aegypti	Aedes aegypti
AAGE02022738 contig	854	7	0.00926925	AAGE02022738	97308	Stegomyia aegypti	Aedes aegypti
AAGE02006470 contig	230	1	0.00924846	AAGE02006470	24868	Stegomyia aegypti	Aedes aegypti
AAGE02005730 contig	292	1	0.00924028	AAGE02005730	31709	Stegomyia aegypti	Aedes aegypti
AAGE02006659 contig	237	1	0.00923905	AAGE02006659	25652	Stegomyia aegypti	Aedes aegypti
AAGE02005984 contig	85	1	0.00923837	AAGE02005984	9305	Stegomyia aegypti	Aedes aegypti
AAGE02029151 contig	185	1	0.00922463	AAGE02029151	20055	Stegomyia aegypti	Aedes aegypti
AAGE02029701 contig	191	1	0.00921237	AAGE02029701	20729	Stegomyia aegypti	Aedes aegypti
AAGE02013753 contig	381	2	0.00921091	AAGE02013753	41360	Stegomyia aegypti	Aedes aegypti
AAGE02007367 contig	850	6	0.00920956	AAGE02007367	92403	Stegomyia aegypti	Aedes aegypti
AAGE02002105 contig	953	6	0.00919949	AAGE02002105	132616	Stegomyia aegypti	Aedes aegypti
AAGE02013390 contig	151	1	0.00919834	AAGE02013390	16414	Stegomyia aegypti	Aedes aegypti
AAGE02000208 contig	185	1	0.00919026	AAGE02000208	20129	Stegomyia aegypti	Aedes aegypti
AAGE02015759 contig	660	5	0.00917227	AAGE02015759	71956	Stegomyia aegypti	Aedes aegypti
AAGE02018208 contig	239	1	0.0091606	AAGE02018208	26090	Stegomyia aegypti	Aedes aegypti
AAGE02009537 contig	929	9	0.00915613	AAGE02009537	109980	Stegomyia aegypti	Aedes aegypti
AAGE02010771 contig	273	1	0.00915072	AAGE02010771	29943	Stegomyia aegypti	Aedes aegypti
AAGE02020605 contig	146	1	0.00912614	AAGE02020605	15998	Stegomyia aegypti	Aedes aegypti
AAGE02032832 contig	145	1	0.00912524	AAGE02032832	15890	Stegomyia aegypti	Aedes aegypti
AAGE02010062 contig	110	1	0.0091135	AAGE02010062	12068	Stegomyia aegypti	Aedes aegypti
AAGE02012530 contig	168	1	0.00911063	AAGE02012530	18440	Stegomyia aegypti	Aedes aegypti
AAGE02008267 contig	120	1	0.00909433	AAGE02008267	13305	Stegomyia aegypti	Aedes aegypti
AAGE02010661 contig	103	1	0.00908209	AAGE02010661	11341	Stegomyia aegypti	Aedes aegypti
AAGE02028876 contig	272	1	0.0090818	AAGE02028876	29950	Stegomyia aegypti	Aedes aegypti
AAGE02021050 contig	337	2	0.00905403	AAGE02021050	37221	Stegomyia aegypti	Aedes aegypti
AAGE02019817 contig	385	2	0.0090537	AAGE02019817	43739	Stegomyia aegypti	Aedes aegypti
AAGE02011119 contig	367	2	0.00905368	AAGE02011119	40536	Stegomyia aegypti	Aedes aegypti
AAGE02019425 contig	203	1	0.0090532	AAGE02019425	22423	Stegomyia aegypti	Aedes aegypti
AAGE02013171 contig	146	4	0.00904652	AAGE02013171	47310	Stegomyia aegypti	Aedes aegypti
AAGE02028396 contig	77	1	0.00901639	AAGE02028396	8540	Stegomyia aegypti	Aedes aegypti
AAGE02017988 contig	1063	10	0.00900347	AAGE02017988	133276	Stegomyia aegypti	Aedes aegypti
AAGE02033331 contig	144	1	0.00898876	AAGE02033331	16464	Stegomyia aegypti	Aedes aegypti
AAGE02029136 contig	194	1	0.00897442	AAGE02029136	21617	Stegomyia aegypti	Aedes aegypti
AAGE02001595 contig	142	1	0.00897029	AAGE02001595	16053	Stegomyia aegypti	Aedes aegypti
AAGE02011986 contig	231	1	0.00895522	AAGE02011986	25794	Stegomyia aegypti	Aedes aegypti
AAGE02024057 contig	477	2	0.00895506	AAGE02024057	53259	Stegomyia aegypti	Aedes aegypti
AAGE02003357 contig	533	5	0.00895358	AAGE02003357	101738	Stegomyia aegypti	Aedes aegypti
AAGE02002049 contig	452	2	0.00894005	AAGE02002049	50559	Stegomyia aegypti	Aedes aegypti
AAGE02032622 contig	164	1	0.0089349	AAGE02032622	18352	Stegomyia aegypti	Aedes aegypti
AAGE02018552 contig	122	2	0.00891911	AAGE02018552	27357	Stegomyia aegypti	Aedes aegypti
AAGE02017845 contig	107	3	0.00889271	AAGE02017845	36097	Stegomyia aegypti	Aedes aegypti
AAGE02030496 contig	152	1	0.00888473	AAGE02030496	17108	Stegomyia aegypti	Aedes aegypti
AAGE02019094 contig	246	1	0.00887053	AAGE02019094	27844	Stegomyia aegypti	Aedes aegypti
AAGE02019759 contig	233	1	0.00886538	AAGE02019759	26281	Stegomyia aegypti	Aedes aegypti
AAGE02019037 contig	220	1	0.00886132	AAGE02019037	24827	Stegomyia aegypti	Aedes aegypti
AAGE02001068 contig	556	5	0.00885382	AAGE02001068	95432	Stegomyia aegypti	Aedes aegypti
AAGE02033403 contig	133	1	0.00884138	AAGE02033403	15156	Stegomyia aegypti	Aedes aegypti
AAGE02000436 contig	219	3	0.00882175	AAGE02000436	34684	Stegomyia aegypti	Aedes aegypti
AAGE02010882 contig	749	9	0.0088116	AAGE02010882	106787	Stegomyia aegypti	Aedes aegypti
AAGE02014788 contig	98	2	0.00880626	AAGE02014788	11242	Stegomyia aegypti	Aedes aegypti
AAGE02009074 contig	274	1	0.00876801	AAGE02009074	31359	Stegomyia aegypti	Aedes aegypti
AAGE02010146 contig	34	7	0.00875099	AAGE02010146	26396	Stegomyia aegypti	Aedes aegypti
AAGE02027228 contig	208	2	0.00874611	AAGE02027228	23781	Stegomyia aegypti	Aedes aegypti
AAGE02020193 contig	265	1	0.00874414	AAGE02020193	30304	Stegomyia aegypti	Aedes aegypti
AAGE02022611 contig	92	2	0.00874192	AAGE02022611	10524	Stegomyia aegypti	Aedes aegypti
AAGE02033319 contig	61	1	0.00873839	AAGE02033319	7324	Stegomyia aegypti	Aedes aegypti
AAGE02023365 contig	270	2	0.00873815	AAGE02023365	30899	Stegomyia aegypti	Aedes aegypti
AAGE02001931 contig	90	2	0.00873105	AAGE02001931	20387	Stegomyia aegypti	Aedes aegypti
AAGE02034547 contig	62	1	0.00872172	AAGE02034547	7338	Stegomyia aegypti	Aedes aegypti
AAGE02034431 contig	35	2	0.00868663	AAGE02034431	7712	Stegomyia aegypti	Aedes aegypti
AAGE02011755 contig	157	1	0.00868627	AAGE02011755	18535	Stegomyia aegypti	Aedes aegypti
AAGE02018526 contig	93	1	0.00868428	AAGE02018526	10709	Stegomyia aegypti	Aedes aegypti
AAGE02029837 contig	110	1	0.00868124	AAGE02029837	12671	Stegomyia aegypti	Aedes aegypti
AAGE02004358 contig	405	4	0.00866513	AAGE02004358	59543	Stegomyia aegypti	Aedes aegypti
AAGE02033008 contig	104	1	0.00865513	AAGE02033008	12016	Stegomyia aegypti	Aedes aegypti
AAGE02029214 contig	886	6	0.00865131	AAGE02029214	102759	Stegomyia aegypti	Aedes aegypti
AAGE02003258 contig	341	2	0.00864481	AAGE02003258	39675	Stegomyia aegypti	Aedes aegypti
AAGE02029325 contig	50	2	0.00864304	AAGE02029325	11570	Stegomyia aegypti	Aedes aegypti
AAGE02027543 contig	212	1	0.00863712	AAGE02027543	24661	Stegomyia aegypti	Aedes aegypti
AAGE02025861 contig	252	2	0.00862128	AAGE02025861	58458	Stegomyia aegypti	Aedes aegypti
AAGE02017556 contig	1270	11	0.00858487	AAGE02017556	206990	Stegomyia aegypti	Aedes aegypti
AAGE02024322 contig	373	2	0.00858438	AAGE02024322	43446	Stegomyia aegypti	Aedes aegypti
AAGE02018561 contig	322	1	0.00858178	AAGE02018561	38103	Stegomyia aegypti	Aedes aegypti
AAGE02027888 contig	267	1	0.00856675	AAGE02027888	31167	Stegomyia aegypti	Aedes aegypti
AAGE02031374 contig	74	1	0.00856458	AAGE02031374	8756	Stegomyia aegypti	Aedes aegypti
AAGE02030789 contig	204	1	0.00855525	AAGE02030789	23845	Stegomyia aegypti	Aedes aegypti
AAGE02023741 contig	206	2	0.00855446	AAGE02023741	24080	Stegomyia aegypti	Aedes aegypti
AAGE02031868 contig	158	1	0.00854146	AAGE02031868	18498	Stegomyia aegypti	Aedes aegypti
AAGE02021409 contig	81	2	0.00853609	AAGE02021409	14878	Stegomyia aegypti	Aedes aegypti
AAGE02019838 contig	727	5	0.00853157	AAGE02019838	92478	Stegomyia aegypti	Aedes aegypti
AAGE02004580 contig	183	2	0.00852692	AAGE02004580	21696	Stegomyia aegypti	Aedes aegypti
AAGE02000911 contig	638	7	0.0085004	AAGE02000911	90581	Stegomyia aegypti	Aedes aegypti
AAGE02000035 contig	249	2	0.00849322	AAGE02000035	58634	Stegomyia aegypti	Aedes aegypti
AAGE02012432 contig	159	1	0.00848716	AAGE02012432	18852	Stegomyia aegypti	Aedes aegypti
AAGE02029605 contig	244	2	0.0084713	AAGE02029605	56898	Stegomyia aegypti	Aedes aegypti
AAGE02005262 contig	786	3	0.00846262	AAGE02005262	92878	Stegomyia aegypti	Aedes aegypti
AAGE02013371 contig	812	7	0.00845983	AAGE02013371	95977	Stegomyia aegypti	Aedes aegypti
AAGE02012800 contig	240	2	0.00844743	AAGE02012800	56822	Stegomyia aegypti	Aedes aegypti
AAGE02021156 contig	1042	10	0.0084453	AAGE02021156	168722	Stegomyia aegypti	Aedes aegypti
AAGE02002986 contig	579	3	0.00843477	AAGE02002986	75995	Stegomyia aegypti	Aedes aegypti
AAGE02024451 contig	293	2	0.00837046	AAGE02024451	35243	Stegomyia aegypti	Aedes aegypti
AAGE02009351 contig	47	1	0.00835704	AAGE02009351	5624	Stegomyia aegypti	Aedes aegypti
AAGE02028597 contig	114	1	0.00833577	AAGE02028597	13676	Stegomyia aegypti	Aedes aegypti
AAGE02000376 contig	477	3	0.00831735	AAGE02000376	57338	Stegomyia aegypti	Aedes aegypti
AAGE02004356 contig	72	4	0.00830372	AAGE02004356	30950	Stegomyia aegypti	Aedes aegypti
AAGE02035103 contig	50	1	0.00830078	AAGE02035103	6143	Stegomyia aegypti	Aedes aegypti
AAGE02020919 contig	234	1	0.00829434	AAGE02020919	28210	Stegomyia aegypti	Aedes aegypti
AAGE02034196 contig	71	1	0.00828182	AAGE02034196	8572	Stegomyia aegypti	Aedes aegypti
AAGE02004375 contig	732	8	0.00827574	AAGE02004375	93760	Stegomyia aegypti	Aedes aegypti
AAGE02011785 contig	527	4	0.00826353	AAGE02011785	97779	Stegomyia aegypti	Aedes aegypti
AAGE02025132 contig	339	3	0.00825924	AAGE02025132	41166	Stegomyia aegypti	Aedes aegypti
AAGE02011530 contig	142	1	0.00825389	AAGE02011530	17204	Stegomyia aegypti	Aedes aegypti
AAGE02016097 contig	194	2	0.00824441	AAGE02016097	28018	Stegomyia aegypti	Aedes aegypti
AAGE02014655 contig	241	1	0.00823228	AAGE02014655	29274	Stegomyia aegypti	Aedes aegypti
AAGE02023284 contig	150	2	0.00822684	AAGE02023284	18232	Stegomyia aegypti	Aedes aegypti
AAGE02005153 contig	150	2	0.00822037	AAGE02005153	18368	Stegomyia aegypti	Aedes aegypti
AAGE02006289 contig	271	1	0.00821975	AAGE02006289	33456	Stegomyia aegypti	Aedes aegypti
AAGE02005033 contig	246	1	0.00821232	AAGE02005033	29954	Stegomyia aegypti	Aedes aegypti
AAGE02020699 contig	232	2	0.00820972	AAGE02020699	28381	Stegomyia aegypti	Aedes aegypti
AAGE02033114 contig	60	1	0.00820569	AAGE02033114	7312	Stegomyia aegypti	Aedes aegypti
AAGE02005722 contig	197	5	0.00820548	AAGE02005722	58984	Stegomyia aegypti	Aedes aegypti
AAGE02019390 contig	683	8	0.00819059	AAGE02019390	96208	Stegomyia aegypti	Aedes aegypti
AAGE02022483 contig	342	2	0.00818674	AAGE02022483	41896	Stegomyia aegypti	Aedes aegypti
AAGE02014824 contig	399	4	0.00818606	AAGE02014824	59976	Stegomyia aegypti	Aedes aegypti
AAGE02013533 contig	165	1	0.00818379	AAGE02013533	20284	Stegomyia aegypti	Aedes aegypti
AAGE02005449 contig	181	2	0.0081819	AAGE02005449	22122	Stegomyia aegypti	Aedes aegypti
AAGE02012399 contig	289	1	0.00818164	AAGE02012399	35322	Stegomyia aegypti	Aedes aegypti
AAGE02018363 contig	205	1	0.00817482	AAGE02018363	25077	Stegomyia aegypti	Aedes aegypti
AAGE02030335 contig	259	1	0.00817215	AAGE02030335	31693	Stegomyia aegypti	Aedes aegypti
AAGE02016243 contig	467	2	0.00815806	AAGE02016243	57242	Stegomyia aegypti	Aedes aegypti
AAGE02002671 contig	271	2	0.00815123	AAGE02002671	66492	Stegomyia aegypti	Aedes aegypti
AAGE02001383 contig	386	2	0.00811726	AAGE02001383	47552	Stegomyia aegypti	Aedes aegypti
AAGE02010118 contig	296	2	0.0081101	AAGE02010118	36621	Stegomyia aegypti	Aedes aegypti
AAGE02024660 contig	508	3	0.00810452	AAGE02024660	93528	Stegomyia aegypti	Aedes aegypti
AAGE02011326 contig	269	2	0.00810261	AAGE02011326	33446	Stegomyia aegypti	Aedes aegypti
AAGE02029893 contig	245	1	0.00808643	AAGE02029893	30542	Stegomyia aegypti	Aedes aegypti
AAGE02025057 contig	326	3	0.00808278	AAGE02025057	48125	Stegomyia aegypti	Aedes aegypti
AAGE02030965 contig	111	1	0.00807566	AAGE02030965	13744	Stegomyia aegypti	Aedes aegypti
AAGE02022418 contig	272	1	0.00807553	AAGE02022418	33682	Stegomyia aegypti	Aedes aegypti
AAGE02012817 contig	635	6	0.00806748	AAGE02012817	78957	Stegomyia aegypti	Aedes aegypti
AAGE02016984 contig	289	3	0.00806355	AAGE02016984	108265	Stegomyia aegypti	Aedes aegypti
AAGE02009324 contig	211	2	0.00804944	AAGE02009324	52426	Stegomyia aegypti	Aedes aegypti
AAGE02007742 contig	173	1	0.00804773	AAGE02007742	21621	Stegomyia aegypti	Aedes aegypti
AAGE02000368 contig	298	3	0.00803132	AAGE02000368	69225	Stegomyia aegypti	Aedes aegypti
AAGE02012766 contig	78	1	0.0080313	AAGE02012766	9712	Stegomyia aegypti	Aedes aegypti
AAGE02018396 contig	233	5	0.00801945	AAGE02018396	44018	Stegomyia aegypti	Aedes aegypti
AAGE02012992 contig	173	1	0.00800478	AAGE02012992	21737	Stegomyia aegypti	Aedes aegypti
AAGE02031181 contig	118	2	0.00799324	AAGE02031181	30775	Stegomyia aegypti	Aedes aegypti
AAGE02017583 contig	246	1	0.00799194	AAGE02017583	30781	Stegomyia aegypti	Aedes aegypti
AAGE02009631 contig	241	1	0.00799178	AAGE02009631	30154	Stegomyia aegypti	Aedes aegypti
AAGE02013401 contig	264	2	0.00798842	AAGE02013401	66346	Stegomyia aegypti	Aedes aegypti
AAGE02017663 contig	177	1	0.00797693	AAGE02017663	22189	Stegomyia aegypti	Aedes aegypti
AAGE02003566 contig	79	1	0.00795308	AAGE02003566	10059	Stegomyia aegypti	Aedes aegypti
AAGE02004126 contig	182	1	0.0079465	AAGE02004126	23029	Stegomyia aegypti	Aedes aegypti
AAGE02002118 contig	271	1	0.00792212	AAGE02002118	34208	Stegomyia aegypti	Aedes aegypti
AAGE02000274 contig	643	3	0.00792031	AAGE02000274	81308	Stegomyia aegypti	Aedes aegypti
AAGE02029757 contig	271	1	0.0079101	AAGE02029757	34260	Stegomyia aegypti	Aedes aegypti
AAGE02004709 contig	171	1	0.0078951	AAGE02004709	21658	Stegomyia aegypti	Aedes aegypti
AAGE02019724 contig	1726	17	0.0078937	AAGE02019724	243989	Stegomyia aegypti	Aedes aegypti
AAGE02031616 contig	36	4	0.00788574	AAGE02031616	18132	Stegomyia aegypti	Aedes aegypti
AAGE02020447 contig	140	1	0.00788421	AAGE02020447	17757	Stegomyia aegypti	Aedes aegypti
AAGE02016414 contig	237	1	0.00788056	AAGE02016414	30074	Stegomyia aegypti	Aedes aegypti
AAGE02014857 contig	625	4	0.00785931	AAGE02014857	79774	Stegomyia aegypti	Aedes aegypti
AAGE02025307 contig	1307	11	0.00785061	AAGE02025307	183042	Stegomyia aegypti	Aedes aegypti
AAGE02020663 contig	63	1	0.00785047	AAGE02020663	8025	Stegomyia aegypti	Aedes aegypti
AAGE02009655 contig	572	5	0.00784291	AAGE02009655	85810	Stegomyia aegypti	Aedes aegypti
AAGE02013714 contig	311	2	0.00780799	AAGE02013714	39830	Stegomyia aegypti	Aedes aegypti
AAGE02014182 contig	379	2	0.00780664	AAGE02014182	49317	Stegomyia aegypti	Aedes aegypti
AAGE02016377 contig	70	2	0.00780131	AAGE02016377	12561	Stegomyia aegypti	Aedes aegypti
AAGE02007669 contig	184	1	0.00779867	AAGE02007669	23720	Stegomyia aegypti	Aedes aegypti
AAGE02011024 contig	169	2	0.00777022	AAGE02011024	43241	Stegomyia aegypti	Aedes aegypti
AAGE02029093 contig	252	1	0.00776579	AAGE02029093	32447	Stegomyia aegypti	Aedes aegypti
AAGE02029049 contig	112	2	0.00776215	AAGE02029049	14429	Stegomyia aegypti	Aedes aegypti
AAGE02000900 contig	165	1	0.00775734	AAGE02000900	21528	Stegomyia aegypti	Aedes aegypti
AAGE02025745 contig	46	1	0.00775455	AAGE02025745	5932	Stegomyia aegypti	Aedes aegypti
AAGE02009630 contig	939	38	0.0077446	AAGE02009630	374190	Stegomyia aegypti	Aedes aegypti
AAGE02022846 contig	40	1	0.00774144	AAGE02022846	5167	Stegomyia aegypti	Aedes aegypti
AAGE02001288 contig	332	4	0.00773583	AAGE02001288	60627	Stegomyia aegypti	Aedes aegypti
AAGE02014646 contig	324	4	0.00772062	AAGE02014646	61393	Stegomyia aegypti	Aedes aegypti
AAGE02011405 contig	124	1	0.0077172	AAGE02011405	16068	Stegomyia aegypti	Aedes aegypti
AAGE02017851 contig	96	2	0.00771084	AAGE02017851	12450	Stegomyia aegypti	Aedes aegypti
AAGE02023990 contig	142	2	0.00769491	AAGE02023990	23652	Stegomyia aegypti	Aedes aegypti
AAGE02000691 contig	169	1	0.00769266	AAGE02000691	22099	Stegomyia aegypti	Aedes aegypti
AAGE02032798 contig	213	1	0.0076904	AAGE02032798	28216	Stegomyia aegypti	Aedes aegypti
AAGE02027606 contig	299	3	0.00768856	AAGE02027606	39017	Stegomyia aegypti	Aedes aegypti
AAGE02010159 contig	730	7	0.00768774	AAGE02010159	101070	Stegomyia aegypti	Aedes aegypti
AAGE02000213 contig	82	1	0.00766602	AAGE02000213	10827	Stegomyia aegypti	Aedes aegypti
AAGE02003022 contig	516	4	0.00765343	AAGE02003022	103482	Stegomyia aegypti	Aedes aegypti
AAGE02029711 contig	60	1	0.00764771	AAGE02029711	8107	Stegomyia aegypti	Aedes aegypti
AAGE02018763 contig	31	1	0.00763735	AAGE02018763	4059	Stegomyia aegypti	Aedes aegypti
AAGE02024040 contig	144	1	0.00762026	AAGE02024040	18897	Stegomyia aegypti	Aedes aegypti
AAGE02034391 contig	60	1	0.00761228	AAGE02034391	7882	Stegomyia aegypti	Aedes aegypti
AAGE02007292 contig	66	1	0.00760931	AAGE02007292	8803	Stegomyia aegypti	Aedes aegypti
AAGE02004338 contig	880	7	0.00760909	AAGE02004338	157042	Stegomyia aegypti	Aedes aegypti
AAGE02001656 contig	186	1	0.00760208	AAGE02001656	24467	Stegomyia aegypti	Aedes aegypti
AAGE02013094 contig	206	1	0.00759979	AAGE02013094	27106	Stegomyia aegypti	Aedes aegypti
AAGE02001929 contig	63	1	0.0075986	AAGE02001929	8291	Stegomyia aegypti	Aedes aegypti
AAGE02032598 contig	76	2	0.0075981	AAGE02032598	20005	Stegomyia aegypti	Aedes aegypti
AAGE02022102 contig	285	1	0.00759694	AAGE02022102	37910	Stegomyia aegypti	Aedes aegypti
AAGE02019042 contig	275	1	0.00759375	AAGE02019042	36214	Stegomyia aegypti	Aedes aegypti
AAGE02002113 contig	1032	9	0.00757885	AAGE02002113	164004	Stegomyia aegypti	Aedes aegypti
AAGE02001262 contig	288	1	0.00757398	AAGE02001262	38288	Stegomyia aegypti	Aedes aegypti
AAGE02004791 contig	309	3	0.00757026	AAGE02004791	50989	Stegomyia aegypti	Aedes aegypti
AAGE02029675 contig	127	1	0.00756643	AAGE02029675	17049	Stegomyia aegypti	Aedes aegypti
AAGE02029135 contig	458	5	0.00755714	AAGE02029135	75291	Stegomyia aegypti	Aedes aegypti
AAGE02016506 contig	237	3	0.0075524	AAGE02016506	32438	Stegomyia aegypti	Aedes aegypti
AAGE02021923 contig	95	1	0.00753849	AAGE02021923	12601	Stegomyia aegypti	Aedes aegypti
AAGE02000519 contig	262	1	0.00753458	AAGE02000519	34773	Stegomyia aegypti	Aedes aegypti
AAGE02000912 contig	322	2	0.00753016	AAGE02000912	43027	Stegomyia aegypti	Aedes aegypti
AAGE02026690 contig	196	2	0.00752818	AAGE02026690	52071	Stegomyia aegypti	Aedes aegypti
AAGE02030529 contig	222	1	0.00752695	AAGE02030529	29493	Stegomyia aegypti	Aedes aegypti
AAGE02010559 contig	545	6	0.00751486	AAGE02010559	124154	Stegomyia aegypti	Aedes aegypti
AAGE02012137 contig	158	1	0.00750273	AAGE02012137	21056	Stegomyia aegypti	Aedes aegypti
AAGE02003017 contig	183	2	0.00750188	AAGE02003017	41315	Stegomyia aegypti	Aedes aegypti
AAGE02005817 contig	495	2	0.00750034	AAGE02005817	65994	Stegomyia aegypti	Aedes aegypti
AAGE02016300 contig	215	5	0.00749538	AAGE02016300	68707	Stegomyia aegypti	Aedes aegypti
AAGE02007549 contig	709	5	0.0074871	AAGE02007549	112193	Stegomyia aegypti	Aedes aegypti
AAGE02014664 contig	1439	12	0.00748383	AAGE02014664	231159	Stegomyia aegypti	Aedes aegypti
AAGE02016276 contig	185	1	0.00748352	AAGE02016276	24721	Stegomyia aegypti	Aedes aegypti
AAGE02014508 contig	158	1	0.00746339	AAGE02014508	21170	Stegomyia aegypti	Aedes aegypti
AAGE02019766 contig	580	7	0.00746129	AAGE02019766	91133	Stegomyia aegypti	Aedes aegypti
AAGE02001517 contig	522	2	0.00741739	AAGE02001517	70509	Stegomyia aegypti	Aedes aegypti
AAGE02017229 contig	247	1	0.00739942	AAGE02017229	33381	Stegomyia aegypti	Aedes aegypti
AAGE02019515 contig	720	4	0.00739881	AAGE02019515	97313	Stegomyia aegypti	Aedes aegypti
AAGE02000021 contig	820	7	0.00736988	AAGE02000021	117234	Stegomyia aegypti	Aedes aegypti
AAGE02019938 contig	269	1	0.00736805	AAGE02019938	36509	Stegomyia aegypti	Aedes aegypti
AAGE02034976 contig	47	1	0.00736793	AAGE02034976	6378	Stegomyia aegypti	Aedes aegypti
AAGE02008578 contig	508	2	0.00736702	AAGE02008578	68956	Stegomyia aegypti	Aedes aegypti
AAGE02024805 contig	28	1	0.00736454	AAGE02024805	3802	Stegomyia aegypti	Aedes aegypti
AAGE02010183 contig	871	9	0.00734033	AAGE02010183	135273	Stegomyia aegypti	Aedes aegypti
AAGE02001610 contig	339	7	0.00732688	AAGE02001610	113964	Stegomyia aegypti	Aedes aegypti
AAGE02022139 contig	250	6	0.00732476	AAGE02022139	44097	Stegomyia aegypti	Aedes aegypti
AAGE02020630 contig	193	1	0.00731999	AAGE02020630	26775	Stegomyia aegypti	Aedes aegypti
AAGE02035096 contig	45	1	0.00730875	AAGE02035096	6157	Stegomyia aegypti	Aedes aegypti
AAGE02013748 contig	375	2	0.00730738	AAGE02013748	51318	Stegomyia aegypti	Aedes aegypti
AAGE02008629 contig	239	3	0.0073017	AAGE02008629	53960	Stegomyia aegypti	Aedes aegypti
AAGE02001424 contig	271	2	0.00729615	AAGE02001424	37417	Stegomyia aegypti	Aedes aegypti
AAGE02010052 contig	163	2	0.00727507	AAGE02010052	31064	Stegomyia aegypti	Aedes aegypti
AAGE02003351 contig	86	1	0.0072715	AAGE02003351	11827	Stegomyia aegypti	Aedes aegypti
AAGE02021949 contig	256	1	0.00726757	AAGE02021949	35223	Stegomyia aegypti	Aedes aegypti
AAGE02025133 contig	220	5	0.0072671	AAGE02025133	63986	Stegomyia aegypti	Aedes aegypti
AAGE02015676 contig	262	1	0.00726406	AAGE02015676	36068	Stegomyia aegypti	Aedes aegypti
AAGE02018254 contig	202	1	0.00725757	AAGE02018254	27833	Stegomyia aegypti	Aedes aegypti
AAGE02011823 contig	266	1	0.00722296	AAGE02011823	36826	Stegomyia aegypti	Aedes aegypti
AAGE02013649 contig	447	3	0.0072193	AAGE02013649	66900	Stegomyia aegypti	Aedes aegypti
AAGE02030484 contig	245	1	0.00720779	AAGE02030484	33991	Stegomyia aegypti	Aedes aegypti
AAGE02018311 contig	219	4	0.00718585	AAGE02018311	53994	Stegomyia aegypti	Aedes aegypti
AAGE02009209 contig	1132	9	0.00717562	AAGE02009209	167227	Stegomyia aegypti	Aedes aegypti
AAGE02026155 contig	187	1	0.00716382	AAGE02026155	26243	Stegomyia aegypti	Aedes aegypti
AAGE02002863 contig	137	1	0.0071533	AAGE02002863	19152	Stegomyia aegypti	Aedes aegypti
AAGE02020862 contig	67	1	0.00713753	AAGE02020862	9387	Stegomyia aegypti	Aedes aegypti
AAGE02015006 contig	209	1	0.007137	AAGE02015006	29284	Stegomyia aegypti	Aedes aegypti
AAGE02013886 contig	237	1	0.00713318	AAGE02013886	33224	Stegomyia aegypti	Aedes aegypti
AAGE02033941 contig	73	1	0.00712543	AAGE02033941	10244	Stegomyia aegypti	Aedes aegypti
AAGE02016466 contig	250	2	0.0071142	AAGE02016466	70279	Stegomyia aegypti	Aedes aegypti
AAGE02030671 contig	89	1	0.00710395	AAGE02030671	12669	Stegomyia aegypti	Aedes aegypti
AAGE02001417 contig	607	4	0.00709493	AAGE02001417	85692	Stegomyia aegypti	Aedes aegypti
AAGE02000001 contig	143	1	0.00709255	AAGE02000001	20162	Stegomyia aegypti	Aedes aegypti
AAGE02004844 contig	258	1	0.00708811	AAGE02004844	36399	Stegomyia aegypti	Aedes aegypti
AAGE02000157 contig	165	1	0.00707335	AAGE02000157	23323	Stegomyia aegypti	Aedes aegypti
AAGE02014104 contig	334	2	0.00705534	AAGE02014104	47340	Stegomyia aegypti	Aedes aegypti
AAGE02010779 contig	149	1	0.00704425	AAGE02010779	21152	Stegomyia aegypti	Aedes aegypti
AAGE02008785 contig	315	3	0.00704289	AAGE02008785	54949	Stegomyia aegypti	Aedes aegypti
AAGE02010011 contig	575	4	0.00702196	AAGE02010011	81886	Stegomyia aegypti	Aedes aegypti
AAGE02008403 contig	836	6	0.00701142	AAGE02008403	119234	Stegomyia aegypti	Aedes aegypti
AAGE02022406 contig	347	3	0.00700981	AAGE02022406	50357	Stegomyia aegypti	Aedes aegypti
AAGE02017270 contig	234	1	0.00698653	AAGE02017270	33491	Stegomyia aegypti	Aedes aegypti
AAGE02033693 contig	43	2	0.00698222	AAGE02033693	12317	Stegomyia aegypti	Aedes aegypti
AAGE02018246 contig	80	1	0.00698202	AAGE02018246	11458	Stegomyia aegypti	Aedes aegypti
AAGE02028526 contig	87	1	0.0069651	AAGE02028526	12778	Stegomyia aegypti	Aedes aegypti
AAGE02017516 contig	292	1	0.00696498	AAGE02017516	41918	Stegomyia aegypti	Aedes aegypti
AAGE02013420 contig	142	2	0.00696044	AAGE02013420	20400	Stegomyia aegypti	Aedes aegypti
AAGE02005726 contig	295	2	0.00695738	AAGE02005726	42401	Stegomyia aegypti	Aedes aegypti
AAGE02006751 contig	37	1	0.00695358	AAGE02006751	5321	Stegomyia aegypti	Aedes aegypti
AAGE02013255 contig	753	11	0.00694744	AAGE02013255	234043	Stegomyia aegypti	Aedes aegypti
AAGE02026165 contig	264	3	0.00694054	AAGE02026165	47978	Stegomyia aegypti	Aedes aegypti
AAGE02001662 contig	268	1	0.00693923	AAGE02001662	38621	Stegomyia aegypti	Aedes aegypti
AAGE02006781 contig	429	2	0.00693863	AAGE02006781	62114	Stegomyia aegypti	Aedes aegypti
AAGE02005904 contig	104	1	0.00692226	AAGE02005904	15024	Stegomyia aegypti	Aedes aegypti
AAGE02013966 contig	261	5	0.00692077	AAGE02013966	68921	Stegomyia aegypti	Aedes aegypti
AAGE02011849 contig	72	1	0.00691975	AAGE02011849	10405	Stegomyia aegypti	Aedes aegypti
AAGE02031912 contig	221	1	0.00690841	AAGE02031912	31990	Stegomyia aegypti	Aedes aegypti
AAGE02008770 contig	333	2	0.00688776	AAGE02008770	79269	Stegomyia aegypti	Aedes aegypti
AAGE02021322 contig	176	1	0.00688711	AAGE02021322	25555	Stegomyia aegypti	Aedes aegypti
AAGE02010173 contig	131	1	0.00684574	AAGE02010173	19136	Stegomyia aegypti	Aedes aegypti
AAGE02001640 contig	415	2	0.00683972	AAGE02001640	60675	Stegomyia aegypti	Aedes aegypti
AAGE02025955 contig	77	1	0.00682201	AAGE02025955	11287	Stegomyia aegypti	Aedes aegypti
AAGE02012531 contig	195	2	0.00681597	AAGE02012531	28756	Stegomyia aegypti	Aedes aegypti
AAGE02013134 contig	158	1	0.00681181	AAGE02013134	23195	Stegomyia aegypti	Aedes aegypti
AAGE02000338 contig	186	1	0.00680148	AAGE02000338	27347	Stegomyia aegypti	Aedes aegypti
AAGE02010180 contig	105	13	0.00679243	AAGE02010180	63450	Stegomyia aegypti	Aedes aegypti
AAGE02018281 contig	614	4	0.00678992	AAGE02018281	90869	Stegomyia aegypti	Aedes aegypti
AAGE02026711 contig	233	1	0.00678851	AAGE02026711	34468	Stegomyia aegypti	Aedes aegypti
AAGE02009349 contig	117	2	0.00678746	AAGE02009349	17385	Stegomyia aegypti	Aedes aegypti
AAGE02015897 contig	61	1	0.00678683	AAGE02015897	8988	Stegomyia aegypti	Aedes aegypti
AAGE02000070 contig	736	20	0.0067778	AAGE02000070	335210	Stegomyia aegypti	Aedes aegypti
AAGE02002693 contig	80	5	0.00677287	AAGE02002693	39421	Stegomyia aegypti	Aedes aegypti
AAGE02014641 contig	535	4	0.00676884	AAGE02014641	91744	Stegomyia aegypti	Aedes aegypti
AAGE02024043 contig	152	1	0.00672942	AAGE02024043	22736	Stegomyia aegypti	Aedes aegypti
AAGE02007007 contig	630	4	0.00672466	AAGE02007007	93684	Stegomyia aegypti	Aedes aegypti
AAGE02001319 contig	511	4	0.00669804	AAGE02001319	82860	Stegomyia aegypti	Aedes aegypti
AAGE02027069 contig	135	1	0.00669543	AAGE02027069	20163	Stegomyia aegypti	Aedes aegypti
AAGE02028756 contig	40	1	0.00668338	AAGE02028756	5985	Stegomyia aegypti	Aedes aegypti
AAGE02026317 contig	189	1	0.00666173	AAGE02026317	28371	Stegomyia aegypti	Aedes aegypti
AAGE02027341 contig	219	1	0.00664946	AAGE02027341	32931	Stegomyia aegypti	Aedes aegypti
AAGE02018662 contig	243	1	0.00664697	AAGE02018662	36557	Stegomyia aegypti	Aedes aegypti
AAGE02030569 contig	323	4	0.00664654	AAGE02030569	60934	Stegomyia aegypti	Aedes aegypti
AAGE02005965 contig	1218	11	0.00664612	AAGE02005965	221622	Stegomyia aegypti	Aedes aegypti
AAGE02006380 contig	171	1	0.00663382	AAGE02006380	25777	Stegomyia aegypti	Aedes aegypti
AAGE02009153 contig	194	1	0.00663143	AAGE02009153	29706	Stegomyia aegypti	Aedes aegypti
AAGE02000632 contig	44	1	0.00662651	AAGE02000632	6638	Stegomyia aegypti	Aedes aegypti
AAGE02024967 contig	265	1	0.0066131	AAGE02024967	40072	Stegomyia aegypti	Aedes aegypti
AAGE02002306 contig	175	2	0.00660726	AAGE02002306	26486	Stegomyia aegypti	Aedes aegypti
AAGE02022286 contig	105	2	0.00659983	AAGE02022286	31819	Stegomyia aegypti	Aedes aegypti
AAGE02025549 contig	176	1	0.00659472	AAGE02025549	26684	Stegomyia aegypti	Aedes aegypti
AAGE02011725 contig	244	1	0.00659103	AAGE02011725	37020	Stegomyia aegypti	Aedes aegypti
AAGE02022999 contig	126	1	0.00658582	AAGE02022999	19132	Stegomyia aegypti	Aedes aegypti
AAGE02029678 contig	59	3	0.00658066	AAGE02029678	26897	Stegomyia aegypti	Aedes aegypti
AAGE02026729 contig	358	3	0.00657689	AAGE02026729	54430	Stegomyia aegypti	Aedes aegypti
AAGE02013857 contig	145	1	0.00656941	AAGE02013857	22072	Stegomyia aegypti	Aedes aegypti
AAGE02018590 contig	137	2	0.0065613	AAGE02018590	20880	Stegomyia aegypti	Aedes aegypti
AAGE02027448 contig	126	1	0.0065584	AAGE02027448	19212	Stegomyia aegypti	Aedes aegypti
AAGE02014452 contig	98	3	0.00655467	AAGE02014452	33866	Stegomyia aegypti	Aedes aegypti
AAGE02003208 contig	390	3	0.00652287	AAGE02003208	84471	Stegomyia aegypti	Aedes aegypti
AAGE02001200 contig	227	2	0.00651942	AAGE02001200	45862	Stegomyia aegypti	Aedes aegypti
AAGE02011108 contig	277	4	0.00651577	AAGE02011108	85173	Stegomyia aegypti	Aedes aegypti
AAGE02027862 contig	275	1	0.00649991	AAGE02027862	42616	Stegomyia aegypti	Aedes aegypti
AAGE02010708 contig	201	1	0.00645368	AAGE02010708	31143	Stegomyia aegypti	Aedes aegypti
AAGE02028316 contig	68	1	0.00645284	AAGE02028316	10538	Stegomyia aegypti	Aedes aegypti
AAGE02009625 contig	608	4	0.00644911	AAGE02009625	136453	Stegomyia aegypti	Aedes aegypti
AAGE02016569 contig	187	1	0.0064465	AAGE02016569	29008	Stegomyia aegypti	Aedes aegypti
AAGE02024262 contig	248	1	0.0064461	AAGE02024262	38628	Stegomyia aegypti	Aedes aegypti
AAGE02008624 contig	135	1	0.00644207	AAGE02008624	20956	Stegomyia aegypti	Aedes aegypti
AAGE02008494 contig	248	2	0.00643024	AAGE02008494	76979	Stegomyia aegypti	Aedes aegypti
AAGE02000086 contig	71	6	0.00642815	AAGE02000086	30802	Stegomyia aegypti	Aedes aegypti
AAGE02010662 contig	279	8	0.00642522	AAGE02010662	56963	Stegomyia aegypti	Aedes aegypti
AAGE02016649 contig	527	7	0.00641684	AAGE02016649	126542	Stegomyia aegypti	Aedes aegypti
AAGE02012358 contig	281	1	0.00639792	AAGE02012358	44701	Stegomyia aegypti	Aedes aegypti
AAGE02003206 contig	264	1	0.00639239	AAGE02003206	41607	Stegomyia aegypti	Aedes aegypti
AAGE02003263 contig	287	1	0.00639119	AAGE02003263	45062	Stegomyia aegypti	Aedes aegypti
AAGE02008596 contig	211	1	0.00639026	AAGE02008596	33019	Stegomyia aegypti	Aedes aegypti
AAGE02001429 contig	439	3	0.00637165	AAGE02001429	68898	Stegomyia aegypti	Aedes aegypti
AAGE02006881 contig	169	4	0.00636836	AAGE02006881	107402	Stegomyia aegypti	Aedes aegypti
AAGE02024373 contig	267	1	0.00635593	AAGE02024373	42008	Stegomyia aegypti	Aedes aegypti
AAGE02001252 contig	432	3	0.00635231	AAGE02001252	78868	Stegomyia aegypti	Aedes aegypti
AAGE02020328 contig	90	2	0.00634468	AAGE02020328	28055	Stegomyia aegypti	Aedes aegypti
AAGE02018081 contig	1012	7	0.00633058	AAGE02018081	199032	Stegomyia aegypti	Aedes aegypti
AAGE02001422 contig	231	1	0.00632259	AAGE02001422	36850	Stegomyia aegypti	Aedes aegypti
AAGE02009750 contig	612	5	0.00631931	AAGE02009750	97478	Stegomyia aegypti	Aedes aegypti
AAGE02001038 contig	103	2	0.00630181	AAGE02001038	32689	Stegomyia aegypti	Aedes aegypti
AAGE02020628 contig	252	1	0.00629119	AAGE02020628	40055	Stegomyia aegypti	Aedes aegypti
AAGE02022350 contig	276	2	0.00627558	AAGE02022350	43980	Stegomyia aegypti	Aedes aegypti
AAGE02009711 contig	507	3	0.00625838	AAGE02009711	81331	Stegomyia aegypti	Aedes aegypti
AAGE02009220 contig	251	1	0.00624502	AAGE02009220	40192	Stegomyia aegypti	Aedes aegypti
AAGE02005183 contig	337	4	0.00623019	AAGE02005183	74152	Stegomyia aegypti	Aedes aegypti
AAGE02008411 contig	226	1	0.00622795	AAGE02008411	36287	Stegomyia aegypti	Aedes aegypti
AAGE02007253 contig	284	4	0.00621767	AAGE02007253	54522	Stegomyia aegypti	Aedes aegypti
AAGE02029418 contig	56	1	0.00620983	AAGE02029418	9179	Stegomyia aegypti	Aedes aegypti
AAGE02000492 contig	176	1	0.00620439	AAGE02000492	28367	Stegomyia aegypti	Aedes aegypti
AAGE02006938 contig	733	8	0.00620401	AAGE02006938	163759	Stegomyia aegypti	Aedes aegypti
AAGE02005352 contig	131	1	0.00620068	AAGE02005352	21283	Stegomyia aegypti	Aedes aegypti
AAGE02000631 contig	461	2	0.00619599	AAGE02000631	74398	Stegomyia aegypti	Aedes aegypti
AAGE02005197 contig	419	2	0.00619008	AAGE02005197	67689	Stegomyia aegypti	Aedes aegypti
AAGE02030888 contig	140	1	0.00617825	AAGE02030888	22821	Stegomyia aegypti	Aedes aegypti
AAGE02002478 contig	260	1	0.00617665	AAGE02002478	42094	Stegomyia aegypti	Aedes aegypti
AAGE02018096 contig	259	1	0.00617592	AAGE02018096	42099	Stegomyia aegypti	Aedes aegypti
AAGE02013093 contig	161	1	0.00617568	AAGE02013093	26070	Stegomyia aegypti	Aedes aegypti
AAGE02003299 contig	262	6	0.00615915	AAGE02003299	127615	Stegomyia aegypti	Aedes aegypti
AAGE02006778 contig	320	3	0.00614533	AAGE02006778	62160	Stegomyia aegypti	Aedes aegypti
AAGE02027429 contig	252	3	0.00614209	AAGE02027429	113795	Stegomyia aegypti	Aedes aegypti
AAGE02021982 contig	170	1	0.00613276	AAGE02021982	27718	Stegomyia aegypti	Aedes aegypti
AAGE02027972 contig	209	1	0.0061321	AAGE02027972	34240	Stegomyia aegypti	Aedes aegypti
AAGE02008579 contig	624	5	0.00612999	AAGE02008579	135397	Stegomyia aegypti	Aedes aegypti
AAGE02023763 contig	407	3	0.00612497	AAGE02023763	106776	Stegomyia aegypti	Aedes aegypti
AAGE02016846 contig	301	1	0.00611602	AAGE02016846	49541	Stegomyia aegypti	Aedes aegypti
AAGE02008966 contig	76	1	0.00611031	AAGE02008966	12438	Stegomyia aegypti	Aedes aegypti
AAGE02003451 contig	378	2	0.00610716	AAGE02003451	62219	Stegomyia aegypti	Aedes aegypti
AAGE02024400 contig	127	2	0.00610254	AAGE02024400	36705	Stegomyia aegypti	Aedes aegypti
AAGE02017142 contig	289	1	0.00610062	AAGE02017142	47864	Stegomyia aegypti	Aedes aegypti
AAGE02024432 contig	81	1	0.00609802	AAGE02024432	13283	Stegomyia aegypti	Aedes aegypti
AAGE02023764 contig	260	1	0.00608999	AAGE02023764	42693	Stegomyia aegypti	Aedes aegypti
AAGE02004384 contig	40	1	0.00608273	AAGE02004384	6576	Stegomyia aegypti	Aedes aegypti
AAGE02025976 contig	106	1	0.00607171	AAGE02025976	17458	Stegomyia aegypti	Aedes aegypti
AAGE02011782 contig	433	3	0.00606663	AAGE02011782	71374	Stegomyia aegypti	Aedes aegypti
AAGE02025834 contig	259	1	0.00606302	AAGE02025834	42718	Stegomyia aegypti	Aedes aegypti
AAGE02007551 contig	195	1	0.00605609	AAGE02007551	32193	Stegomyia aegypti	Aedes aegypti
AAGE02031014 contig	56	1	0.00605238	AAGE02031014	9583	Stegomyia aegypti	Aedes aegypti
AAGE02012880 contig	291	2	0.00604801	AAGE02012880	48115	Stegomyia aegypti	Aedes aegypti
AAGE02025668 contig	246	1	0.00604794	AAGE02025668	40675	Stegomyia aegypti	Aedes aegypti
AAGE02001927 contig	47	1	0.00604346	AAGE02001927	7776	Stegomyia aegypti	Aedes aegypti
AAGE02022201 contig	214	1	0.00604154	AAGE02022201	35912	Stegomyia aegypti	Aedes aegypti
AAGE02021305 contig	53	1	0.00603851	AAGE02021305	8777	Stegomyia aegypti	Aedes aegypti
AAGE02018838 contig	405	3	0.00603406	AAGE02018838	67119	Stegomyia aegypti	Aedes aegypti
AAGE02016072 contig	162	1	0.00603127	AAGE02016072	26860	Stegomyia aegypti	Aedes aegypti
AAGE02014679 contig	63	1	0.00603044	AAGE02014679	10447	Stegomyia aegypti	Aedes aegypti
AAGE02023457 contig	240	3	0.0060212	AAGE02023457	120574	Stegomyia aegypti	Aedes aegypti
AAGE02005821 contig	286	1	0.0060151	AAGE02005821	47547	Stegomyia aegypti	Aedes aegypti
AAGE02024977 contig	219	1	0.0060112	AAGE02024977	36432	Stegomyia aegypti	Aedes aegypti
AAGE02016318 contig	575	4	0.0060081	AAGE02016318	96037	Stegomyia aegypti	Aedes aegypti
AAGE02024807 contig	246	1	0.00600132	AAGE02024807	40991	Stegomyia aegypti	Aedes aegypti
AAGE02023446 contig	259	1	0.00599107	AAGE02023446	43231	Stegomyia aegypti	Aedes aegypti
AAGE02017009 contig	595	6	0.0059857	AAGE02017009	131143	Stegomyia aegypti	Aedes aegypti
AAGE02034912 contig	39	1	0.00598343	AAGE02034912	6518	Stegomyia aegypti	Aedes aegypti
AAGE02002269 contig	535	5	0.00597979	AAGE02002269	89468	Stegomyia aegypti	Aedes aegypti
AAGE02006066 contig	365	5	0.00597866	AAGE02006066	97847	Stegomyia aegypti	Aedes aegypti
AAGE02013043 contig	64	1	0.00597349	AAGE02013043	10714	Stegomyia aegypti	Aedes aegypti
AAGE02000268 contig	276	1	0.0059733	AAGE02000268	46373	Stegomyia aegypti	Aedes aegypti
AAGE02000513 contig	173	2	0.00596552	AAGE02000513	59341	Stegomyia aegypti	Aedes aegypti
AAGE02001377 contig	92	1	0.00596512	AAGE02001377	15423	Stegomyia aegypti	Aedes aegypti
AAGE02026952 contig	91	1	0.00596409	AAGE02026952	15761	Stegomyia aegypti	Aedes aegypti
AAGE02027362 contig	76	1	0.00595556	AAGE02027362	13097	Stegomyia aegypti	Aedes aegypti
AAGE02000134 contig	264	1	0.00595479	AAGE02000134	44502	Stegomyia aegypti	Aedes aegypti
AAGE02006079 contig	307	5	0.0059451	AAGE02006079	69469	Stegomyia aegypti	Aedes aegypti
AAGE02014254 contig	68	1	0.00594406	AAGE02014254	11440	Stegomyia aegypti	Aedes aegypti
AAGE02014281 contig	277	3	0.00593746	AAGE02014281	71411	Stegomyia aegypti	Aedes aegypti
AAGE02007111 contig	171	1	0.00593688	AAGE02007111	28803	Stegomyia aegypti	Aedes aegypti
AAGE02020911 contig	200	1	0.00593296	AAGE02020911	33709	Stegomyia aegypti	Aedes aegypti
AAGE02022810 contig	92	1	0.00591526	AAGE02022810	15553	Stegomyia aegypti	Aedes aegypti
AAGE02011228 contig	279	1	0.00591415	AAGE02011228	47175	Stegomyia aegypti	Aedes aegypti
AAGE02031700 contig	90	1	0.00591366	AAGE02031700	15219	Stegomyia aegypti	Aedes aegypti
AAGE02016626 contig	254	1	0.00590907	AAGE02016626	43152	Stegomyia aegypti	Aedes aegypti
AAGE02001920 contig	120	2	0.00589579	AAGE02001920	40707	Stegomyia aegypti	Aedes aegypti
AAGE02016526 contig	438	3	0.00589191	AAGE02016526	74509	Stegomyia aegypti	Aedes aegypti
AAGE02002256 contig	153	1	0.00587828	AAGE02002256	26028	Stegomyia aegypti	Aedes aegypti
AAGE02011403 contig	67	1	0.00587534	AAGE02011403	11744	Stegomyia aegypti	Aedes aegypti
AAGE02032215 contig	58	1	0.00587123	AAGE02032215	10049	Stegomyia aegypti	Aedes aegypti
AAGE02020684 contig	302	5	0.00586715	AAGE02020684	63060	Stegomyia aegypti	Aedes aegypti
AAGE02015017 contig	104	1	0.00584664	AAGE02015017	17788	Stegomyia aegypti	Aedes aegypti
AAGE02004977 contig	262	1	0.00584378	AAGE02004977	44834	Stegomyia aegypti	Aedes aegypti
AAGE02034679 contig	40	1	0.00584212	AAGE02034679	7018	Stegomyia aegypti	Aedes aegypti
AAGE02007343 contig	566	9	0.00583442	AAGE02007343	125290	Stegomyia aegypti	Aedes aegypti
AAGE02002116 contig	209	2	0.00582578	AAGE02002116	35875	Stegomyia aegypti	Aedes aegypti
AAGE02015437 contig	254	1	0.00582142	AAGE02015437	43632	Stegomyia aegypti	Aedes aegypti
AAGE02016982 contig	59	1	0.00582084	AAGE02016982	10136	Stegomyia aegypti	Aedes aegypti
AAGE02030242 contig	697	3	0.0058142	AAGE02030242	120049	Stegomyia aegypti	Aedes aegypti
AAGE02006556 contig	168	3	0.0058063	AAGE02006556	34962	Stegomyia aegypti	Aedes aegypti
AAGE02006839 contig	194	1	0.0058063	AAGE02006839	33408	Stegomyia aegypti	Aedes aegypti
AAGE02012400 contig	107	1	0.00579726	AAGE02012400	18457	Stegomyia aegypti	Aedes aegypti
AAGE02007552 contig	112	4	0.0057968	AAGE02007552	38642	Stegomyia aegypti	Aedes aegypti
AAGE02013318 contig	92	1	0.00579163	AAGE02013318	15885	Stegomyia aegypti	Aedes aegypti
AAGE02010422 contig	89	1	0.00579088	AAGE02010422	15369	Stegomyia aegypti	Aedes aegypti
AAGE02002280 contig	294	2	0.00579044	AAGE02002280	50946	Stegomyia aegypti	Aedes aegypti
AAGE02017896 contig	278	1	0.00578865	AAGE02017896	48025	Stegomyia aegypti	Aedes aegypti
AAGE02020710 contig	104	1	0.0057826	AAGE02020710	17985	Stegomyia aegypti	Aedes aegypti
AAGE02009116 contig	64	2	0.00577756	AAGE02009116	20769	Stegomyia aegypti	Aedes aegypti
AAGE02018468 contig	119	1	0.0057767	AAGE02018468	20600	Stegomyia aegypti	Aedes aegypti
AAGE02017580 contig	93	1	0.0057764	AAGE02017580	16100	Stegomyia aegypti	Aedes aegypti
AAGE02001980 contig	248	1	0.0057751	AAGE02001980	42943	Stegomyia aegypti	Aedes aegypti
AAGE02013314 contig	249	1	0.00577476	AAGE02013314	43465	Stegomyia aegypti	Aedes aegypti
AAGE02002394 contig	201	3	0.00577387	AAGE02002394	34810	Stegomyia aegypti	Aedes aegypti
AAGE02004550 contig	212	1	0.00577216	AAGE02004550	36728	Stegomyia aegypti	Aedes aegypti
AAGE02019041 contig	255	1	0.00577041	AAGE02019041	44191	Stegomyia aegypti	Aedes aegypti
AAGE02002637 contig	318	4	0.00576872	AAGE02002637	64137	Stegomyia aegypti	Aedes aegypti
AAGE02012844 contig	228	2	0.00576472	AAGE02012844	75799	Stegomyia aegypti	Aedes aegypti
AAGE02004919 contig	138	1	0.00575689	AAGE02004919	24145	Stegomyia aegypti	Aedes aegypti
AAGE02000502 contig	631	4	0.00575168	AAGE02000502	109881	Stegomyia aegypti	Aedes aegypti
AAGE02009093 contig	273	1	0.00575052	AAGE02009093	47474	Stegomyia aegypti	Aedes aegypti
AAGE02005698 contig	284	1	0.00573595	AAGE02005698	49861	Stegomyia aegypti	Aedes aegypti
AAGE02015114 contig	158	1	0.00572008	AAGE02015114	27622	Stegomyia aegypti	Aedes aegypti
AAGE02017558 contig	263	1	0.00571963	AAGE02017558	45977	Stegomyia aegypti	Aedes aegypti
AAGE02024340 contig	77	1	0.00571387	AAGE02024340	13825	Stegomyia aegypti	Aedes aegypti
AAGE02009995 contig	618	6	0.00570763	AAGE02009995	128775	Stegomyia aegypti	Aedes aegypti
AAGE02002998 contig	511	2	0.0057019	AAGE02002998	89970	Stegomyia aegypti	Aedes aegypti
AAGE02001691 contig	252	1	0.00569337	AAGE02001691	44262	Stegomyia aegypti	Aedes aegypti
AAGE02021765 contig	271	3	0.00568623	AAGE02021765	144381	Stegomyia aegypti	Aedes aegypti
AAGE02025196 contig	141	1	0.00568136	AAGE02025196	24814	Stegomyia aegypti	Aedes aegypti
AAGE02022408 contig	415	4	0.0056774	AAGE02022408	73272	Stegomyia aegypti	Aedes aegypti
AAGE02018076 contig	139	1	0.00567602	AAGE02018076	24489	Stegomyia aegypti	Aedes aegypti
AAGE02005854 contig	269	1	0.00566431	AAGE02005854	48019	Stegomyia aegypti	Aedes aegypti
AAGE02013914 contig	272	1	0.00566168	AAGE02013914	49101	Stegomyia aegypti	Aedes aegypti
AAGE02010754 contig	110	1	0.00566077	AAGE02010754	19432	Stegomyia aegypti	Aedes aegypti
AAGE02012886 contig	305	3	0.00565557	AAGE02012886	54105	Stegomyia aegypti	Aedes aegypti
AAGE02025676 contig	243	1	0.00564263	AAGE02025676	43065	Stegomyia aegypti	Aedes aegypti
AAGE02007635 contig	105	1	0.00563698	AAGE02007635	18627	Stegomyia aegypti	Aedes aegypti
AAGE02028427 contig	41	1	0.00563264	AAGE02028427	7279	Stegomyia aegypti	Aedes aegypti
AAGE02008716 contig	340	4	0.00563082	AAGE02008716	60382	Stegomyia aegypti	Aedes aegypti
AAGE02013829 contig	425	3	0.00560405	AAGE02013829	75838	Stegomyia aegypti	Aedes aegypti
AAGE02003606 contig	199	1	0.00560378	AAGE02003606	36397	Stegomyia aegypti	Aedes aegypti
AAGE02016128 contig	103	1	0.0055957	AAGE02016128	18407	Stegomyia aegypti	Aedes aegypti
AAGE02014877 contig	122	2	0.00559265	AAGE02014877	28609	Stegomyia aegypti	Aedes aegypti
AAGE02032057 contig	188	1	0.00558854	AAGE02032057	34353	Stegomyia aegypti	Aedes aegypti
AAGE02006244 contig	179	1	0.0055845	AAGE02006244	32053	Stegomyia aegypti	Aedes aegypti
AAGE02021823 contig	174	1	0.00558229	AAGE02021823	31168	Stegomyia aegypti	Aedes aegypti
AAGE02014976 contig	114	2	0.00556668	AAGE02014976	20479	Stegomyia aegypti	Aedes aegypti
AAGE02008326 contig	262	1	0.00556275	AAGE02008326	47099	Stegomyia aegypti	Aedes aegypti
AAGE02026015 contig	388	2	0.00556217	AAGE02026015	69757	Stegomyia aegypti	Aedes aegypti
AAGE02013919 contig	295	2	0.00555793	AAGE02013919	53797	Stegomyia aegypti	Aedes aegypti
AAGE02003075 contig	61	1	0.00555657	AAGE02003075	10978	Stegomyia aegypti	Aedes aegypti
AAGE02015106 contig	599	5	0.00555156	AAGE02015106	118165	Stegomyia aegypti	Aedes aegypti
AAGE02022018 contig	287	1	0.00554793	AAGE02022018	51730	Stegomyia aegypti	Aedes aegypti
AAGE02017543 contig	411	2	0.00553961	AAGE02017543	74193	Stegomyia aegypti	Aedes aegypti
AAGE02014030 contig	140	1	0.00552978	AAGE02014030	25860	Stegomyia aegypti	Aedes aegypti
AAGE02010755 contig	260	1	0.00552122	AAGE02010755	47088	Stegomyia aegypti	Aedes aegypti
AAGE02028763 contig	224	1	0.00552031	AAGE02028763	41299	Stegomyia aegypti	Aedes aegypti
AAGE02027229 contig	78	1	0.00551783	AAGE02027229	14136	Stegomyia aegypti	Aedes aegypti
AAGE02014997 contig	231	1	0.00551623	AAGE02014997	42239	Stegomyia aegypti	Aedes aegypti
AAGE02011944 contig	793	9	0.00551482	AAGE02011944	165010	Stegomyia aegypti	Aedes aegypti
AAGE02007013 contig	310	2	0.00550182	AAGE02007013	56345	Stegomyia aegypti	Aedes aegypti
AAGE02009214 contig	272	1	0.00550115	AAGE02009214	49626	Stegomyia aegypti	Aedes aegypti
AAGE02001389 contig	114	2	0.00550074	AAGE02001389	41449	Stegomyia aegypti	Aedes aegypti
AAGE02017903 contig	339	10	0.00550031	AAGE02017903	106901	Stegomyia aegypti	Aedes aegypti
AAGE02017433 contig	158	1	0.00549967	AAGE02017433	28729	Stegomyia aegypti	Aedes aegypti
AAGE02004129 contig	308	3	0.00549888	AAGE02004129	56557	Stegomyia aegypti	Aedes aegypti
AAGE02008367 contig	225	1	0.00549852	AAGE02008367	41102	Stegomyia aegypti	Aedes aegypti
AAGE02013837 contig	1125	9	0.00549821	AAGE02013837	222435	Stegomyia aegypti	Aedes aegypti
AAGE02029670 contig	56	3	0.0054963	AAGE02029670	30566	Stegomyia aegypti	Aedes aegypti
AAGE02030869 contig	252	1	0.00549379	AAGE02030869	46051	Stegomyia aegypti	Aedes aegypti
AAGE02007881 contig	69	1	0.00548751	AAGE02007881	12574	Stegomyia aegypti	Aedes aegypti
AAGE02010411 contig	166	1	0.00548597	AAGE02010411	30250	Stegomyia aegypti	Aedes aegypti
AAGE02011136 contig	293	3	0.00547882	AAGE02011136	69721	Stegomyia aegypti	Aedes aegypti
AAGE02004890 contig	960	5	0.00547831	AAGE02004890	175782	Stegomyia aegypti	Aedes aegypti
AAGE02014765 contig	179	1	0.00547133	AAGE02014765	32716	Stegomyia aegypti	Aedes aegypti
AAGE02007124 contig	510	3	0.00547022	AAGE02007124	93232	Stegomyia aegypti	Aedes aegypti
AAGE02005288 contig	355	3	0.00545339	AAGE02005288	114790	Stegomyia aegypti	Aedes aegypti
AAGE02009987 contig	87	1	0.0054501	AAGE02009987	15963	Stegomyia aegypti	Aedes aegypti
AAGE02001063 contig	354	3	0.00544857	AAGE02001063	91033	Stegomyia aegypti	Aedes aegypti
AAGE02010713 contig	149	2	0.0054475	AAGE02010713	27351	Stegomyia aegypti	Aedes aegypti
AAGE02003849 contig	169	1	0.00544704	AAGE02003849	31026	Stegomyia aegypti	Aedes aegypti
AAGE02005721 contig	101	7	0.00544163	AAGE02005721	115955	Stegomyia aegypti	Aedes aegypti
AAGE02008588 contig	108	1	0.00543126	AAGE02008588	20069	Stegomyia aegypti	Aedes aegypti
AAGE02002633 contig	131	1	0.00542061	AAGE02002633	24166	Stegomyia aegypti	Aedes aegypti
AAGE02016478 contig	172	1	0.00540966	AAGE02016478	31795	Stegomyia aegypti	Aedes aegypti
AAGE02013453 contig	101	1	0.00540598	AAGE02013453	18683	Stegomyia aegypti	Aedes aegypti
AAGE02009391 contig	176	1	0.00540458	AAGE02009391	32565	Stegomyia aegypti	Aedes aegypti
AAGE02032899 contig	130	1	0.00540275	AAGE02032899	24432	Stegomyia aegypti	Aedes aegypti
AAGE02021801 contig	104	1	0.00539923	AAGE02021801	19262	Stegomyia aegypti	Aedes aegypti
AAGE02015028 contig	161	1	0.00539761	AAGE02015028	29827	Stegomyia aegypti	Aedes aegypti
AAGE02020250 contig	226	2	0.00539198	AAGE02020250	42281	Stegomyia aegypti	Aedes aegypti
AAGE02029328 contig	259	1	0.00538932	AAGE02029328	48058	Stegomyia aegypti	Aedes aegypti
AAGE02002234 contig	179	2	0.00538152	AAGE02002234	33261	Stegomyia aegypti	Aedes aegypti
AAGE02017492 contig	764	9	0.00537896	AAGE02017492	144080	Stegomyia aegypti	Aedes aegypti
AAGE02013222 contig	157	4	0.00536745	AAGE02013222	61668	Stegomyia aegypti	Aedes aegypti
AAGE02002237 contig	488	4	0.00536731	AAGE02002237	125014	Stegomyia aegypti	Aedes aegypti
AAGE02022178 contig	253	1	0.0053629	AAGE02022178	47175	Stegomyia aegypti	Aedes aegypti
AAGE02007648 contig	194	1	0.00535986	AAGE02007648	36193	Stegomyia aegypti	Aedes aegypti
AAGE02028567 contig	49	1	0.00534759	AAGE02028567	9163	Stegomyia aegypti	Aedes aegypti
AAGE02028192 contig	163	1	0.00534444	AAGE02028192	30499	Stegomyia aegypti	Aedes aegypti
AAGE02022700 contig	61	1	0.00534431	AAGE02022700	11414	Stegomyia aegypti	Aedes aegypti
AAGE02016719 contig	237	1	0.0053406	AAGE02016719	44377	Stegomyia aegypti	Aedes aegypti
AAGE02013913 contig	376	3	0.00533999	AAGE02013913	101311	Stegomyia aegypti	Aedes aegypti
AAGE02011327 contig	155	1	0.00533489	AAGE02011327	29054	Stegomyia aegypti	Aedes aegypti
AAGE02026183 contig	343	3	0.00533251	AAGE02026183	64508	Stegomyia aegypti	Aedes aegypti
AAGE02010958 contig	262	1	0.0053322	AAGE02010958	49323	Stegomyia aegypti	Aedes aegypti
AAGE02009639 contig	595	3	0.00533049	AAGE02009639	111621	Stegomyia aegypti	Aedes aegypti
AAGE02009760 contig	52	1	0.0053277	AAGE02009760	9948	Stegomyia aegypti	Aedes aegypti
AAGE02017778 contig	416	5	0.00532129	AAGE02017778	89640	Stegomyia aegypti	Aedes aegypti
AAGE02002781 contig	498	4	0.00531496	AAGE02002781	98963	Stegomyia aegypti	Aedes aegypti
AAGE02029779 contig	87	2	0.00531492	AAGE02029779	16368	Stegomyia aegypti	Aedes aegypti
AAGE02023922 contig	279	1	0.00530953	AAGE02023922	52547	Stegomyia aegypti	Aedes aegypti
AAGE02016969 contig	150	2	0.00530617	AAGE02016969	28269	Stegomyia aegypti	Aedes aegypti
AAGE02023630 contig	39	1	0.00530612	AAGE02023630	7350	Stegomyia aegypti	Aedes aegypti
AAGE02003703 contig	547	4	0.0053026	AAGE02003703	103156	Stegomyia aegypti	Aedes aegypti
AAGE02013351 contig	123	1	0.0052967	AAGE02013351	23222	Stegomyia aegypti	Aedes aegypti
AAGE02009011 contig	182	1	0.00528931	AAGE02009011	34409	Stegomyia aegypti	Aedes aegypti
AAGE02014700 contig	260	1	0.00528831	AAGE02014700	49165	Stegomyia aegypti	Aedes aegypti
AAGE02025065 contig	259	1	0.00528798	AAGE02025065	48979	Stegomyia aegypti	Aedes aegypti
AAGE02018790 contig	262	4	0.00528671	AAGE02018790	60339	Stegomyia aegypti	Aedes aegypti
AAGE02013567 contig	279	1	0.00528136	AAGE02013567	53205	Stegomyia aegypti	Aedes aegypti
AAGE02011307 contig	244	1	0.00527762	AAGE02011307	46233	Stegomyia aegypti	Aedes aegypti
AAGE02023611 contig	285	2	0.00527386	AAGE02023611	60487	Stegomyia aegypti	Aedes aegypti
AAGE02006722 contig	137	1	0.0052569	AAGE02006722	26061	Stegomyia aegypti	Aedes aegypti
AAGE02000663 contig	747	3	0.00525206	AAGE02000663	142225	Stegomyia aegypti	Aedes aegypti
AAGE02030542 contig	367	3	0.00525205	AAGE02030542	89108	Stegomyia aegypti	Aedes aegypti
AAGE02016076 contig	237	1	0.00524772	AAGE02016076	45351	Stegomyia aegypti	Aedes aegypti
AAGE02018901 contig	319	3	0.00523629	AAGE02018901	60920	Stegomyia aegypti	Aedes aegypti
AAGE02012955 contig	329	1	0.00523188	AAGE02012955	63264	Stegomyia aegypti	Aedes aegypti
AAGE02011470 contig	540	3	0.00523131	AAGE02011470	103606	Stegomyia aegypti	Aedes aegypti
AAGE02014318 contig	239	1	0.0052229	AAGE02014318	45760	Stegomyia aegypti	Aedes aegypti
AAGE02003058 contig	379	3	0.00521938	AAGE02003058	72614	Stegomyia aegypti	Aedes aegypti
AAGE02018798 contig	228	2	0.0052111	AAGE02018798	73302	Stegomyia aegypti	Aedes aegypti
AAGE02001544 contig	171	1	0.00519015	AAGE02001544	32946	Stegomyia aegypti	Aedes aegypti
AAGE02021880 contig	324	2	0.00518375	AAGE02021880	62502	Stegomyia aegypti	Aedes aegypti
AAGE02010631 contig	181	1	0.00518194	AAGE02010631	34929	Stegomyia aegypti	Aedes aegypti
AAGE02007802 contig	485	3	0.00517781	AAGE02007802	93669	Stegomyia aegypti	Aedes aegypti
AAGE02008204 contig	940	9	0.00517741	AAGE02008204	331820	Stegomyia aegypti	Aedes aegypti
AAGE02023420 contig	413	10	0.00517677	AAGE02023420	126911	Stegomyia aegypti	Aedes aegypti
AAGE02021307 contig	137	1	0.00517274	AAGE02021307	26485	Stegomyia aegypti	Aedes aegypti
AAGE02028496 contig	81	1	0.00517076	AAGE02028496	15665	Stegomyia aegypti	Aedes aegypti
AAGE02025011 contig	210	1	0.00516605	AAGE02025011	40650	Stegomyia aegypti	Aedes aegypti
AAGE02004640 contig	518	4	0.00516024	AAGE02004640	100383	Stegomyia aegypti	Aedes aegypti
AAGE02021026 contig	146	1	0.00515737	AAGE02021026	28306	Stegomyia aegypti	Aedes aegypti
AAGE02003911 contig	261	1	0.00515504	AAGE02003911	51018	Stegomyia aegypti	Aedes aegypti
AAGE02000202 contig	146	2	0.00514701	AAGE02000202	28366	Stegomyia aegypti	Aedes aegypti
AAGE02023921 contig	209	1	0.00514284	AAGE02023921	40638	Stegomyia aegypti	Aedes aegypti
AAGE02008656 contig	77	1	0.00514225	AAGE02008656	14974	Stegomyia aegypti	Aedes aegypti
AAGE02015790 contig	249	1	0.00513042	AAGE02015790	48534	Stegomyia aegypti	Aedes aegypti
AAGE02025058 contig	152	1	0.00512837	AAGE02025058	30224	Stegomyia aegypti	Aedes aegypti
AAGE02020444 contig	258	1	0.00512271	AAGE02020444	50364	Stegomyia aegypti	Aedes aegypti
AAGE02009279 contig	245	1	0.00512038	AAGE02009279	47844	Stegomyia aegypti	Aedes aegypti
AAGE02017657 contig	1164	10	0.00511802	AAGE02017657	228013	Stegomyia aegypti	Aedes aegypti
AAGE02020450 contig	699	10	0.00511017	AAGE02020450	170053	Stegomyia aegypti	Aedes aegypti
AAGE02006982 contig	217	2	0.00510444	AAGE02006982	42512	Stegomyia aegypti	Aedes aegypti
AAGE02009415 contig	1317	12	0.00509966	AAGE02009415	316685	Stegomyia aegypti	Aedes aegypti
AAGE02024661 contig	303	3	0.00508679	AAGE02024661	59566	Stegomyia aegypti	Aedes aegypti
AAGE02004391 contig	273	1	0.00507889	AAGE02004391	55327	Stegomyia aegypti	Aedes aegypti
AAGE02003034 contig	243	1	0.0050625	AAGE02003034	48000	Stegomyia aegypti	Aedes aegypti
AAGE02013922 contig	263	1	0.00506149	AAGE02013922	51961	Stegomyia aegypti	Aedes aegypti
AAGE02013609 contig	448	2	0.00505847	AAGE02013609	88762	Stegomyia aegypti	Aedes aegypti
AAGE02017167 contig	66	1	0.00505708	AAGE02017167	13051	Stegomyia aegypti	Aedes aegypti
AAGE02016471 contig	319	5	0.00504976	AAGE02016471	74261	Stegomyia aegypti	Aedes aegypti
AAGE02006852 contig	398	2	0.00504246	AAGE02006852	79126	Stegomyia aegypti	Aedes aegypti
AAGE02020052 contig	440	5	0.00503999	AAGE02020052	109523	Stegomyia aegypti	Aedes aegypti
AAGE02015474 contig	193	1	0.00503102	AAGE02015474	38362	Stegomyia aegypti	Aedes aegypti
AAGE02019638 contig	313	3	0.00503044	AAGE02019638	62417	Stegomyia aegypti	Aedes aegypti
AAGE02011160 contig	304	2	0.00502978	AAGE02011160	60439	Stegomyia aegypti	Aedes aegypti
AAGE02021877 contig	156	1	0.00502173	AAGE02021877	31065	Stegomyia aegypti	Aedes aegypti
AAGE02001638 contig	480	3	0.00501538	AAGE02001638	95904	Stegomyia aegypti	Aedes aegypti
AAGE02012149 contig	441	5	0.00500648	AAGE02012149	96470	Stegomyia aegypti	Aedes aegypti
AAGE02025779 contig	258	1	0.00500553	AAGE02025779	51543	Stegomyia aegypti	Aedes aegypti
AAGE02009712 contig	148	2	0.00500355	AAGE02009712	29579	Stegomyia aegypti	Aedes aegypti
AAGE02015899 contig	158	1	0.00499526	AAGE02015899	31630	Stegomyia aegypti	Aedes aegypti
AAGE02001198 contig	277	1	0.0049802	AAGE02001198	55820	Stegomyia aegypti	Aedes aegypti
AAGE02017081 contig	96	1	0.00497358	AAGE02017081	19302	Stegomyia aegypti	Aedes aegypti
AAGE02016940 contig	261	2	0.00496805	AAGE02016940	105473	Stegomyia aegypti	Aedes aegypti
AAGE02002713 contig	274	1	0.00496575	AAGE02002713	55178	Stegomyia aegypti	Aedes aegypti
AAGE02011727 contig	223	1	0.00495963	AAGE02011727	44963	Stegomyia aegypti	Aedes aegypti
AAGE02014003 contig	103	1	0.00495359	AAGE02014003	20792	Stegomyia aegypti	Aedes aegypti
AAGE02016259 contig	153	1	0.00494889	AAGE02016259	30916	Stegomyia aegypti	Aedes aegypti
AAGE02007042 contig	389	2	0.00493696	AAGE02007042	78996	Stegomyia aegypti	Aedes aegypti
AAGE02025186 contig	217	3	0.00492846	AAGE02025186	56608	Stegomyia aegypti	Aedes aegypti
AAGE02031100 contig	106	1	0.0049284	AAGE02031100	21508	Stegomyia aegypti	Aedes aegypti
AAGE02013160 contig	656	3	0.00492486	AAGE02013160	134013	Stegomyia aegypti	Aedes aegypti
AAGE02024816 contig	76	1	0.00492483	AAGE02024816	15430	Stegomyia aegypti	Aedes aegypti
AAGE02012207 contig	265	1	0.00491441	AAGE02012207	53923	Stegomyia aegypti	Aedes aegypti
AAGE02025655 contig	257	1	0.00491349	AAGE02025655	52303	Stegomyia aegypti	Aedes aegypti
AAGE02019519 contig	123	1	0.00490685	AAGE02019519	25065	Stegomyia aegypti	Aedes aegypti
AAGE02007762 contig	259	1	0.00489872	AAGE02007762	52871	Stegomyia aegypti	Aedes aegypti
AAGE02009293 contig	63	1	0.0048913	AAGE02009293	12880	Stegomyia aegypti	Aedes aegypti
AAGE02005797 contig	487	3	0.00488915	AAGE02005797	100222	Stegomyia aegypti	Aedes aegypti
AAGE02030165 contig	60	1	0.00488798	AAGE02030165	12275	Stegomyia aegypti	Aedes aegypti
AAGE02020828 contig	287	1	0.00488483	AAGE02020828	58958	Stegomyia aegypti	Aedes aegypti
AAGE02010928 contig	62	6	0.0048813	AAGE02010928	60020	Stegomyia aegypti	Aedes aegypti
AAGE02016690 contig	726	3	0.0048813	AAGE02016690	148730	Stegomyia aegypti	Aedes aegypti
AAGE02012208 contig	127	1	0.00487206	AAGE02012208	26067	Stegomyia aegypti	Aedes aegypti
AAGE02014634 contig	52	1	0.00487028	AAGE02014634	10677	Stegomyia aegypti	Aedes aegypti
AAGE02025903 contig	100	1	0.00486618	AAGE02025903	20550	Stegomyia aegypti	Aedes aegypti
AAGE02017569 contig	128	1	0.0048647	AAGE02017569	26312	Stegomyia aegypti	Aedes aegypti
AAGE02001973 contig	243	1	0.00486331	AAGE02001973	49966	Stegomyia aegypti	Aedes aegypti
AAGE02018519 contig	245	1	0.00484726	AAGE02018519	50541	Stegomyia aegypti	Aedes aegypti
AAGE02001156 contig	234	1	0.00484522	AAGE02001156	48295	Stegomyia aegypti	Aedes aegypti
AAGE02022382 contig	371	4	0.00481887	AAGE02022382	77819	Stegomyia aegypti	Aedes aegypti
AAGE02012943 contig	131	1	0.00481137	AAGE02012943	27435	Stegomyia aegypti	Aedes aegypti
AAGE02015158 contig	774	4	0.00480055	AAGE02015158	172271	Stegomyia aegypti	Aedes aegypti
AAGE02022527 contig	326	2	0.00479885	AAGE02022527	67933	Stegomyia aegypti	Aedes aegypti
AAGE02023523 contig	280	4	0.00479257	AAGE02023523	68020	Stegomyia aegypti	Aedes aegypti
AAGE02008758 contig	161	1	0.0047881	AAGE02008758	33624	Stegomyia aegypti	Aedes aegypti
AAGE02003951 contig	188	1	0.00478713	AAGE02003951	39268	Stegomyia aegypti	Aedes aegypti
AAGE02008923 contig	247	1	0.00478118	AAGE02008923	51870	Stegomyia aegypti	Aedes aegypti
AAGE02012988 contig	771	8	0.00477011	AAGE02012988	196850	Stegomyia aegypti	Aedes aegypti
AAGE02020050 contig	359	2	0.00476969	AAGE02020050	75266	Stegomyia aegypti	Aedes aegypti
AAGE02002764 contig	176	1	0.00476668	AAGE02002764	36923	Stegomyia aegypti	Aedes aegypti
AAGE02021759 contig	109	1	0.00476378	AAGE02021759	22881	Stegomyia aegypti	Aedes aegypti
AAGE02012706 contig	191	1	0.00476357	AAGE02012706	40096	Stegomyia aegypti	Aedes aegypti
AAGE02022991 contig	216	1	0.00475834	AAGE02022991	45394	Stegomyia aegypti	Aedes aegypti
AAGE02019953 contig	189	1	0.00475735	AAGE02019953	39726	Stegomyia aegypti	Aedes aegypti
AAGE02024834 contig	79	1	0.00474878	AAGE02024834	17057	Stegomyia aegypti	Aedes aegypti
AAGE02000758 contig	259	1	0.00474289	AAGE02000758	54607	Stegomyia aegypti	Aedes aegypti
AAGE02000232 contig	64	2	0.00473738	AAGE02000232	26597	Stegomyia aegypti	Aedes aegypti
AAGE02024839 contig	187	1	0.00473274	AAGE02024839	39512	Stegomyia aegypti	Aedes aegypti
AAGE02005928 contig	248	3	0.00472945	AAGE02005928	89650	Stegomyia aegypti	Aedes aegypti
AAGE02010092 contig	155	2	0.00472333	AAGE02010092	62453	Stegomyia aegypti	Aedes aegypti
AAGE02028618 contig	89	1	0.00471798	AAGE02028618	18864	Stegomyia aegypti	Aedes aegypti
AAGE02024087 contig	260	3	0.00471526	AAGE02024087	65956	Stegomyia aegypti	Aedes aegypti
AAGE02007708 contig	608	3	0.00471194	AAGE02007708	129033	Stegomyia aegypti	Aedes aegypti
AAGE02009041 contig	161	1	0.00470925	AAGE02009041	34187	Stegomyia aegypti	Aedes aegypti
AAGE02007067 contig	82	1	0.00470588	AAGE02007067	17425	Stegomyia aegypti	Aedes aegypti
AAGE02007808 contig	289	1	0.00470092	AAGE02007808	62533	Stegomyia aegypti	Aedes aegypti
AAGE02020210 contig	269	1	0.00469812	AAGE02020210	57257	Stegomyia aegypti	Aedes aegypti
AAGE02021299 contig	181	1	0.00469435	AAGE02021299	38556	Stegomyia aegypti	Aedes aegypti
AAGE02006958 contig	201	2	0.00468963	AAGE02006958	85721	Stegomyia aegypti	Aedes aegypti
AAGE02012875 contig	245	2	0.00468898	AAGE02012875	52890	Stegomyia aegypti	Aedes aegypti
AAGE02000533 contig	226	1	0.00468802	AAGE02000533	48208	Stegomyia aegypti	Aedes aegypti
AAGE02000010 contig	151	2	0.00468573	AAGE02000010	64451	Stegomyia aegypti	Aedes aegypti
AAGE02024553 contig	292	1	0.00467731	AAGE02024553	62429	Stegomyia aegypti	Aedes aegypti
AAGE02009330 contig	239	1	0.00467463	AAGE02009330	51127	Stegomyia aegypti	Aedes aegypti
AAGE02026010 contig	258	1	0.00466681	AAGE02026010	55281	Stegomyia aegypti	Aedes aegypti
AAGE02018843 contig	149	1	0.00465858	AAGE02018843	31984	Stegomyia aegypti	Aedes aegypti
AAGE02032022 contig	156	2	0.00465613	AAGE02032022	33719	Stegomyia aegypti	Aedes aegypti
AAGE02021160 contig	276	1	0.00465598	AAGE02021160	59921	Stegomyia aegypti	Aedes aegypti
AAGE02016488 contig	293	1	0.00465508	AAGE02016488	62942	Stegomyia aegypti	Aedes aegypti
AAGE02002768 contig	274	7	0.00465062	AAGE02002768	128583	Stegomyia aegypti	Aedes aegypti
AAGE02019745 contig	211	2	0.00464882	AAGE02019745	45603	Stegomyia aegypti	Aedes aegypti
AAGE02000149 contig	231	1	0.00464818	AAGE02000149	49912	Stegomyia aegypti	Aedes aegypti
AAGE02025458 contig	649	3	0.00464808	AAGE02025458	140268	Stegomyia aegypti	Aedes aegypti
AAGE02013292 contig	801	13	0.00464588	AAGE02013292	289934	Stegomyia aegypti	Aedes aegypti
AAGE02003569 contig	241	2	0.00464551	AAGE02003569	51877	Stegomyia aegypti	Aedes aegypti
AAGE02015111 contig	280	1	0.00464514	AAGE02015111	60274	Stegomyia aegypti	Aedes aegypti
AAGE02004128 contig	54	1	0.00464157	AAGE02004128	11634	Stegomyia aegypti	Aedes aegypti
AAGE02013354 contig	278	4	0.00463974	AAGE02013354	107118	Stegomyia aegypti	Aedes aegypti
AAGE02017729 contig	251	1	0.00463964	AAGE02017729	54099	Stegomyia aegypti	Aedes aegypti
AAGE02018630 contig	436	4	0.0046377	AAGE02018630	111909	Stegomyia aegypti	Aedes aegypti
AAGE02030235 contig	326	1	0.00463547	AAGE02030235	70543	Stegomyia aegypti	Aedes aegypti
AAGE02013254 contig	607	6	0.00463528	AAGE02013254	172805	Stegomyia aegypti	Aedes aegypti
AAGE02029525 contig	35	1	0.00463269	AAGE02029525	7555	Stegomyia aegypti	Aedes aegypti
AAGE02015712 contig	192	1	0.00462253	AAGE02015712	41752	Stegomyia aegypti	Aedes aegypti
AAGE02022106 contig	109	1	0.00462088	AAGE02022106	23805	Stegomyia aegypti	Aedes aegypti
AAGE02024878 contig	62	1	0.00459605	AAGE02024878	13925	Stegomyia aegypti	Aedes aegypti
AAGE02027005 contig	440	3	0.00459592	AAGE02027005	112488	Stegomyia aegypti	Aedes aegypti
AAGE02008719 contig	79	1	0.00459543	AAGE02008719	17191	Stegomyia aegypti	Aedes aegypti
AAGE02012487 contig	131	3	0.00459224	AAGE02012487	51390	Stegomyia aegypti	Aedes aegypti
AAGE02019159 contig	283	1	0.00459006	AAGE02019159	61653	Stegomyia aegypti	Aedes aegypti
AAGE02016983 contig	346	2	0.00458971	AAGE02016983	75385	Stegomyia aegypti	Aedes aegypti
AAGE02009825 contig	249	1	0.00458885	AAGE02009825	54262	Stegomyia aegypti	Aedes aegypti
AAGE02003018 contig	270	1	0.00458318	AAGE02003018	58910	Stegomyia aegypti	Aedes aegypti
AAGE02003481 contig	308	2	0.00458226	AAGE02003481	67434	Stegomyia aegypti	Aedes aegypti
AAGE02000848 contig	161	1	0.00457998	AAGE02000848	35153	Stegomyia aegypti	Aedes aegypti
AAGE02009189 contig	217	1	0.00456871	AAGE02009189	47496	Stegomyia aegypti	Aedes aegypti
AAGE02000892 contig	424	2	0.00456837	AAGE02000892	93029	Stegomyia aegypti	Aedes aegypti
AAGE02028194 contig	184	2	0.00456816	AAGE02028194	79455	Stegomyia aegypti	Aedes aegypti
AAGE02020603 contig	187	1	0.00456498	AAGE02020603	40964	Stegomyia aegypti	Aedes aegypti
AAGE02009774 contig	125	1	0.00455672	AAGE02009774	27432	Stegomyia aegypti	Aedes aegypti
AAGE02016412 contig	168	4	0.0045555	AAGE02016412	73756	Stegomyia aegypti	Aedes aegypti
AAGE02022622 contig	432	4	0.0045555	AAGE02022622	95050	Stegomyia aegypti	Aedes aegypti
AAGE02000836 contig	135	1	0.00455469	AAGE02000836	30515	Stegomyia aegypti	Aedes aegypti
AAGE02008226 contig	56	2	0.00455174	AAGE02008226	24605	Stegomyia aegypti	Aedes aegypti
AAGE02026723 contig	245	1	0.0045501	AAGE02026723	53845	Stegomyia aegypti	Aedes aegypti
AAGE02013500 contig	79	1	0.00454726	AAGE02013500	17593	Stegomyia aegypti	Aedes aegypti
AAGE02016084 contig	198	1	0.00454598	AAGE02016084	43555	Stegomyia aegypti	Aedes aegypti
AAGE02033184 contig	83	1	0.00454545	AAGE02033184	18480	Stegomyia aegypti	Aedes aegypti
AAGE02031190 contig	72	1	0.00454259	AAGE02031190	15849	Stegomyia aegypti	Aedes aegypti
AAGE02029060 contig	108	1	0.00454125	AAGE02029060	23782	Stegomyia aegypti	Aedes aegypti
AAGE02015854 contig	216	1	0.00453801	AAGE02015854	47597	Stegomyia aegypti	Aedes aegypti
AAGE02012375 contig	194	1	0.00452816	AAGE02012375	42843	Stegomyia aegypti	Aedes aegypti
AAGE02017685 contig	271	1	0.00452217	AAGE02017685	59927	Stegomyia aegypti	Aedes aegypti
AAGE02018405 contig	247	1	0.00452116	AAGE02018405	54632	Stegomyia aegypti	Aedes aegypti
AAGE02028685 contig	465	2	0.00451734	AAGE02028685	103158	Stegomyia aegypti	Aedes aegypti
AAGE02027025 contig	242	1	0.00451605	AAGE02027025	54249	Stegomyia aegypti	Aedes aegypti
AAGE02011310 contig	153	1	0.00451514	AAGE02011310	33883	Stegomyia aegypti	Aedes aegypti
AAGE02006157 contig	244	2	0.00449997	AAGE02006157	107331	Stegomyia aegypti	Aedes aegypti
AAGE02001688 contig	185	3	0.00449105	AAGE02001688	123579	Stegomyia aegypti	Aedes aegypti
AAGE02014457 contig	98	2	0.00449018	AAGE02014457	41198	Stegomyia aegypti	Aedes aegypti
AAGE02007877 contig	556	5	0.00448095	AAGE02007877	193709	Stegomyia aegypti	Aedes aegypti
AAGE02025363 contig	293	1	0.00447992	AAGE02025363	65403	Stegomyia aegypti	Aedes aegypti
AAGE02016567 contig	81	1	0.00447525	AAGE02016567	18321	Stegomyia aegypti	Aedes aegypti
AAGE02026234 contig	413	3	0.00447488	AAGE02026234	92293	Stegomyia aegypti	Aedes aegypti
AAGE02022786 contig	122	1	0.0044746	AAGE02022786	27258	Stegomyia aegypti	Aedes aegypti
AAGE02010941 contig	428	4	0.00447327	AAGE02010941	95903	Stegomyia aegypti	Aedes aegypti
AAGE02000260 contig	413	3	0.00446958	AAGE02000260	109630	Stegomyia aegypti	Aedes aegypti
AAGE02005256 contig	256	1	0.00446662	AAGE02005256	57314	Stegomyia aegypti	Aedes aegypti
AAGE02026780 contig	117	1	0.00446613	AAGE02026780	26644	Stegomyia aegypti	Aedes aegypti
AAGE02000385 contig	479	3	0.00446163	AAGE02000385	156445	Stegomyia aegypti	Aedes aegypti
AAGE02008592 contig	188	2	0.00444425	AAGE02008592	69298	Stegomyia aegypti	Aedes aegypti
AAGE02013017 contig	246	1	0.00444045	AAGE02013017	55625	Stegomyia aegypti	Aedes aegypti
AAGE02021189 contig	73	1	0.00443877	AAGE02021189	16446	Stegomyia aegypti	Aedes aegypti
AAGE02030867 contig	71	1	0.00443778	AAGE02030867	15998	Stegomyia aegypti	Aedes aegypti
AAGE02026236 contig	68	1	0.00443343	AAGE02026236	15338	Stegomyia aegypti	Aedes aegypti
AAGE02028336 contig	73	1	0.004428	AAGE02028336	16486	Stegomyia aegypti	Aedes aegypti
AAGE02011891 contig	281	1	0.00442401	AAGE02011891	63517	Stegomyia aegypti	Aedes aegypti
AAGE02018115 contig	38	1	0.00442066	AAGE02018115	8596	Stegomyia aegypti	Aedes aegypti
AAGE02023589 contig	205	1	0.00441925	AAGE02023589	46388	Stegomyia aegypti	Aedes aegypti
AAGE02019489 contig	83	1	0.00441184	AAGE02019489	18811	Stegomyia aegypti	Aedes aegypti
AAGE02015344 contig	535	3	0.00440532	AAGE02015344	122125	Stegomyia aegypti	Aedes aegypti
AAGE02006281 contig	366	3	0.00440179	AAGE02006281	83148	Stegomyia aegypti	Aedes aegypti
AAGE02027207 contig	605	4	0.00439648	AAGE02027207	137610	Stegomyia aegypti	Aedes aegypti
AAGE02008375 contig	350	2	0.00438954	AAGE02008375	79735	Stegomyia aegypti	Aedes aegypti
AAGE02025325 contig	257	1	0.00438552	AAGE02025325	58602	Stegomyia aegypti	Aedes aegypti
AAGE02005343 contig	542	4	0.0043715	AAGE02005343	123983	Stegomyia aegypti	Aedes aegypti
AAGE02020108 contig	536	4	0.0043704	AAGE02020108	165660	Stegomyia aegypti	Aedes aegypti
AAGE02004020 contig	72	10	0.00436933	AAGE02004020	76440	Stegomyia aegypti	Aedes aegypti
AAGE02009356 contig	194	2	0.00436642	AAGE02009356	44659	Stegomyia aegypti	Aedes aegypti
AAGE02010645 contig	271	1	0.00435576	AAGE02010645	62446	Stegomyia aegypti	Aedes aegypti
AAGE02011262 contig	213	1	0.00435067	AAGE02011262	48956	Stegomyia aegypti	Aedes aegypti
AAGE02005280 contig	61	1	0.00435031	AAGE02005280	14022	Stegomyia aegypti	Aedes aegypti
AAGE02020123 contig	206	1	0.00434059	AAGE02020123	47458	Stegomyia aegypti	Aedes aegypti
AAGE02025722 contig	53	2	0.0043368	AAGE02025722	24442	Stegomyia aegypti	Aedes aegypti
AAGE02017060 contig	196	1	0.00433456	AAGE02017060	45216	Stegomyia aegypti	Aedes aegypti
AAGE02000022 contig	329	2	0.00433322	AAGE02000022	75924	Stegomyia aegypti	Aedes aegypti
AAGE02005237 contig	587	5	0.00433219	AAGE02005237	176816	Stegomyia aegypti	Aedes aegypti
AAGE02024640 contig	311	2	0.00432097	AAGE02024640	72204	Stegomyia aegypti	Aedes aegypti
AAGE02025283 contig	112	8	0.00431919	AAGE02025283	64825	Stegomyia aegypti	Aedes aegypti
AAGE02001358 contig	1228	9	0.00430915	AAGE02001358	345307	Stegomyia aegypti	Aedes aegypti
AAGE02032309 contig	56	1	0.00430041	AAGE02032309	13022	Stegomyia aegypti	Aedes aegypti
AAGE02017794 contig	270	2	0.0042926	AAGE02017794	62898	Stegomyia aegypti	Aedes aegypti
AAGE02025241 contig	819	4	0.00428839	AAGE02025241	191447	Stegomyia aegypti	Aedes aegypti
AAGE02003643 contig	263	2	0.00428238	AAGE02003643	122829	Stegomyia aegypti	Aedes aegypti
AAGE02025732 contig	261	5	0.00427906	AAGE02025732	100723	Stegomyia aegypti	Aedes aegypti
AAGE02000454 contig	150	1	0.00427071	AAGE02000454	35123	Stegomyia aegypti	Aedes aegypti
AAGE02001083 contig	153	1	0.00426692	AAGE02001083	36326	Stegomyia aegypti	Aedes aegypti
AAGE02025847 contig	49	1	0.00426512	AAGE02025847	11723	Stegomyia aegypti	Aedes aegypti
AAGE02002091 contig	131	1	0.00426155	AAGE02002091	30740	Stegomyia aegypti	Aedes aegypti
AAGE02031251 contig	77	1	0.00426144	AAGE02031251	18069	Stegomyia aegypti	Aedes aegypti
AAGE02008510 contig	97	1	0.00426093	AAGE02008510	22759	Stegomyia aegypti	Aedes aegypti
AAGE02025612 contig	311	7	0.00425384	AAGE02025612	161265	Stegomyia aegypti	Aedes aegypti
AAGE02016199 contig	266	1	0.00425234	AAGE02016199	62789	Stegomyia aegypti	Aedes aegypti
AAGE02008862 contig	85	1	0.00424915	AAGE02008862	20004	Stegomyia aegypti	Aedes aegypti
AAGE02005806 contig	312	2	0.00424718	AAGE02005806	73696	Stegomyia aegypti	Aedes aegypti
AAGE02003710 contig	63	1	0.00424557	AAGE02003710	14839	Stegomyia aegypti	Aedes aegypti
AAGE02030159 contig	164	1	0.00423805	AAGE02030159	38697	Stegomyia aegypti	Aedes aegypti
AAGE02012035 contig	233	2	0.00423629	AAGE02012035	55001	Stegomyia aegypti	Aedes aegypti
AAGE02026000 contig	62	3	0.00423574	AAGE02026000	43912	Stegomyia aegypti	Aedes aegypti
AAGE02022994 contig	93	1	0.00423538	AAGE02022994	22194	Stegomyia aegypti	Aedes aegypti
AAGE02007736 contig	286	5	0.00423064	AAGE02007736	91710	Stegomyia aegypti	Aedes aegypti
AAGE02004333 contig	1753	16	0.00423034	AAGE02004333	540854	Stegomyia aegypti	Aedes aegypti
AAGE02020252 contig	324	4	0.00422833	AAGE02020252	77098	Stegomyia aegypti	Aedes aegypti
AAGE02018593 contig	94	1	0.00422757	AAGE02018593	22235	Stegomyia aegypti	Aedes aegypti
AAGE02019424 contig	99	5	0.00422101	AAGE02019424	118453	Stegomyia aegypti	Aedes aegypti
AAGE02013285 contig	541	3	0.00421875	AAGE02013285	128237	Stegomyia aegypti	Aedes aegypti
AAGE02009544 contig	114	1	0.00421566	AAGE02009544	27042	Stegomyia aegypti	Aedes aegypti
AAGE02006611 contig	176	1	0.00420867	AAGE02006611	42056	Stegomyia aegypti	Aedes aegypti
AAGE02030444 contig	78	1	0.00420817	AAGE02030444	18773	Stegomyia aegypti	Aedes aegypti
AAGE02025533 contig	52	1	0.00420576	AAGE02025533	12364	Stegomyia aegypti	Aedes aegypti
AAGE02003433 contig	215	2	0.00420472	AAGE02003433	51132	Stegomyia aegypti	Aedes aegypti
AAGE02015342 contig	162	4	0.00420331	AAGE02015342	79937	Stegomyia aegypti	Aedes aegypti
AAGE02022513 contig	246	1	0.00419114	AAGE02022513	60604	Stegomyia aegypti	Aedes aegypti
AAGE02013393 contig	201	1	0.00418689	AAGE02013393	48007	Stegomyia aegypti	Aedes aegypti
AAGE02014987 contig	146	1	0.0041847	AAGE02014987	34889	Stegomyia aegypti	Aedes aegypti
AAGE02005843 contig	87	1	0.00418169	AAGE02005843	20805	Stegomyia aegypti	Aedes aegypti
AAGE02006241 contig	255	1	0.00416837	AAGE02006241	61175	Stegomyia aegypti	Aedes aegypti
AAGE02003332 contig	122	2	0.00415985	AAGE02003332	29328	Stegomyia aegypti	Aedes aegypti
AAGE02006614 contig	309	1	0.00415773	AAGE02006614	74555	Stegomyia aegypti	Aedes aegypti
AAGE02005169 contig	87	1	0.00415255	AAGE02005169	20951	Stegomyia aegypti	Aedes aegypti
AAGE02030513 contig	367	3	0.00415013	AAGE02030513	88431	Stegomyia aegypti	Aedes aegypti
AAGE02024288 contig	114	1	0.0041444	AAGE02024288	27505	Stegomyia aegypti	Aedes aegypti
AAGE02018829 contig	72	1	0.00414365	AAGE02018829	17375	Stegomyia aegypti	Aedes aegypti
AAGE02012657 contig	107	1	0.00414055	AAGE02012657	25842	Stegomyia aegypti	Aedes aegypti
AAGE02000398 contig	160	1	0.00413982	AAGE02000398	38649	Stegomyia aegypti	Aedes aegypti
AAGE02022466 contig	159	2	0.00413933	AAGE02022466	38412	Stegomyia aegypti	Aedes aegypti
AAGE02014618 contig	465	2	0.00413462	AAGE02014618	112465	Stegomyia aegypti	Aedes aegypti
AAGE02003166 contig	520	3	0.00413446	AAGE02003166	126014	Stegomyia aegypti	Aedes aegypti
AAGE02019025 contig	125	1	0.00412991	AAGE02019025	30267	Stegomyia aegypti	Aedes aegypti
AAGE02017780 contig	232	2	0.00412657	AAGE02017780	56221	Stegomyia aegypti	Aedes aegypti
AAGE02027227 contig	194	1	0.00411881	AAGE02027227	47101	Stegomyia aegypti	Aedes aegypti
AAGE02025019 contig	448	4	0.00411837	AAGE02025019	108781	Stegomyia aegypti	Aedes aegypti
AAGE02011425 contig	166	2	0.00411188	AAGE02011425	40614	Stegomyia aegypti	Aedes aegypti
AAGE02026597 contig	280	2	0.00411082	AAGE02026597	68110	Stegomyia aegypti	Aedes aegypti
AAGE02008599 contig	334	2	0.00411027	AAGE02008599	82962	Stegomyia aegypti	Aedes aegypti
AAGE02002115 contig	54	1	0.00410272	AAGE02002115	13162	Stegomyia aegypti	Aedes aegypti
AAGE02026310 contig	201	1	0.00410154	AAGE02026310	49006	Stegomyia aegypti	Aedes aegypti
AAGE02017904 contig	187	1	0.00409728	AAGE02017904	45640	Stegomyia aegypti	Aedes aegypti
AAGE02011398 contig	198	1	0.00408339	AAGE02011398	48734	Stegomyia aegypti	Aedes aegypti
AAGE02016211 contig	154	1	0.00408304	AAGE02016211	37716	Stegomyia aegypti	Aedes aegypti
AAGE02014861 contig	254	1	0.00408203	AAGE02014861	62224	Stegomyia aegypti	Aedes aegypti
AAGE02004933 contig	241	1	0.00407549	AAGE02004933	59134	Stegomyia aegypti	Aedes aegypti
AAGE02002610 contig	289	1	0.00407346	AAGE02002610	71429	Stegomyia aegypti	Aedes aegypti
AAGE02003789 contig	258	2	0.00407017	AAGE02003789	126768	Stegomyia aegypti	Aedes aegypti
AAGE02015353 contig	254	1	0.00406147	AAGE02015353	62538	Stegomyia aegypti	Aedes aegypti
AAGE02012991 contig	278	2	0.00405982	AAGE02012991	68476	Stegomyia aegypti	Aedes aegypti
AAGE02010616 contig	605	3	0.00405852	AAGE02010616	149064	Stegomyia aegypti	Aedes aegypti
AAGE02009001 contig	79	1	0.00405794	AAGE02009001	19468	Stegomyia aegypti	Aedes aegypti
AAGE02013963 contig	353	2	0.00405578	AAGE02013963	87775	Stegomyia aegypti	Aedes aegypti
AAGE02020697 contig	252	1	0.0040551	AAGE02020697	62144	Stegomyia aegypti	Aedes aegypti
AAGE02003226 contig	63	1	0.00405119	AAGE02003226	15551	Stegomyia aegypti	Aedes aegypti
AAGE02014502 contig	243	1	0.00405007	AAGE02014502	59998	Stegomyia aegypti	Aedes aegypti
AAGE02009325 contig	303	1	0.00404092	AAGE02009325	74981	Stegomyia aegypti	Aedes aegypti
AAGE02015998 contig	349	3	0.00403585	AAGE02015998	86474	Stegomyia aegypti	Aedes aegypti
AAGE02020038 contig	832	8	0.00403288	AAGE02020038	207296	Stegomyia aegypti	Aedes aegypti
AAGE02017182 contig	241	3	0.00403071	AAGE02017182	59791	Stegomyia aegypti	Aedes aegypti
AAGE02013110 contig	159	1	0.00403063	AAGE02013110	39694	Stegomyia aegypti	Aedes aegypti
AAGE02008558 contig	185	1	0.00402956	AAGE02008558	46406	Stegomyia aegypti	Aedes aegypti
AAGE02013036 contig	301	1	0.00402837	AAGE02013036	75712	Stegomyia aegypti	Aedes aegypti
AAGE02003333 contig	175	1	0.0040229	AAGE02003333	43501	Stegomyia aegypti	Aedes aegypti
AAGE02001491 contig	192	1	0.00402263	AAGE02001491	47728	Stegomyia aegypti	Aedes aegypti
AAGE02024950 contig	157	1	0.0040224	AAGE02024950	39280	Stegomyia aegypti	Aedes aegypti
AAGE02005185 contig	313	9	0.00401938	AAGE02005185	166940	Stegomyia aegypti	Aedes aegypti
AAGE02004136 contig	224	1	0.00401549	AAGE02004136	55784	Stegomyia aegypti	Aedes aegypti
AAGE02007489 contig	271	1	0.00401422	AAGE02007489	67510	Stegomyia aegypti	Aedes aegypti
AAGE02013350 contig	168	1	0.00401252	AAGE02013350	41869	Stegomyia aegypti	Aedes aegypti
AAGE02018543 contig	252	1	0.00401248	AAGE02018543	62802	Stegomyia aegypti	Aedes aegypti
AAGE02005179 contig	60	1	0.00400748	AAGE02005179	14972	Stegomyia aegypti	Aedes aegypti
AAGE02017334 contig	248	1	0.00400676	AAGE02017334	62144	Stegomyia aegypti	Aedes aegypti
AAGE02030337 contig	142	1	0.00400632	AAGE02030337	35444	Stegomyia aegypti	Aedes aegypti
AAGE02015439 contig	258	1	0.00400441	AAGE02015439	64429	Stegomyia aegypti	Aedes aegypti
AAGE02010783 contig	260	2	0.00400179	AAGE02010783	64971	Stegomyia aegypti	Aedes aegypti
AAGE02007225 contig	246	6	0.00400168	AAGE02007225	114452	Stegomyia aegypti	Aedes aegypti
AAGE02017402 contig	152	1	0.00399699	AAGE02017402	38529	Stegomyia aegypti	Aedes aegypti
AAGE02032974 contig	31	1	0.00399176	AAGE02032974	7766	Stegomyia aegypti	Aedes aegypti
AAGE02005537 contig	213	1	0.00398974	AAGE02005537	53386	Stegomyia aegypti	Aedes aegypti
AAGE02002077 contig	284	3	0.00398836	AAGE02002077	91762	Stegomyia aegypti	Aedes aegypti
AAGE02023174 contig	91	1	0.00398389	AAGE02023174	22839	Stegomyia aegypti	Aedes aegypti
AAGE02021855 contig	264	1	0.0039822	AAGE02021855	66295	Stegomyia aegypti	Aedes aegypti
AAGE02023956 contig	136	1	0.00398208	AAGE02023956	34153	Stegomyia aegypti	Aedes aegypti
AAGE02016512 contig	156	3	0.00398105	AAGE02016512	55513	Stegomyia aegypti	Aedes aegypti
AAGE02021976 contig	228	1	0.00398088	AAGE02021976	57525	Stegomyia aegypti	Aedes aegypti
AAGE02017207 contig	231	1	0.00397955	AAGE02017207	58296	Stegomyia aegypti	Aedes aegypti
AAGE02016291 contig	47	1	0.00397094	AAGE02016291	11836	Stegomyia aegypti	Aedes aegypti
AAGE02010309 contig	225	1	0.00397063	AAGE02010309	56666	Stegomyia aegypti	Aedes aegypti
AAGE02004320 contig	463	2	0.00396493	AAGE02004320	117026	Stegomyia aegypti	Aedes aegypti
AAGE02002405 contig	227	1	0.00396177	AAGE02002405	57548	Stegomyia aegypti	Aedes aegypti
AAGE02008306 contig	267	1	0.00396131	AAGE02008306	67402	Stegomyia aegypti	Aedes aegypti
AAGE02014153 contig	258	1	0.00393819	AAGE02014153	66782	Stegomyia aegypti	Aedes aegypti
AAGE02025028 contig	411	4	0.00393568	AAGE02025028	124756	Stegomyia aegypti	Aedes aegypti
AAGE02003418 contig	373	2	0.00393311	AAGE02003418	94835	Stegomyia aegypti	Aedes aegypti
AAGE02006814 contig	193	1	0.0039258	AAGE02006814	49161	Stegomyia aegypti	Aedes aegypti
AAGE02002111 contig	573	4	0.00391977	AAGE02002111	165825	Stegomyia aegypti	Aedes aegypti
AAGE02029221 contig	133	2	0.00391608	AAGE02029221	67924	Stegomyia aegypti	Aedes aegypti
AAGE02001487 contig	82	1	0.00391072	AAGE02001487	20968	Stegomyia aegypti	Aedes aegypti
AAGE02012168 contig	171	1	0.003909	AAGE02012168	43999	Stegomyia aegypti	Aedes aegypti
AAGE02020433 contig	246	1	0.00390588	AAGE02020433	62982	Stegomyia aegypti	Aedes aegypti
AAGE02004639 contig	497	5	0.00390579	AAGE02004639	128270	Stegomyia aegypti	Aedes aegypti
AAGE02012515 contig	350	34	0.00390067	AAGE02012515	300965	Stegomyia aegypti	Aedes aegypti
AAGE02008176 contig	156	2	0.00389568	AAGE02008176	52109	Stegomyia aegypti	Aedes aegypti
AAGE02009716 contig	398	3	0.00389513	AAGE02009716	102179	Stegomyia aegypti	Aedes aegypti
AAGE02025414 contig	281	3	0.00389276	AAGE02025414	72699	Stegomyia aegypti	Aedes aegypti
AAGE02016008 contig	251	1	0.00389213	AAGE02016008	64746	Stegomyia aegypti	Aedes aegypti
AAGE02029318 contig	273	1	0.00389094	AAGE02029318	70163	Stegomyia aegypti	Aedes aegypti
AAGE02015350 contig	139	1	0.00388985	AAGE02015350	35734	Stegomyia aegypti	Aedes aegypti
AAGE02017909 contig	821	5	0.00388807	AAGE02017909	276744	Stegomyia aegypti	Aedes aegypti
AAGE02024774 contig	184	3	0.00387768	AAGE02024774	65761	Stegomyia aegypti	Aedes aegypti
AAGE02000210 contig	140	1	0.00387468	AAGE02000210	36132	Stegomyia aegypti	Aedes aegypti
AAGE02010944 contig	288	2	0.00387435	AAGE02010944	74335	Stegomyia aegypti	Aedes aegypti
AAGE02001430 contig	196	2	0.00386666	AAGE02001430	51207	Stegomyia aegypti	Aedes aegypti
AAGE02022209 contig	492	8	0.00386555	AAGE02022209	157028	Stegomyia aegypti	Aedes aegypti
AAGE02024799 contig	653	6	0.00386521	AAGE02024799	195332	Stegomyia aegypti	Aedes aegypti
AAGE02019011 contig	380	8	0.00386475	AAGE02019011	177243	Stegomyia aegypti	Aedes aegypti
AAGE02014217 contig	362	2	0.00385195	AAGE02014217	94238	Stegomyia aegypti	Aedes aegypti
AAGE02013021 contig	371	2	0.00384619	AAGE02013021	96457	Stegomyia aegypti	Aedes aegypti
AAGE02016504 contig	221	1	0.00383874	AAGE02016504	57571	Stegomyia aegypti	Aedes aegypti
AAGE02013387 contig	284	3	0.00383813	AAGE02013387	74255	Stegomyia aegypti	Aedes aegypti
AAGE02026399 contig	892	6	0.0038286	AAGE02026399	234289	Stegomyia aegypti	Aedes aegypti
AAGE02029733 contig	471	3	0.00382712	AAGE02029733	123069	Stegomyia aegypti	Aedes aegypti
AAGE02021944 contig	237	1	0.00382647	AAGE02021944	61937	Stegomyia aegypti	Aedes aegypti
AAGE02006196 contig	157	3	0.00382627	AAGE02006196	93825	Stegomyia aegypti	Aedes aegypti
AAGE02011380 contig	772	5	0.00382421	AAGE02011380	202390	Stegomyia aegypti	Aedes aegypti
AAGE02012390 contig	71	1	0.0038172	AAGE02012390	18600	Stegomyia aegypti	Aedes aegypti
AAGE02023937 contig	373	3	0.00381662	AAGE02023937	128124	Stegomyia aegypti	Aedes aegypti
AAGE02027293 contig	67	1	0.00381484	AAGE02027293	17563	Stegomyia aegypti	Aedes aegypti
AAGE02016461 contig	396	3	0.00381121	AAGE02016461	103904	Stegomyia aegypti	Aedes aegypti
AAGE02009981 contig	158	2	0.00380876	AAGE02009981	42271	Stegomyia aegypti	Aedes aegypti
AAGE02019968 contig	119	1	0.00380313	AAGE02019968	31290	Stegomyia aegypti	Aedes aegypti
AAGE02028014 contig	115	1	0.0038004	AAGE02028014	30260	Stegomyia aegypti	Aedes aegypti
AAGE02034533 contig	28	1	0.0037997	AAGE02034533	7369	Stegomyia aegypti	Aedes aegypti
AAGE02015263 contig	200	2	0.00379762	AAGE02015263	105329	Stegomyia aegypti	Aedes aegypti
AAGE02021009 contig	257	1	0.00379745	AAGE02021009	67677	Stegomyia aegypti	Aedes aegypti
AAGE02022529 contig	139	1	0.00379629	AAGE02022529	38722	Stegomyia aegypti	Aedes aegypti
AAGE02011546 contig	225	1	0.00379427	AAGE02011546	59827	Stegomyia aegypti	Aedes aegypti
AAGE02011869 contig	244	1	0.00378956	AAGE02011869	65441	Stegomyia aegypti	Aedes aegypti
AAGE02028037 contig	63	1	0.00378721	AAGE02028037	16899	Stegomyia aegypti	Aedes aegypti
AAGE02000642 contig	1013	9	0.00378499	AAGE02000642	343197	Stegomyia aegypti	Aedes aegypti
AAGE02030938 contig	85	1	0.00378434	AAGE02030938	22461	Stegomyia aegypti	Aedes aegypti
AAGE02007718 contig	155	1	0.00378307	AAGE02007718	40971	Stegomyia aegypti	Aedes aegypti
AAGE02019406 contig	96	1	0.00378101	AAGE02019406	25919	Stegomyia aegypti	Aedes aegypti
AAGE02006279 contig	543	4	0.00377655	AAGE02006279	144047	Stegomyia aegypti	Aedes aegypti
AAGE02010036 contig	145	1	0.00376369	AAGE02010036	38524	Stegomyia aegypti	Aedes aegypti
AAGE02006147 contig	563	7	0.00376082	AAGE02006147	217502	Stegomyia aegypti	Aedes aegypti
AAGE02000743 contig	134	1	0.00375613	AAGE02000743	35675	Stegomyia aegypti	Aedes aegypti
AAGE02013686 contig	447	4	0.00375553	AAGE02013686	146715	Stegomyia aegypti	Aedes aegypti
AAGE02020908 contig	215	1	0.00375151	AAGE02020908	58643	Stegomyia aegypti	Aedes aegypti
AAGE02017042 contig	125	2	0.00374903	AAGE02017042	33342	Stegomyia aegypti	Aedes aegypti
AAGE02013895 contig	464	3	0.00374599	AAGE02013895	189803	Stegomyia aegypti	Aedes aegypti
AAGE02007710 contig	182	1	0.0037444	AAGE02007710	48869	Stegomyia aegypti	Aedes aegypti
AAGE02005295 contig	60	1	0.00373762	AAGE02005295	16053	Stegomyia aegypti	Aedes aegypti
AAGE02011949 contig	98	2	0.00373315	AAGE02011949	26787	Stegomyia aegypti	Aedes aegypti
AAGE02003387 contig	465	5	0.00372999	AAGE02003387	234849	Stegomyia aegypti	Aedes aegypti
AAGE02013750 contig	104	1	0.00372853	AAGE02013750	27893	Stegomyia aegypti	Aedes aegypti
AAGE02007011 contig	188	3	0.00372849	AAGE02007011	50959	Stegomyia aegypti	Aedes aegypti
AAGE02024138 contig	957	7	0.00372482	AAGE02024138	362430	Stegomyia aegypti	Aedes aegypti
AAGE02031575 contig	36	1	0.00372247	AAGE02031575	9671	Stegomyia aegypti	Aedes aegypti
AAGE02020330 contig	395	2	0.00372233	AAGE02020330	106385	Stegomyia aegypti	Aedes aegypti
AAGE02024271 contig	268	1	0.00371758	AAGE02024271	72090	Stegomyia aegypti	Aedes aegypti
AAGE02026758 contig	134	1	0.00371627	AAGE02026758	37132	Stegomyia aegypti	Aedes aegypti
AAGE02027843 contig	66	1	0.003715	AAGE02027843	18035	Stegomyia aegypti	Aedes aegypti
AAGE02003740 contig	38	1	0.00371348	AAGE02003740	10233	Stegomyia aegypti	Aedes aegypti
AAGE02025431 contig	323	3	0.00371038	AAGE02025431	133676	Stegomyia aegypti	Aedes aegypti
AAGE02000526 contig	203	2	0.00370786	AAGE02000526	55288	Stegomyia aegypti	Aedes aegypti
AAGE02019767 contig	286	2	0.00370577	AAGE02019767	77177	Stegomyia aegypti	Aedes aegypti
AAGE02026100 contig	175	1	0.00370074	AAGE02026100	47557	Stegomyia aegypti	Aedes aegypti
AAGE02027493 contig	257	1	0.00370026	AAGE02027493	69992	Stegomyia aegypti	Aedes aegypti
AAGE02004336 contig	182	1	0.00369086	AAGE02004336	49309	Stegomyia aegypti	Aedes aegypti
AAGE02004236 contig	55	1	0.00368732	AAGE02004236	14916	Stegomyia aegypti	Aedes aegypti
AAGE02010839 contig	50	1	0.00368732	AAGE02010839	13560	Stegomyia aegypti	Aedes aegypti
AAGE02024249 contig	29	1	0.00368394	AAGE02024249	7872	Stegomyia aegypti	Aedes aegypti
AAGE02016357 contig	147	2	0.00368347	AAGE02016357	39907	Stegomyia aegypti	Aedes aegypti
AAGE02016086 contig	161	1	0.00367748	AAGE02016086	43779	Stegomyia aegypti	Aedes aegypti
AAGE02025841 contig	270	1	0.00367567	AAGE02025841	73456	Stegomyia aegypti	Aedes aegypti
AAGE02002137 contig	62	1	0.0036739	AAGE02002137	17147	Stegomyia aegypti	Aedes aegypti
AAGE02015787 contig	221	3	0.00366969	AAGE02015787	60767	Stegomyia aegypti	Aedes aegypti
AAGE02026402 contig	280	2	0.00366463	AAGE02026402	76672	Stegomyia aegypti	Aedes aegypti
AAGE02010863 contig	47	1	0.00366443	AAGE02010863	12826	Stegomyia aegypti	Aedes aegypti
AAGE02024208 contig	209	2	0.00366192	AAGE02024208	57620	Stegomyia aegypti	Aedes aegypti
AAGE02018616 contig	145	2	0.00365869	AAGE02018616	39905	Stegomyia aegypti	Aedes aegypti
AAGE02023049 contig	171	3	0.00365733	AAGE02023049	78746	Stegomyia aegypti	Aedes aegypti
AAGE02003491 contig	482	2	0.00365557	AAGE02003491	132127	Stegomyia aegypti	Aedes aegypti
AAGE02003896 contig	678	5	0.00365412	AAGE02003896	185544	Stegomyia aegypti	Aedes aegypti
AAGE02011227 contig	570	4	0.00365354	AAGE02011227	169969	Stegomyia aegypti	Aedes aegypti
AAGE02015873 contig	678	5	0.0036516	AAGE02015873	187587	Stegomyia aegypti	Aedes aegypti
AAGE02006382 contig	239	1	0.00365114	AAGE02006382	65459	Stegomyia aegypti	Aedes aegypti
AAGE02017113 contig	150	1	0.00364981	AAGE02017113	41098	Stegomyia aegypti	Aedes aegypti
AAGE02015340 contig	250	1	0.00364953	AAGE02015340	68502	Stegomyia aegypti	Aedes aegypti
AAGE02007753 contig	217	1	0.00364565	AAGE02007753	59523	Stegomyia aegypti	Aedes aegypti
AAGE02000896 contig	760	5	0.00364441	AAGE02000896	208810	Stegomyia aegypti	Aedes aegypti
AAGE02021625 contig	241	1	0.00363495	AAGE02021625	66851	Stegomyia aegypti	Aedes aegypti
AAGE02017057 contig	239	1	0.00363493	AAGE02017057	65751	Stegomyia aegypti	Aedes aegypti
AAGE02020959 contig	189	1	0.00362868	AAGE02020959	52085	Stegomyia aegypti	Aedes aegypti
AAGE02023878 contig	48	1	0.00362593	AAGE02023878	13236	Stegomyia aegypti	Aedes aegypti
AAGE02020735 contig	141	1	0.00362428	AAGE02020735	40008	Stegomyia aegypti	Aedes aegypti
AAGE02024796 contig	256	1	0.00362411	AAGE02024796	70638	Stegomyia aegypti	Aedes aegypti
AAGE02006941 contig	231	5	0.00361972	AAGE02006941	105532	Stegomyia aegypti	Aedes aegypti
AAGE02014520 contig	196	1	0.00360712	AAGE02014520	54336	Stegomyia aegypti	Aedes aegypti
AAGE02004938 contig	305	2	0.00360448	AAGE02004938	84617	Stegomyia aegypti	Aedes aegypti
AAGE02015904 contig	532	4	0.00359856	AAGE02015904	147837	Stegomyia aegypti	Aedes aegypti
AAGE02018243 contig	508	2	0.00359164	AAGE02018243	141718	Stegomyia aegypti	Aedes aegypti
AAGE02014724 contig	29	1	0.00359044	AAGE02014724	8077	Stegomyia aegypti	Aedes aegypti
AAGE02012994 contig	272	1	0.00358995	AAGE02012994	75767	Stegomyia aegypti	Aedes aegypti
AAGE02011292 contig	561	3	0.00358995	AAGE02011292	156548	Stegomyia aegypti	Aedes aegypti
AAGE02015043 contig	173	1	0.00358859	AAGE02015043	48487	Stegomyia aegypti	Aedes aegypti
AAGE02025120 contig	55	1	0.00358492	AAGE02025120	15621	Stegomyia aegypti	Aedes aegypti
AAGE02014972 contig	621	6	0.00357722	AAGE02014972	322875	Stegomyia aegypti	Aedes aegypti
AAGE02020625 contig	566	5	0.00357697	AAGE02020625	179198	Stegomyia aegypti	Aedes aegypti
AAGE02003000 contig	150	1	0.00357509	AAGE02003000	41957	Stegomyia aegypti	Aedes aegypti
AAGE02017091 contig	197	2	0.00356761	AAGE02017091	55218	Stegomyia aegypti	Aedes aegypti
AAGE02026145 contig	32	1	0.00356189	AAGE02026145	8984	Stegomyia aegypti	Aedes aegypti
AAGE02017828 contig	108	3	0.00354699	AAGE02017828	59487	Stegomyia aegypti	Aedes aegypti
AAGE02004011 contig	152	2	0.00354494	AAGE02004011	42878	Stegomyia aegypti	Aedes aegypti
AAGE02002354 contig	387	5	0.00354335	AAGE02002354	138004	Stegomyia aegypti	Aedes aegypti
AAGE02028672 contig	51	1	0.00353141	AAGE02028672	14725	Stegomyia aegypti	Aedes aegypti
AAGE02022037 contig	275	1	0.00352867	AAGE02022037	77933	Stegomyia aegypti	Aedes aegypti
AAGE02013744 contig	107	1	0.00352693	AAGE02013744	30338	Stegomyia aegypti	Aedes aegypti
AAGE02025374 contig	298	2	0.00352629	AAGE02025374	84508	Stegomyia aegypti	Aedes aegypti
AAGE02011281 contig	416	4	0.00352434	AAGE02011281	118320	Stegomyia aegypti	Aedes aegypti
AAGE02001671 contig	258	1	0.00352021	AAGE02001671	73291	Stegomyia aegypti	Aedes aegypti
AAGE02007405 contig	149	1	0.00351938	AAGE02007405	42337	Stegomyia aegypti	Aedes aegypti
AAGE02011372 contig	102	1	0.00351724	AAGE02011372	29000	Stegomyia aegypti	Aedes aegypti
AAGE02003966 contig	56	1	0.00351072	AAGE02003966	16236	Stegomyia aegypti	Aedes aegypti
AAGE02024698 contig	299	2	0.00348455	AAGE02024698	90973	Stegomyia aegypti	Aedes aegypti
AAGE02009382 contig	80	1	0.00348356	AAGE02009382	22965	Stegomyia aegypti	Aedes aegypti
AAGE02004366 contig	282	1	0.00348204	AAGE02004366	80987	Stegomyia aegypti	Aedes aegypti
AAGE02006685 contig	376	3	0.00347701	AAGE02006685	108137	Stegomyia aegypti	Aedes aegypti
AAGE02000369 contig	97	1	0.00347401	AAGE02000369	29073	Stegomyia aegypti	Aedes aegypti
AAGE02017714 contig	54	1	0.00347356	AAGE02017714	15546	Stegomyia aegypti	Aedes aegypti
AAGE02009152 contig	82	1	0.00347222	AAGE02009152	24192	Stegomyia aegypti	Aedes aegypti
AAGE02031013 contig	326	2	0.00346934	AAGE02031013	93965	Stegomyia aegypti	Aedes aegypti
AAGE02006131 contig	186	3	0.0034684	AAGE02006131	53627	Stegomyia aegypti	Aedes aegypti
AAGE02024638 contig	171	1	0.00346687	AAGE02024638	49324	Stegomyia aegypti	Aedes aegypti
AAGE02009402 contig	251	1	0.00346525	AAGE02009402	72721	Stegomyia aegypti	Aedes aegypti
AAGE02016098 contig	82	1	0.00346415	AAGE02016098	23671	Stegomyia aegypti	Aedes aegypti
AAGE02016347 contig	431	8	0.00346405	AAGE02016347	264430	Stegomyia aegypti	Aedes aegypti
AAGE02010358 contig	262	1	0.0034608	AAGE02010358	75705	Stegomyia aegypti	Aedes aegypti
AAGE02020785 contig	96	1	0.00345212	AAGE02020785	27809	Stegomyia aegypti	Aedes aegypti
AAGE02005045 contig	64	3	0.00344955	AAGE02005045	54210	Stegomyia aegypti	Aedes aegypti
AAGE02028533 contig	34	1	0.00344828	AAGE02028533	9860	Stegomyia aegypti	Aedes aegypti
AAGE02012348 contig	187	1	0.00344778	AAGE02012348	55107	Stegomyia aegypti	Aedes aegypti
AAGE02017349 contig	241	1	0.00344665	AAGE02017349	69923	Stegomyia aegypti	Aedes aegypti
AAGE02024126 contig	61	1	0.00344516	AAGE02024126	17706	Stegomyia aegypti	Aedes aegypti
AAGE02022562 contig	285	4	0.00344374	AAGE02022562	101051	Stegomyia aegypti	Aedes aegypti
AAGE02011788 contig	86	1	0.00344358	AAGE02011788	24974	Stegomyia aegypti	Aedes aegypti
AAGE02028835 contig	141	1	0.00344314	AAGE02028835	40951	Stegomyia aegypti	Aedes aegypti
AAGE02025033 contig	58	2	0.00343317	AAGE02025033	33788	Stegomyia aegypti	Aedes aegypti
AAGE02002583 contig	351	2	0.0034295	AAGE02002583	102639	Stegomyia aegypti	Aedes aegypti
AAGE02023471 contig	120	2	0.00342757	AAGE02023471	35302	Stegomyia aegypti	Aedes aegypti
AAGE02024209 contig	68	1	0.00342636	AAGE02024209	20138	Stegomyia aegypti	Aedes aegypti
AAGE02009998 contig	393	3	0.00342555	AAGE02009998	115009	Stegomyia aegypti	Aedes aegypti
AAGE02028503 contig	145	2	0.00342547	AAGE02028503	84660	Stegomyia aegypti	Aedes aegypti
AAGE02009842 contig	179	1	0.00342355	AAGE02009842	52577	Stegomyia aegypti	Aedes aegypti
AAGE02011517 contig	264	2	0.00342012	AAGE02011517	154087	Stegomyia aegypti	Aedes aegypti
AAGE02026439 contig	238	2	0.00341966	AAGE02026439	139193	Stegomyia aegypti	Aedes aegypti
AAGE02001647 contig	182	1	0.00341259	AAGE02001647	53329	Stegomyia aegypti	Aedes aegypti
AAGE02022188 contig	187	1	0.00341216	AAGE02022188	54804	Stegomyia aegypti	Aedes aegypti
AAGE02027584 contig	512	2	0.0034114	AAGE02027584	150085	Stegomyia aegypti	Aedes aegypti
AAGE02001764 contig	379	4	0.00340817	AAGE02001764	140838	Stegomyia aegypti	Aedes aegypti
AAGE02002175 contig	459	4	0.00340549	AAGE02002175	171486	Stegomyia aegypti	Aedes aegypti
AAGE02020063 contig	138	2	0.00340329	AAGE02020063	40548	Stegomyia aegypti	Aedes aegypti
AAGE02021995 contig	302	1	0.00340063	AAGE02021995	88807	Stegomyia aegypti	Aedes aegypti
AAGE02025503 contig	443	3	0.00340009	AAGE02025503	179405	Stegomyia aegypti	Aedes aegypti
AAGE02032929 contig	63	1	0.00339824	AAGE02032929	18539	Stegomyia aegypti	Aedes aegypti
AAGE02027541 contig	180	2	0.00338832	AAGE02027541	67290	Stegomyia aegypti	Aedes aegypti
AAGE02013006 contig	281	1	0.00338074	AAGE02013006	83116	Stegomyia aegypti	Aedes aegypti
AAGE02001245 contig	211	1	0.00337951	AAGE02001245	62434	Stegomyia aegypti	Aedes aegypti
AAGE02010176 contig	66	1	0.00337751	AAGE02010176	19541	Stegomyia aegypti	Aedes aegypti
AAGE02029253 contig	202	2	0.00337646	AAGE02029253	59826	Stegomyia aegypti	Aedes aegypti
AAGE02010050 contig	195	1	0.00337529	AAGE02010050	58066	Stegomyia aegypti	Aedes aegypti
AAGE02011729 contig	370	3	0.00337111	AAGE02011729	109755	Stegomyia aegypti	Aedes aegypti
AAGE02004396 contig	99	1	0.00336369	AAGE02004396	29432	Stegomyia aegypti	Aedes aegypti
AAGE02008543 contig	150	1	0.00336323	AAGE02008543	44596	Stegomyia aegypti	Aedes aegypti
AAGE02006321 contig	124	1	0.0033618	AAGE02006321	36885	Stegomyia aegypti	Aedes aegypti
AAGE02006493 contig	264	1	0.00335813	AAGE02006493	78913	Stegomyia aegypti	Aedes aegypti
AAGE02021328 contig	42	1	0.00335624	AAGE02021328	12513	Stegomyia aegypti	Aedes aegypti
AAGE02004141 contig	116	1	0.0033558	AAGE02004141	34567	Stegomyia aegypti	Aedes aegypti
AAGE02002661 contig	286	1	0.00335465	AAGE02002661	85549	Stegomyia aegypti	Aedes aegypti
AAGE02010676 contig	371	2	0.00335261	AAGE02010676	110659	Stegomyia aegypti	Aedes aegypti
AAGE02013805 contig	121	2	0.00335189	AAGE02013805	36099	Stegomyia aegypti	Aedes aegypti
AAGE02021728 contig	201	1	0.00335154	AAGE02021728	62061	Stegomyia aegypti	Aedes aegypti
AAGE02000648 contig	233	2	0.0033498	AAGE02000648	69855	Stegomyia aegypti	Aedes aegypti
AAGE02005208 contig	146	1	0.00334944	AAGE02005208	44484	Stegomyia aegypti	Aedes aegypti
AAGE02012903 contig	222	1	0.00334752	AAGE02012903	67211	Stegomyia aegypti	Aedes aegypti
AAGE02023609 contig	167	1	0.00334575	AAGE02023609	49914	Stegomyia aegypti	Aedes aegypti
AAGE02005695 contig	287	2	0.0033449	AAGE02005695	110915	Stegomyia aegypti	Aedes aegypti
AAGE02002236 contig	423	2	0.00334379	AAGE02002236	126503	Stegomyia aegypti	Aedes aegypti
AAGE02018429 contig	561	4	0.00333308	AAGE02018429	168903	Stegomyia aegypti	Aedes aegypti
AAGE02024243 contig	123	1	0.00333252	AAGE02024243	36909	Stegomyia aegypti	Aedes aegypti
AAGE02008130 contig	138	1	0.00333028	AAGE02008130	41437	Stegomyia aegypti	Aedes aegypti
AAGE02007425 contig	92	1	0.0033288	AAGE02007425	27938	Stegomyia aegypti	Aedes aegypti
AAGE02000645 contig	231	4	0.00332714	AAGE02000645	113009	Stegomyia aegypti	Aedes aegypti
AAGE02006807 contig	314	2	0.00332714	AAGE02006807	94676	Stegomyia aegypti	Aedes aegypti
AAGE02007541 contig	252	2	0.00332676	AAGE02007541	76049	Stegomyia aegypti	Aedes aegypti
AAGE02019525 contig	294	2	0.00332608	AAGE02019525	88693	Stegomyia aegypti	Aedes aegypti
AAGE02012502 contig	373	3	0.00332608	AAGE02012502	113948	Stegomyia aegypti	Aedes aegypti
AAGE02005293 contig	124	2	0.00331444	AAGE02005293	37412	Stegomyia aegypti	Aedes aegypti
AAGE02010387 contig	310	2	0.00331319	AAGE02010387	94163	Stegomyia aegypti	Aedes aegypti
AAGE02010681 contig	379	5	0.0033114	AAGE02010681	114453	Stegomyia aegypti	Aedes aegypti
AAGE02029355 contig	42	1	0.00330891	AAGE02029355	12693	Stegomyia aegypti	Aedes aegypti
AAGE02009413 contig	81	1	0.00330626	AAGE02009413	24499	Stegomyia aegypti	Aedes aegypti
AAGE02005340 contig	167	1	0.00330615	AAGE02005340	50512	Stegomyia aegypti	Aedes aegypti
AAGE02020300 contig	70	1	0.00330594	AAGE02020300	21173	Stegomyia aegypti	Aedes aegypti
AAGE02023219 contig	144	1	0.00330535	AAGE02023219	45986	Stegomyia aegypti	Aedes aegypti
AAGE02010658 contig	106	1	0.00329952	AAGE02010658	32429	Stegomyia aegypti	Aedes aegypti
AAGE02002711 contig	602	6	0.00329746	AAGE02002711	242913	Stegomyia aegypti	Aedes aegypti
AAGE02013499 contig	72	1	0.00329685	AAGE02013499	21839	Stegomyia aegypti	Aedes aegypti
AAGE02020083 contig	91	1	0.00329442	AAGE02020083	27926	Stegomyia aegypti	Aedes aegypti
AAGE02009066 contig	209	1	0.00329139	AAGE02009066	63499	Stegomyia aegypti	Aedes aegypti
AAGE02012328 contig	461	3	0.00328882	AAGE02012328	140475	Stegomyia aegypti	Aedes aegypti
AAGE02008768 contig	502	3	0.00328768	AAGE02008768	161509	Stegomyia aegypti	Aedes aegypti
AAGE02002591 contig	126	1	0.0032875	AAGE02002591	38327	Stegomyia aegypti	Aedes aegypti
AAGE02026453 contig	171	2	0.00328581	AAGE02026453	52042	Stegomyia aegypti	Aedes aegypti
AAGE02003116 contig	272	1	0.00328296	AAGE02003116	82851	Stegomyia aegypti	Aedes aegypti
AAGE02023027 contig	277	1	0.00327586	AAGE02023027	84557	Stegomyia aegypti	Aedes aegypti
AAGE02016430 contig	175	3	0.00326727	AAGE02016430	88147	Stegomyia aegypti	Aedes aegypti
AAGE02015555 contig	260	2	0.00326103	AAGE02015555	159458	Stegomyia aegypti	Aedes aegypti
AAGE02022771 contig	256	1	0.00326026	AAGE02022771	80055	Stegomyia aegypti	Aedes aegypti
AAGE02003256 contig	390	2	0.00325923	AAGE02003256	119660	Stegomyia aegypti	Aedes aegypti
AAGE02024103 contig	73	1	0.00325239	AAGE02024103	22445	Stegomyia aegypti	Aedes aegypti
AAGE02002350 contig	277	1	0.0032518	AAGE02002350	85491	Stegomyia aegypti	Aedes aegypti
AAGE02005654 contig	98	2	0.00325096	AAGE02005654	60905	Stegomyia aegypti	Aedes aegypti
AAGE02022282 contig	48	1	0.00324763	AAGE02022282	14780	Stegomyia aegypti	Aedes aegypti
AAGE02007886 contig	355	2	0.00324613	AAGE02007886	109361	Stegomyia aegypti	Aedes aegypti
AAGE02002927 contig	128	3	0.00324528	AAGE02002927	65942	Stegomyia aegypti	Aedes aegypti
AAGE02018854 contig	59	2	0.00324109	AAGE02018854	24066	Stegomyia aegypti	Aedes aegypti
AAGE02017102 contig	176	4	0.00323616	AAGE02017102	115568	Stegomyia aegypti	Aedes aegypti
AAGE02005205 contig	76	1	0.00322827	AAGE02005205	23542	Stegomyia aegypti	Aedes aegypti
AAGE02011728 contig	83	1	0.00322819	AAGE02011728	25711	Stegomyia aegypti	Aedes aegypti
AAGE02008939 contig	218	1	0.00322528	AAGE02008939	67591	Stegomyia aegypti	Aedes aegypti
AAGE02006692 contig	540	2	0.00322456	AAGE02006692	167775	Stegomyia aegypti	Aedes aegypti
AAGE02001037 contig	429	2	0.00322183	AAGE02001037	133154	Stegomyia aegypti	Aedes aegypti
AAGE02002060 contig	383	3	0.00322182	AAGE02002060	118877	Stegomyia aegypti	Aedes aegypti
AAGE02028298 contig	90	1	0.00322135	AAGE02028298	28249	Stegomyia aegypti	Aedes aegypti
AAGE02001911 contig	40	1	0.00322099	AAGE02001911	12729	Stegomyia aegypti	Aedes aegypti
AAGE02008491 contig	914	8	0.00321943	AAGE02008491	285763	Stegomyia aegypti	Aedes aegypti
AAGE02007345 contig	317	2	0.00321084	AAGE02007345	98725	Stegomyia aegypti	Aedes aegypti
AAGE02001661 contig	204	1	0.00320815	AAGE02001661	63588	Stegomyia aegypti	Aedes aegypti
AAGE02018957 contig	283	2	0.00320614	AAGE02018957	88268	Stegomyia aegypti	Aedes aegypti
AAGE02003555 contig	331	2	0.00320237	AAGE02003555	103359	Stegomyia aegypti	Aedes aegypti
AAGE02022996 contig	264	1	0.00319543	AAGE02022996	82618	Stegomyia aegypti	Aedes aegypti
AAGE02002665 contig	217	2	0.00319526	AAGE02002665	68226	Stegomyia aegypti	Aedes aegypti
AAGE02028946 contig	191	2	0.00319473	AAGE02028946	60098	Stegomyia aegypti	Aedes aegypti
AAGE02020174 contig	432	3	0.0031947	AAGE02020174	233198	Stegomyia aegypti	Aedes aegypti
AAGE02016867 contig	126	1	0.00319416	AAGE02016867	39447	Stegomyia aegypti	Aedes aegypti
AAGE02003143 contig	320	2	0.00319395	AAGE02003143	101755	Stegomyia aegypti	Aedes aegypti
AAGE02016468 contig	42	1	0.00319149	AAGE02016468	13160	Stegomyia aegypti	Aedes aegypti
AAGE02007238 contig	56	1	0.0031878	AAGE02007238	17567	Stegomyia aegypti	Aedes aegypti
AAGE02003632 contig	195	1	0.00318669	AAGE02003632	61192	Stegomyia aegypti	Aedes aegypti
AAGE02023458 contig	268	1	0.00318023	AAGE02023458	84579	Stegomyia aegypti	Aedes aegypti
AAGE02018395 contig	291	2	0.00317894	AAGE02018395	91540	Stegomyia aegypti	Aedes aegypti
AAGE02003005 contig	271	1	0.00317803	AAGE02003005	85272	Stegomyia aegypti	Aedes aegypti
AAGE02019386 contig	244	2	0.00317696	AAGE02019386	76803	Stegomyia aegypti	Aedes aegypti
AAGE02032305 contig	47	1	0.00317653	AAGE02032305	14796	Stegomyia aegypti	Aedes aegypti
AAGE02017539 contig	753	6	0.0031742	AAGE02017539	237225	Stegomyia aegypti	Aedes aegypti
AAGE02005187 contig	206	5	0.00317268	AAGE02005187	82580	Stegomyia aegypti	Aedes aegypti
AAGE02001077 contig	230	1	0.00317268	AAGE02001077	72494	Stegomyia aegypti	Aedes aegypti
AAGE02021864 contig	253	1	0.00317007	AAGE02021864	79809	Stegomyia aegypti	Aedes aegypti
AAGE02012235 contig	339	4	0.00316913	AAGE02012235	136312	Stegomyia aegypti	Aedes aegypti
AAGE02001311 contig	397	3	0.00316907	AAGE02001311	125589	Stegomyia aegypti	Aedes aegypti
AAGE02017545 contig	66	1	0.00316866	AAGE02017545	20829	Stegomyia aegypti	Aedes aegypti
AAGE02005221 contig	171	1	0.00316837	AAGE02005221	53971	Stegomyia aegypti	Aedes aegypti
AAGE02014183 contig	195	1	0.00316836	AAGE02014183	61542	Stegomyia aegypti	Aedes aegypti
AAGE02007231 contig	250	1	0.00316797	AAGE02007231	78915	Stegomyia aegypti	Aedes aegypti
AAGE02017848 contig	406	2	0.00316673	AAGE02017848	128208	Stegomyia aegypti	Aedes aegypti
AAGE02006142 contig	108	3	0.00316206	AAGE02006142	102465	Stegomyia aegypti	Aedes aegypti
AAGE02005064 contig	470	3	0.00315706	AAGE02005064	149822	Stegomyia aegypti	Aedes aegypti
AAGE02021336 contig	264	1	0.00315563	AAGE02021336	83972	Stegomyia aegypti	Aedes aegypti
AAGE02001254 contig	427	2	0.00315411	AAGE02001254	135379	Stegomyia aegypti	Aedes aegypti
AAGE02019976 contig	176	1	0.00315203	AAGE02019976	55835	Stegomyia aegypti	Aedes aegypti
AAGE02027064 contig	167	2	0.0031491	AAGE02027064	106062	Stegomyia aegypti	Aedes aegypti
AAGE02009749 contig	400	2	0.00314896	AAGE02009749	127026	Stegomyia aegypti	Aedes aegypti
AAGE02022314 contig	279	1	0.00314632	AAGE02022314	88675	Stegomyia aegypti	Aedes aegypti
AAGE02002052 contig	74	2	0.00314506	AAGE02002052	47058	Stegomyia aegypti	Aedes aegypti
AAGE02005966 contig	379	3	0.00314338	AAGE02005966	120889	Stegomyia aegypti	Aedes aegypti
AAGE02001066 contig	94	2	0.00313846	AAGE02001066	59901	Stegomyia aegypti	Aedes aegypti
AAGE02014504 contig	223	1	0.00313453	AAGE02014504	71143	Stegomyia aegypti	Aedes aegypti
AAGE02008832 contig	251	1	0.00313358	AAGE02008832	80100	Stegomyia aegypti	Aedes aegypti
AAGE02021755 contig	206	3	0.0031316	AAGE02021755	66739	Stegomyia aegypti	Aedes aegypti
AAGE02015248 contig	88	1	0.00313	AAGE02015248	28115	Stegomyia aegypti	Aedes aegypti
AAGE02016266 contig	83	1	0.00312641	AAGE02016266	26548	Stegomyia aegypti	Aedes aegypti
AAGE02018391 contig	705	10	0.00311881	AAGE02018391	250409	Stegomyia aegypti	Aedes aegypti
AAGE02013554 contig	112	2	0.00311752	AAGE02013554	66399	Stegomyia aegypti	Aedes aegypti
AAGE02029977 contig	61	2	0.0031159	AAGE02029977	19577	Stegomyia aegypti	Aedes aegypti
AAGE02013550 contig	91	1	0.00311105	AAGE02013550	29572	Stegomyia aegypti	Aedes aegypti
AAGE02023009 contig	284	1	0.00310838	AAGE02023009	91363	Stegomyia aegypti	Aedes aegypti
AAGE02003427 contig	118	1	0.00310763	AAGE02003427	37971	Stegomyia aegypti	Aedes aegypti
AAGE02001153 contig	174	1	0.0031069	AAGE02001153	56970	Stegomyia aegypti	Aedes aegypti
AAGE02010300 contig	240	1	0.00310623	AAGE02010300	77264	Stegomyia aegypti	Aedes aegypti
AAGE02008143 contig	222	1	0.00310512	AAGE02008143	72136	Stegomyia aegypti	Aedes aegypti
AAGE02030172 contig	54	1	0.00309757	AAGE02030172	17433	Stegomyia aegypti	Aedes aegypti
AAGE02013165 contig	225	2	0.00309656	AAGE02013165	73630	Stegomyia aegypti	Aedes aegypti
AAGE02019333 contig	457	5	0.00309566	AAGE02019333	187682	Stegomyia aegypti	Aedes aegypti
AAGE02009840 contig	105	1	0.00308969	AAGE02009840	33984	Stegomyia aegypti	Aedes aegypti
AAGE02022554 contig	308	1	0.00308737	AAGE02022554	100409	Stegomyia aegypti	Aedes aegypti
AAGE02005919 contig	163	1	0.00308671	AAGE02005919	52807	Stegomyia aegypti	Aedes aegypti
AAGE02026256 contig	189	2	0.00308528	AAGE02026256	62230	Stegomyia aegypti	Aedes aegypti
AAGE02020845 contig	77	1	0.00308296	AAGE02020845	24973	Stegomyia aegypti	Aedes aegypti
AAGE02002490 contig	138	2	0.00308228	AAGE02002490	44770	Stegomyia aegypti	Aedes aegypti
AAGE02026422 contig	284	3	0.00308121	AAGE02026422	92496	Stegomyia aegypti	Aedes aegypti
AAGE02029956 contig	191	1	0.00307924	AAGE02029956	62353	Stegomyia aegypti	Aedes aegypti
AAGE02009836 contig	124	1	0.00307822	AAGE02009836	40283	Stegomyia aegypti	Aedes aegypti
AAGE02001120 contig	211	1	0.00307612	AAGE02001120	68593	Stegomyia aegypti	Aedes aegypti
AAGE02000258 contig	386	2	0.00306807	AAGE02000258	125812	Stegomyia aegypti	Aedes aegypti
AAGE02008252 contig	40	1	0.00306725	AAGE02008252	13041	Stegomyia aegypti	Aedes aegypti
AAGE02009445 contig	672	6	0.003062	AAGE02009445	219791	Stegomyia aegypti	Aedes aegypti
AAGE02006529 contig	253	1	0.00306183	AAGE02006529	83610	Stegomyia aegypti	Aedes aegypti
AAGE02009819 contig	197	1	0.00306162	AAGE02009819	64338	Stegomyia aegypti	Aedes aegypti
AAGE02015569 contig	206	2	0.00305928	AAGE02015569	67335	Stegomyia aegypti	Aedes aegypti
AAGE02006698 contig	76	1	0.00305638	AAGE02006698	24866	Stegomyia aegypti	Aedes aegypti
AAGE02016866 contig	205	1	0.00305323	AAGE02016866	67142	Stegomyia aegypti	Aedes aegypti
AAGE02000717 contig	209	1	0.00305065	AAGE02000717	68510	Stegomyia aegypti	Aedes aegypti
AAGE02012765 contig	157	3	0.00305053	AAGE02012765	62612	Stegomyia aegypti	Aedes aegypti
AAGE02003308 contig	105	1	0.00304675	AAGE02003308	34462	Stegomyia aegypti	Aedes aegypti
AAGE02014785 contig	136	1	0.00304516	AAGE02014785	44660	Stegomyia aegypti	Aedes aegypti
AAGE02029107 contig	40	1	0.00304507	AAGE02029107	13136	Stegomyia aegypti	Aedes aegypti
AAGE02005551 contig	146	1	0.00304072	AAGE02005551	48015	Stegomyia aegypti	Aedes aegypti
AAGE02012882 contig	271	4	0.00303914	AAGE02012882	106279	Stegomyia aegypti	Aedes aegypti
AAGE02006723 contig	180	2	0.00303259	AAGE02006723	59685	Stegomyia aegypti	Aedes aegypti
AAGE02024140 contig	64	1	0.00303116	AAGE02024140	21113	Stegomyia aegypti	Aedes aegypti
AAGE02008551 contig	256	1	0.00303113	AAGE02008551	84457	Stegomyia aegypti	Aedes aegypti
AAGE02011021 contig	67	1	0.00302866	AAGE02011021	22122	Stegomyia aegypti	Aedes aegypti
AAGE02022025 contig	832	8	0.00302558	AAGE02022025	450816	Stegomyia aegypti	Aedes aegypti
AAGE02009417 contig	235	1	0.0030255	AAGE02009417	77673	Stegomyia aegypti	Aedes aegypti
AAGE02031838 contig	225	1	0.00302505	AAGE02031838	74379	Stegomyia aegypti	Aedes aegypti
AAGE02015816 contig	139	1	0.0030249	AAGE02015816	45952	Stegomyia aegypti	Aedes aegypti
AAGE02018406 contig	301	1	0.00302418	AAGE02018406	99530	Stegomyia aegypti	Aedes aegypti
AAGE02004565 contig	227	1	0.00302244	AAGE02004565	75105	Stegomyia aegypti	Aedes aegypti
AAGE02004007 contig	117	1	0.00301717	AAGE02004007	38778	Stegomyia aegypti	Aedes aegypti
AAGE02019658 contig	215	1	0.00301598	AAGE02019658	71948	Stegomyia aegypti	Aedes aegypti
AAGE02014403 contig	722	4	0.00301237	AAGE02014403	240340	Stegomyia aegypti	Aedes aegypti
AAGE02023077 contig	31	1	0.00301176	AAGE02023077	10293	Stegomyia aegypti	Aedes aegypti
AAGE02021555 contig	691	4	0.00300569	AAGE02021555	277804	Stegomyia aegypti	Aedes aegypti
AAGE02000285 contig	66	1	0.00300396	AAGE02000285	21971	Stegomyia aegypti	Aedes aegypti
AAGE02003482 contig	55	1	0.00300382	AAGE02003482	18310	Stegomyia aegypti	Aedes aegypti
AAGE02017838 contig	136	1	0.00300194	AAGE02017838	45304	Stegomyia aegypti	Aedes aegypti
AAGE02022530 contig	60	1	0.00300105	AAGE02022530	19993	Stegomyia aegypti	Aedes aegypti
AAGE02018226 contig	61	1	0.00300034	AAGE02018226	20330	Stegomyia aegypti	Aedes aegypti
AAGE02007361 contig	328	2	0.002998	AAGE02007361	109740	Stegomyia aegypti	Aedes aegypti
AAGE02004579 contig	108	1	0.00299559	AAGE02004579	36053	Stegomyia aegypti	Aedes aegypti
AAGE02014600 contig	408	3	0.00299483	AAGE02014600	136232	Stegomyia aegypti	Aedes aegypti
AAGE02026908 contig	56	1	0.00299433	AAGE02026908	18701	Stegomyia aegypti	Aedes aegypti
AAGE02009483 contig	51	2	0.00299296	AAGE02009483	34080	Stegomyia aegypti	Aedes aegypti
AAGE02021029 contig	274	5	0.00299184	AAGE02021029	169795	Stegomyia aegypti	Aedes aegypti
AAGE02012365 contig	234	4	0.00299144	AAGE02012365	98947	Stegomyia aegypti	Aedes aegypti
AAGE02014152 contig	145	1	0.00298997	AAGE02014152	48830	Stegomyia aegypti	Aedes aegypti
AAGE02017805 contig	53	1	0.00298996	AAGE02017805	17726	Stegomyia aegypti	Aedes aegypti
AAGE02025242 contig	238	1	0.00298203	AAGE02025242	80479	Stegomyia aegypti	Aedes aegypti
AAGE02000986 contig	287	1	0.00297893	AAGE02000986	100032	Stegomyia aegypti	Aedes aegypti
AAGE02019414 contig	190	1	0.00297722	AAGE02019414	63818	Stegomyia aegypti	Aedes aegypti
AAGE02013282 contig	99	2	0.00296429	AAGE02013282	66795	Stegomyia aegypti	Aedes aegypti
AAGE02012139 contig	92	1	0.00296401	AAGE02012139	31039	Stegomyia aegypti	Aedes aegypti
AAGE02008668 contig	226	2	0.00296217	AAGE02008668	76629	Stegomyia aegypti	Aedes aegypti
AAGE02012887 contig	88	1	0.00295848	AAGE02012887	29745	Stegomyia aegypti	Aedes aegypti
AAGE02016279 contig	226	1	0.00295159	AAGE02016279	76569	Stegomyia aegypti	Aedes aegypti
AAGE02020208 contig	187	2	0.00295152	AAGE02020208	107740	Stegomyia aegypti	Aedes aegypti
AAGE02025243 contig	140	1	0.0029363	AAGE02025243	47679	Stegomyia aegypti	Aedes aegypti
AAGE02002272 contig	167	1	0.00293332	AAGE02002272	56931	Stegomyia aegypti	Aedes aegypti
AAGE02002344 contig	91	1	0.00292761	AAGE02002344	31425	Stegomyia aegypti	Aedes aegypti
AAGE02025328 contig	46	1	0.00292733	AAGE02025328	15714	Stegomyia aegypti	Aedes aegypti
AAGE02006420 contig	289	2	0.00292474	AAGE02006420	100179	Stegomyia aegypti	Aedes aegypti
AAGE02006573 contig	57	1	0.00292158	AAGE02006573	19510	Stegomyia aegypti	Aedes aegypti
AAGE02025963 contig	181	1	0.00291728	AAGE02025963	62043	Stegomyia aegypti	Aedes aegypti
AAGE02000095 contig	35	3	0.00291487	AAGE02000095	35336	Stegomyia aegypti	Aedes aegypti
AAGE02016087 contig	269	3	0.002914	AAGE02016087	92313	Stegomyia aegypti	Aedes aegypti
AAGE02020869 contig	172	1	0.00291185	AAGE02020869	59069	Stegomyia aegypti	Aedes aegypti
AAGE02009992 contig	268	1	0.00291077	AAGE02009992	92072	Stegomyia aegypti	Aedes aegypti
AAGE02011023 contig	715	8	0.00290845	AAGE02011023	354828	Stegomyia aegypti	Aedes aegypti
AAGE02006083 contig	144	2	0.00290718	AAGE02006083	99065	Stegomyia aegypti	Aedes aegypti
AAGE02018259 contig	199	1	0.00290545	AAGE02018259	68492	Stegomyia aegypti	Aedes aegypti
AAGE02017056 contig	266	1	0.00290469	AAGE02017056	91575	Stegomyia aegypti	Aedes aegypti
AAGE02014391 contig	165	3	0.00290254	AAGE02014391	85787	Stegomyia aegypti	Aedes aegypti
AAGE02027872 contig	232	1	0.00290229	AAGE02027872	79935	Stegomyia aegypti	Aedes aegypti
AAGE02026533 contig	273	1	0.00290225	AAGE02026533	94064	Stegomyia aegypti	Aedes aegypti
AAGE02007290 contig	126	1	0.00289675	AAGE02007290	43496	Stegomyia aegypti	Aedes aegypti
AAGE02016206 contig	72	1	0.00289441	AAGE02016206	25220	Stegomyia aegypti	Aedes aegypti
AAGE02013964 contig	81	1	0.00289441	AAGE02013964	27982	Stegomyia aegypti	Aedes aegypti
AAGE02016893 contig	25	2	0.002889	AAGE02016893	17307	Stegomyia aegypti	Aedes aegypti
AAGE02027537 contig	189	1	0.00288697	AAGE02027537	65813	Stegomyia aegypti	Aedes aegypti
AAGE02015273 contig	281	4	0.00288583	AAGE02015273	119203	Stegomyia aegypti	Aedes aegypti
AAGE02016477 contig	568	8	0.00288547	AAGE02016477	233584	Stegomyia aegypti	Aedes aegypti
AAGE02012534 contig	38	1	0.00288075	AAGE02012534	13191	Stegomyia aegypti	Aedes aegypti
AAGE02016629 contig	155	1	0.0028804	AAGE02016629	53812	Stegomyia aegypti	Aedes aegypti
AAGE02005320 contig	54	1	0.00287877	AAGE02005320	18758	Stegomyia aegypti	Aedes aegypti
AAGE02010059 contig	272	1	0.0028777	AAGE02010059	94520	Stegomyia aegypti	Aedes aegypti
AAGE02007843 contig	81	1	0.00287153	AAGE02007843	28208	Stegomyia aegypti	Aedes aegypti
AAGE02008901 contig	207	1	0.00286938	AAGE02008901	72141	Stegomyia aegypti	Aedes aegypti
AAGE02016909 contig	70	1	0.00286909	AAGE02016909	24398	Stegomyia aegypti	Aedes aegypti
AAGE02002356 contig	1488	12	0.00286887	AAGE02002356	541672	Stegomyia aegypti	Aedes aegypti
AAGE02003162 contig	603	4	0.00286849	AAGE02003162	211260	Stegomyia aegypti	Aedes aegypti
AAGE02030047 contig	43	1	0.00286781	AAGE02030047	14994	Stegomyia aegypti	Aedes aegypti
AAGE02005794 contig	344	6	0.00286742	AAGE02005794	244818	Stegomyia aegypti	Aedes aegypti
AAGE02013407 contig	211	1	0.00286739	AAGE02013407	73584	Stegomyia aegypti	Aedes aegypti
AAGE02011386 contig	446	3	0.00286476	AAGE02011386	156031	Stegomyia aegypti	Aedes aegypti
AAGE02005472 contig	85	1	0.00286157	AAGE02005472	29704	Stegomyia aegypti	Aedes aegypti
AAGE02005242 contig	49	2	0.00285714	AAGE02005242	34300	Stegomyia aegypti	Aedes aegypti
AAGE02001322 contig	188	1	0.00285632	AAGE02001322	65819	Stegomyia aegypti	Aedes aegypti
AAGE02006056 contig	236	1	0.00285165	AAGE02006056	82759	Stegomyia aegypti	Aedes aegypti
AAGE02004917 contig	223	3	0.00284971	AAGE02004917	128434	Stegomyia aegypti	Aedes aegypti
AAGE02004390 contig	524	3	0.00284939	AAGE02004390	184241	Stegomyia aegypti	Aedes aegypti
AAGE02019643 contig	354	2	0.00284912	AAGE02019643	124600	Stegomyia aegypti	Aedes aegypti
AAGE02017150 contig	245	1	0.00284851	AAGE02017150	86361	Stegomyia aegypti	Aedes aegypti
AAGE02010301 contig	248	2	0.00284819	AAGE02010301	87422	Stegomyia aegypti	Aedes aegypti
AAGE02003738 contig	70	10	0.00284655	AAGE02003738	119440	Stegomyia aegypti	Aedes aegypti
AAGE02011806 contig	45	1	0.00284108	AAGE02011806	16191	Stegomyia aegypti	Aedes aegypti
AAGE02002782 contig	55	1	0.00283959	AAGE02002782	19369	Stegomyia aegypti	Aedes aegypti
AAGE02029243 contig	370	2	0.00283913	AAGE02029243	130672	Stegomyia aegypti	Aedes aegypti
AAGE02021479 contig	63	1	0.00283656	AAGE02021479	22210	Stegomyia aegypti	Aedes aegypti
AAGE02032179 contig	81	1	0.00283604	AAGE02032179	28561	Stegomyia aegypti	Aedes aegypti
AAGE02001138 contig	255	1	0.00283576	AAGE02001138	89923	Stegomyia aegypti	Aedes aegypti
AAGE02025776 contig	509	2	0.00283531	AAGE02025776	179519	Stegomyia aegypti	Aedes aegypti
AAGE02010770 contig	576	2	0.00283424	AAGE02010770	203225	Stegomyia aegypti	Aedes aegypti
AAGE02012916 contig	358	2	0.0028326	AAGE02012916	128151	Stegomyia aegypti	Aedes aegypti
AAGE02022737 contig	228	3	0.00282625	AAGE02022737	81026	Stegomyia aegypti	Aedes aegypti
AAGE02031238 contig	72	1	0.00282419	AAGE02031238	25492	Stegomyia aegypti	Aedes aegypti
AAGE02019526 contig	335	2	0.00282265	AAGE02019526	119037	Stegomyia aegypti	Aedes aegypti
AAGE02012226 contig	188	2	0.00282202	AAGE02012226	66619	Stegomyia aegypti	Aedes aegypti
AAGE02027236 contig	102	3	0.00281871	AAGE02027236	62440	Stegomyia aegypti	Aedes aegypti
AAGE02004934 contig	496	2	0.00281845	AAGE02004934	176688	Stegomyia aegypti	Aedes aegypti
AAGE02018397 contig	270	1	0.00281675	AAGE02018397	95854	Stegomyia aegypti	Aedes aegypti
AAGE02002178 contig	276	2	0.0028166	AAGE02002178	140595	Stegomyia aegypti	Aedes aegypti
AAGE02024736 contig	246	1	0.00280757	AAGE02024736	89045	Stegomyia aegypti	Aedes aegypti
AAGE02017938 contig	236	1	0.00280515	AAGE02017938	84131	Stegomyia aegypti	Aedes aegypti
AAGE02002861 contig	64	1	0.00280407	AAGE02002861	22824	Stegomyia aegypti	Aedes aegypti
AAGE02007298 contig	50	1	0.00280395	AAGE02007298	17832	Stegomyia aegypti	Aedes aegypti
AAGE02025840 contig	169	2	0.00280303	AAGE02025840	60291	Stegomyia aegypti	Aedes aegypti
AAGE02002492 contig	431	3	0.00279977	AAGE02002492	153941	Stegomyia aegypti	Aedes aegypti
AAGE02017052 contig	349	2	0.00279935	AAGE02017052	124672	Stegomyia aegypti	Aedes aegypti
AAGE02023346 contig	266	1	0.00279876	AAGE02023346	95042	Stegomyia aegypti	Aedes aegypti
AAGE02003453 contig	50	1	0.00279783	AAGE02003453	17871	Stegomyia aegypti	Aedes aegypti
AAGE02015373 contig	199	1	0.00279538	AAGE02015373	71189	Stegomyia aegypti	Aedes aegypti
AAGE02002403 contig	451	2	0.00279529	AAGE02002403	161342	Stegomyia aegypti	Aedes aegypti
AAGE02004133 contig	260	1	0.00279417	AAGE02004133	93051	Stegomyia aegypti	Aedes aegypti
AAGE02022486 contig	47	1	0.00279396	AAGE02022486	16822	Stegomyia aegypti	Aedes aegypti
AAGE02002771 contig	277	1	0.00279288	AAGE02002771	101687	Stegomyia aegypti	Aedes aegypti
AAGE02016386 contig	69	1	0.00278889	AAGE02016386	24741	Stegomyia aegypti	Aedes aegypti
AAGE02002963 contig	166	7	0.00278852	AAGE02002963	142727	Stegomyia aegypti	Aedes aegypti
AAGE02019654 contig	327	2	0.00278627	AAGE02019654	117720	Stegomyia aegypti	Aedes aegypti
AAGE02002399 contig	237	1	0.00278467	AAGE02002399	85827	Stegomyia aegypti	Aedes aegypti
AAGE02025674 contig	286	4	0.00278459	AAGE02025674	102707	Stegomyia aegypti	Aedes aegypti
AAGE02002684 contig	196	1	0.0027839	AAGE02002684	70764	Stegomyia aegypti	Aedes aegypti
AAGE02004559 contig	425	2	0.00278165	AAGE02004559	152782	Stegomyia aegypti	Aedes aegypti
AAGE02006327 contig	613	3	0.00277881	AAGE02006327	220592	Stegomyia aegypti	Aedes aegypti
AAGE02018855 contig	136	1	0.00277869	AAGE02018855	48944	Stegomyia aegypti	Aedes aegypti
AAGE02010154 contig	238	1	0.00277467	AAGE02010154	85776	Stegomyia aegypti	Aedes aegypti
AAGE02023132 contig	153	1	0.00277465	AAGE02023132	55140	Stegomyia aegypti	Aedes aegypti
[truncated: 2,018 more rows]
