# Supplementary material for: Arbovirus Detection in Insect Vectors by Rapid, High-Throughput Pyrosequencing
Source: PLoS Negl Trop Dis. 2010 Nov 9;4(11):e878. doi: 10.1371/journal.pntd.0000878 (PMC2976685; doi:10.1371/journal.pntd.0000878)
Supplement: Table S8 — Mapping of N2187 reads: reads obtained from sequencing N2187 library (5 noninfected control mosquitoes) were mapped to the Ae. aegypti published genome sequence (top) and cross-matched against rRNA gene-containing contigs (bottom). (1.73 MB XLS) [file pntd.0000878.s008.xls]

## Sheet: N2187-refass-contigtab
Contig	Length of consensus sequence	Number of reads	Average coverage	Reference sequences	Length of reference sequence	Common name reference	Latin name reference
AAGE02025420 contig	5173	5849	160.612	AAGE02025420	6193	Stegomyia aegypti	Aedes aegypti
AAGE02025425 contig	179930	175509	128.416	AAGE02025425	229667	Stegomyia aegypti	Aedes aegypti
AAGE02025424 contig	20707	17784	93.4955	AAGE02025424	32924	Stegomyia aegypti	Aedes aegypti
AAGE02025428 contig	9681	8915	80.7697	AAGE02025428	18154	Stegomyia aegypti	Aedes aegypti
AAGE02025421 contig	4244	3345	77.2058	AAGE02025421	6421	Stegomyia aegypti	Aedes aegypti
AAGE02006997 contig	6811	6354	76.4438	AAGE02006997	14220	Stegomyia aegypti	Aedes aegypti
AAGE02025423 contig	11408	10578	76.0359	AAGE02025423	22897	Stegomyia aegypti	Aedes aegypti
AAGE02011634 contig	426	3079	22.3579	AAGE02011634	43097	Stegomyia aegypti	Aedes aegypti
AAGE02018811 contig	4263	4361	10.1972	AAGE02018811	81553	Stegomyia aegypti	Aedes aegypti
AAGE02005101 contig	320	319	9.14233	AAGE02005101	4593	Stegomyia aegypti	Aedes aegypti
AAGE02025427 contig	1282	654	7.76098	AAGE02025427	14276	Stegomyia aegypti	Aedes aegypti
AAGE02003358 contig	1201	6928	5.96887	AAGE02003358	179694	Stegomyia aegypti	Aedes aegypti
AAGE02014233 contig	405	460	4.77176	AAGE02014233	18134	Stegomyia aegypti	Aedes aegypti
AAGE02015837 contig	5713	5556	3.81367	AAGE02015837	266885	Stegomyia aegypti	Aedes aegypti
AAGE02008523 contig	2755	2513	3.18153	AAGE02008523	118736	Stegomyia aegypti	Aedes aegypti
AAGE02006436 contig	9049	870	2.8001	AAGE02006436	38538	Stegomyia aegypti	Aedes aegypti
AAGE02018850 contig	534	167	2.72208	AAGE02018850	8407	Stegomyia aegypti	Aedes aegypti
AAGE02030926 contig	316	411	2.62334	AAGE02030926	21913	Stegomyia aegypti	Aedes aegypti
AAGE02024733 contig	832	65	2.54715	AAGE02024733	2026	Stegomyia aegypti	Aedes aegypti
AAGE02007671 contig	583	285	2.44486	AAGE02007671	16201	Stegomyia aegypti	Aedes aegypti
AAGE02001176 contig	1439	510	2.10201	AAGE02001176	33859	Stegomyia aegypti	Aedes aegypti
AAGE02002240 contig	1813	264	2.00211	AAGE02002240	13264	Stegomyia aegypti	Aedes aegypti
AAGE02033765 contig	2435	151	1.40392	AAGE02033765	11743	Stegomyia aegypti	Aedes aegypti
AAGE02009507 contig	1457	366	0.988674	AAGE02009507	41038	Stegomyia aegypti	Aedes aegypti
AAGE02033520 contig	494	103	0.96418	AAGE02033520	13785	Stegomyia aegypti	Aedes aegypti
AAGE02020259 contig	1034	616	0.898052	AAGE02020259	108900	Stegomyia aegypti	Aedes aegypti
AAGE02000676 contig	1720	1682	0.744306	AAGE02000676	333031	Stegomyia aegypti	Aedes aegypti
AAGE02010888 contig	842	187	0.699573	AAGE02010888	30918	Stegomyia aegypti	Aedes aegypti
AAGE02000464 contig	1397	167	0.694226	AAGE02000464	25609	Stegomyia aegypti	Aedes aegypti
AAGE02007499 contig	381	53	0.675481	AAGE02007499	8615	Stegomyia aegypti	Aedes aegypti
AAGE02009329 contig	430	398	0.666482	AAGE02009329	74021	Stegomyia aegypti	Aedes aegypti
AAGE02034577 contig	355	30	0.641561	AAGE02034577	7269	Stegomyia aegypti	Aedes aegypti
AAGE02006815 contig	2104	149	0.595427	AAGE02006815	29379	Stegomyia aegypti	Aedes aegypti
AAGE02008038 contig	1018	42	0.472611	AAGE02008038	9509	Stegomyia aegypti	Aedes aegypti
AAGE02007950 contig	747	326	0.454206	AAGE02007950	114276	Stegomyia aegypti	Aedes aegypti
AAGE02005127 contig	145	119	0.433447	AAGE02005127	33628	Stegomyia aegypti	Aedes aegypti
AAGE02011873 contig	510	256	0.381742	AAGE02011873	112010	Stegomyia aegypti	Aedes aegypti
AAGE02013011 contig	267	32	0.373442	AAGE02013011	4652	Stegomyia aegypti	Aedes aegypti
AAGE02005079 contig	727	31	0.358781	AAGE02005079	12077	Stegomyia aegypti	Aedes aegypti
AAGE02020348 contig	744	6	0.358306	AAGE02020348	2455	Stegomyia aegypti	Aedes aegypti
AAGE02028320 contig	341	8	0.330943	AAGE02028320	2649	Stegomyia aegypti	Aedes aegypti
AAGE02024775 contig	1170	40	0.32798	AAGE02024775	14001	Stegomyia aegypti	Aedes aegypti
AAGE02021061 contig	1501	167	0.323419	AAGE02021061	84245	Stegomyia aegypti	Aedes aegypti
AAGE02021470 contig	668	10	0.322557	AAGE02021470	4082	Stegomyia aegypti	Aedes aegypti
AAGE02002712 contig	735	86	0.315099	AAGE02002712	38160	Stegomyia aegypti	Aedes aegypti
AAGE02020248 contig	294	7	0.300948	AAGE02020248	2954	Stegomyia aegypti	Aedes aegypti
AAGE02021568 contig	388	120	0.288384	AAGE02021568	30805	Stegomyia aegypti	Aedes aegypti
AAGE02015047 contig	127	119	0.288298	AAGE02015047	36096	Stegomyia aegypti	Aedes aegypti
AAGE02007214 contig	918	269	0.273876	AAGE02007214	94541	Stegomyia aegypti	Aedes aegypti
AAGE02007057 contig	2505	98	0.270507	AAGE02007057	36680	Stegomyia aegypti	Aedes aegypti
AAGE02026429 contig	273	32	0.268628	AAGE02026429	13835	Stegomyia aegypti	Aedes aegypti
AAGE02028153 contig	1306	31	0.263783	AAGE02028153	13382	Stegomyia aegypti	Aedes aegypti
AAGE02015557 contig	349	268	0.254267	AAGE02015557	137539	Stegomyia aegypti	Aedes aegypti
AAGE02030149 contig	265	7	0.245153	AAGE02030149	4797	Stegomyia aegypti	Aedes aegypti
AAGE02017215 contig	570	12	0.228919	AAGE02017215	6982	Stegomyia aegypti	Aedes aegypti
AAGE02030449 contig	258	4	0.225578	AAGE02030449	3808	Stegomyia aegypti	Aedes aegypti
AAGE02007322 contig	2775	61	0.221647	AAGE02007322	30327	Stegomyia aegypti	Aedes aegypti
AAGE02026722 contig	546	9	0.212851	AAGE02026722	8714	Stegomyia aegypti	Aedes aegypti
AAGE02027971 contig	1294	45	0.211884	AAGE02027971	19835	Stegomyia aegypti	Aedes aegypti
AAGE02024245 contig	250	34	0.208888	AAGE02024245	9541	Stegomyia aegypti	Aedes aegypti
AAGE02017557 contig	1066	146	0.203378	AAGE02017557	72340	Stegomyia aegypti	Aedes aegypti
AAGE02032212 contig	420	3	0.201884	AAGE02032212	2442	Stegomyia aegypti	Aedes aegypti
AAGE02006930 contig	176	3	0.195027	AAGE02006930	2573	Stegomyia aegypti	Aedes aegypti
AAGE02030898 contig	834	10	0.193175	AAGE02030898	4921	Stegomyia aegypti	Aedes aegypti
AAGE02003863 contig	860	117	0.192247	AAGE02003863	64922	Stegomyia aegypti	Aedes aegypti
AAGE02003726 contig	562	10	0.190182	AAGE02003726	5662	Stegomyia aegypti	Aedes aegypti
AAGE02006609 contig	501	5	0.189982	AAGE02006609	3374	Stegomyia aegypti	Aedes aegypti
AAGE02030268 contig	360	10	0.188264	AAGE02030268	7037	Stegomyia aegypti	Aedes aegypti
AAGE02024280 contig	193	6	0.18239	AAGE02024280	2067	Stegomyia aegypti	Aedes aegypti
AAGE02024805 contig	444	8	0.179905	AAGE02024805	3802	Stegomyia aegypti	Aedes aegypti
AAGE02029551 contig	449	17	0.17968	AAGE02029551	6506	Stegomyia aegypti	Aedes aegypti
AAGE02003233 contig	1465	30	0.178042	AAGE02003233	17524	Stegomyia aegypti	Aedes aegypti
AAGE02034768 contig	717	9	0.175918	AAGE02034768	6809	Stegomyia aegypti	Aedes aegypti
AAGE02017803 contig	1311	60	0.171104	AAGE02017803	38157	Stegomyia aegypti	Aedes aegypti
AAGE02020419 contig	806	20	0.169991	AAGE02020419	14942	Stegomyia aegypti	Aedes aegypti
AAGE02000020 contig	789	15	0.167931	AAGE02000020	9754	Stegomyia aegypti	Aedes aegypti
AAGE02034284 contig	700	14	0.167577	AAGE02034284	8235	Stegomyia aegypti	Aedes aegypti
AAGE02007422 contig	303	6	0.166438	AAGE02007422	3647	Stegomyia aegypti	Aedes aegypti
AAGE02007177 contig	289	107	0.163771	AAGE02007177	85525	Stegomyia aegypti	Aedes aegypti
AAGE02032711 contig	1272	39	0.163094	AAGE02032711	26033	Stegomyia aegypti	Aedes aegypti
AAGE02027205 contig	3155	77	0.161643	AAGE02027205	44680	Stegomyia aegypti	Aedes aegypti
AAGE02005905 contig	1882	35	0.158042	AAGE02005905	22917	Stegomyia aegypti	Aedes aegypti
AAGE02032974 contig	861	10	0.157996	AAGE02032974	7766	Stegomyia aegypti	Aedes aegypti
AAGE02014724 contig	303	24	0.156911	AAGE02014724	8077	Stegomyia aegypti	Aedes aegypti
AAGE02029076 contig	266	4	0.153682	AAGE02029076	2336	Stegomyia aegypti	Aedes aegypti
AAGE02013534 contig	749	7	0.151606	AAGE02013534	6695	Stegomyia aegypti	Aedes aegypti
AAGE02007798 contig	2033	64	0.148977	AAGE02007798	54938	Stegomyia aegypti	Aedes aegypti
AAGE02005676 contig	2918	78	0.145166	AAGE02005676	58949	Stegomyia aegypti	Aedes aegypti
AAGE02003906 contig	1342	33	0.143831	AAGE02003906	23326	Stegomyia aegypti	Aedes aegypti
AAGE02015692 contig	2959	63	0.143649	AAGE02015692	56315	Stegomyia aegypti	Aedes aegypti
AAGE02028155 contig	103	3	0.142271	AAGE02028155	2193	Stegomyia aegypti	Aedes aegypti
AAGE02008227 contig	890	20	0.137403	AAGE02008227	16055	Stegomyia aegypti	Aedes aegypti
AAGE02018336 contig	331	87	0.134571	AAGE02018336	69740	Stegomyia aegypti	Aedes aegypti
AAGE02019348 contig	1784	93	0.134505	AAGE02019348	66003	Stegomyia aegypti	Aedes aegypti
AAGE02007537 contig	857	10	0.134475	AAGE02007537	8522	Stegomyia aegypti	Aedes aegypti
AAGE02027977 contig	679	22	0.133554	AAGE02027977	13283	Stegomyia aegypti	Aedes aegypti
AAGE02026104 contig	1373	73	0.132773	AAGE02026104	58034	Stegomyia aegypti	Aedes aegypti
AAGE02007554 contig	962	46	0.132747	AAGE02007554	38642	Stegomyia aegypti	Aedes aegypti
AAGE02010597 contig	1582	58	0.130781	AAGE02010597	55756	Stegomyia aegypti	Aedes aegypti
AAGE02020631 contig	263	4	0.13063	AAGE02020631	8014	Stegomyia aegypti	Aedes aegypti
AAGE02012537 contig	1109	17	0.129696	AAGE02012537	14055	Stegomyia aegypti	Aedes aegypti
AAGE02007060 contig	1405	44	0.128692	AAGE02007060	32970	Stegomyia aegypti	Aedes aegypti
AAGE02013792 contig	312	2	0.128395	AAGE02013792	2427	Stegomyia aegypti	Aedes aegypti
AAGE02019019 contig	592	18	0.127256	AAGE02019019	20667	Stegomyia aegypti	Aedes aegypti
AAGE02007595 contig	997	19	0.125877	AAGE02007595	15386	Stegomyia aegypti	Aedes aegypti
AAGE02025018 contig	170	3	0.124636	AAGE02025018	2407	Stegomyia aegypti	Aedes aegypti
AAGE02009156 contig	854	70	0.124112	AAGE02009156	47716	Stegomyia aegypti	Aedes aegypti
AAGE02017464 contig	928	32	0.123832	AAGE02017464	24393	Stegomyia aegypti	Aedes aegypti
AAGE02021185 contig	2180	44	0.122435	AAGE02021185	40299	Stegomyia aegypti	Aedes aegypti
AAGE02002858 contig	1570	171	0.122347	AAGE02002858	128278	Stegomyia aegypti	Aedes aegypti
AAGE02028083 contig	111	38	0.122166	AAGE02028083	33830	Stegomyia aegypti	Aedes aegypti
AAGE02020711 contig	909	23	0.121654	AAGE02020711	19496	Stegomyia aegypti	Aedes aegypti
AAGE02017840 contig	218	10	0.121272	AAGE02017840	7105	Stegomyia aegypti	Aedes aegypti
AAGE02024619 contig	761	7	0.120387	AAGE02024619	8262	Stegomyia aegypti	Aedes aegypti
AAGE02027377 contig	190	3	0.120207	AAGE02027377	2320	Stegomyia aegypti	Aedes aegypti
AAGE02026305 contig	717	13	0.119837	AAGE02026305	11549	Stegomyia aegypti	Aedes aegypti
AAGE02022976 contig	231	3	0.117337	AAGE02022976	3605	Stegomyia aegypti	Aedes aegypti
AAGE02020799 contig	635	24	0.116152	AAGE02020799	20697	Stegomyia aegypti	Aedes aegypti
AAGE02019865 contig	337	5	0.114499	AAGE02019865	9902	Stegomyia aegypti	Aedes aegypti
AAGE02006253 contig	291	6	0.114193	AAGE02006253	3389	Stegomyia aegypti	Aedes aegypti
AAGE02004686 contig	824	41	0.112162	AAGE02004686	33289	Stegomyia aegypti	Aedes aegypti
AAGE02009630 contig	1090	465	0.111567	AAGE02009630	374190	Stegomyia aegypti	Aedes aegypti
AAGE02034547 contig	369	7	0.111475	AAGE02034547	7338	Stegomyia aegypti	Aedes aegypti
AAGE02020656 contig	246	3	0.111407	AAGE02020656	2630	Stegomyia aegypti	Aedes aegypti
AAGE02024681 contig	314	2	0.110797	AAGE02024681	2834	Stegomyia aegypti	Aedes aegypti
AAGE02008361 contig	1778	17	0.110002	AAGE02008361	20034	Stegomyia aegypti	Aedes aegypti
AAGE02024481 contig	1263	52	0.109675	AAGE02024481	39903	Stegomyia aegypti	Aedes aegypti
AAGE02009288 contig	328	4	0.109141	AAGE02009288	3665	Stegomyia aegypti	Aedes aegypti
AAGE02021994 contig	3092	301	0.10473	AAGE02021994	343068	Stegomyia aegypti	Aedes aegypti
AAGE02007366 contig	1122	15	0.103892	AAGE02007366	15006	Stegomyia aegypti	Aedes aegypti
AAGE02019379 contig	167	3	0.103577	AAGE02019379	4837	Stegomyia aegypti	Aedes aegypti
AAGE02012437 contig	3036	35	0.103201	AAGE02012437	51269	Stegomyia aegypti	Aedes aegypti
AAGE02018311 contig	582	55	0.102732	AAGE02018311	53994	Stegomyia aegypti	Aedes aegypti
AAGE02006129 contig	219	3	0.102432	AAGE02006129	2138	Stegomyia aegypti	Aedes aegypti
AAGE02013292 contig	2356	282	0.102279	AAGE02013292	289934	Stegomyia aegypti	Aedes aegypti
AAGE02005675 contig	675	26	0.101605	AAGE02005675	24546	Stegomyia aegypti	Aedes aegypti
AAGE02024020 contig	376	8	0.101363	AAGE02024020	10778	Stegomyia aegypti	Aedes aegypti
AAGE02020786 contig	701	11	0.101058	AAGE02020786	10964	Stegomyia aegypti	Aedes aegypti
AAGE02003090 contig	647	12	0.100873	AAGE02003090	14094	Stegomyia aegypti	Aedes aegypti
AAGE02022294 contig	1899	15	0.100866	AAGE02022294	23776	Stegomyia aegypti	Aedes aegypti
AAGE02026540 contig	284	1	0.100389	AAGE02026540	2829	Stegomyia aegypti	Aedes aegypti
AAGE02008235 contig	808	36	0.0995354	AAGE02008235	31426	Stegomyia aegypti	Aedes aegypti
AAGE02034410 contig	389	5	0.0992425	AAGE02034410	7787	Stegomyia aegypti	Aedes aegypti
AAGE02006132 contig	2249	31	0.0989897	AAGE02006132	26922	Stegomyia aegypti	Aedes aegypti
AAGE02013458 contig	161	2	0.0983506	AAGE02013458	3274	Stegomyia aegypti	Aedes aegypti
AAGE02019385 contig	194	2	0.0983364	AAGE02019385	2704	Stegomyia aegypti	Aedes aegypti
AAGE02001887 contig	149	4	0.0976728	AAGE02001887	5672	Stegomyia aegypti	Aedes aegypti
AAGE02018831 contig	1250	70	0.097521	AAGE02018831	61672	Stegomyia aegypti	Aedes aegypti
AAGE02007237 contig	3316	45	0.0959633	AAGE02007237	53894	Stegomyia aegypti	Aedes aegypti
AAGE02011300 contig	663	16	0.095057	AAGE02011300	17095	Stegomyia aegypti	Aedes aegypti
AAGE02033726 contig	706	9	0.094494	AAGE02033726	12096	Stegomyia aegypti	Aedes aegypti
AAGE02023723 contig	195	6	0.0938319	AAGE02023723	5723	Stegomyia aegypti	Aedes aegypti
AAGE02018352 contig	222	1	0.0934343	AAGE02018352	2376	Stegomyia aegypti	Aedes aegypti
AAGE02000435 contig	176	10	0.0927845	AAGE02000435	10903	Stegomyia aegypti	Aedes aegypti
AAGE02021305 contig	618	9	0.0919344	AAGE02021305	8777	Stegomyia aegypti	Aedes aegypti
AAGE02024674 contig	259	13	0.0918747	AAGE02024674	14496	Stegomyia aegypti	Aedes aegypti
AAGE02027488 contig	495	5	0.0918558	AAGE02027488	7490	Stegomyia aegypti	Aedes aegypti
AAGE02019587 contig	282	2	0.0911486	AAGE02019587	3793	Stegomyia aegypti	Aedes aegypti
AAGE02035455 contig	507	4	0.0909417	AAGE02035455	5575	Stegomyia aegypti	Aedes aegypti
AAGE02008934 contig	816	22	0.0904329	AAGE02008934	26539	Stegomyia aegypti	Aedes aegypti
AAGE02020261 contig	1654	79	0.089284	AAGE02020261	83407	Stegomyia aegypti	Aedes aegypti
AAGE02015897 contig	398	10	0.0888864	AAGE02015897	8988	Stegomyia aegypti	Aedes aegypti
AAGE02024617 contig	408	6	0.0886548	AAGE02024617	7783	Stegomyia aegypti	Aedes aegypti
AAGE02035504 contig	294	4	0.088444	AAGE02035504	5495	Stegomyia aegypti	Aedes aegypti
AAGE02003935 contig	592	8	0.0878704	AAGE02003935	9752	Stegomyia aegypti	Aedes aegypti
AAGE02018090 contig	840	36	0.086433	AAGE02018090	43849	Stegomyia aegypti	Aedes aegypti
AAGE02023364 contig	354	9	0.0861718	AAGE02023364	7868	Stegomyia aegypti	Aedes aegypti
AAGE02023722 contig	1302	22	0.0859998	AAGE02023722	22813	Stegomyia aegypti	Aedes aegypti
AAGE02002050 contig	4659	78	0.0856969	AAGE02002050	106931	Stegomyia aegypti	Aedes aegypti
AAGE02017112 contig	547	7	0.0856868	AAGE02017112	8321	Stegomyia aegypti	Aedes aegypti
AAGE02035156 contig	207	5	0.0847374	AAGE02035156	6054	Stegomyia aegypti	Aedes aegypti
AAGE02033693 contig	442	13	0.084355	AAGE02033693	12317	Stegomyia aegypti	Aedes aegypti
AAGE02001991 contig	1907	39	0.0842116	AAGE02001991	46964	Stegomyia aegypti	Aedes aegypti
AAGE02021307 contig	1252	20	0.0840853	AAGE02021307	26485	Stegomyia aegypti	Aedes aegypti
AAGE02013941 contig	1667	61	0.083971	AAGE02013941	81287	Stegomyia aegypti	Aedes aegypti
AAGE02007911 contig	405	6	0.082709	AAGE02007911	6807	Stegomyia aegypti	Aedes aegypti
AAGE02008611 contig	421	17	0.0826206	AAGE02008611	16485	Stegomyia aegypti	Aedes aegypti
AAGE02012311 contig	2110	42	0.0826041	AAGE02012311	59532	Stegomyia aegypti	Aedes aegypti
AAGE02028212 contig	254	2	0.0823873	AAGE02028212	3083	Stegomyia aegypti	Aedes aegypti
AAGE02008766 contig	1850	71	0.0823738	AAGE02008766	70345	Stegomyia aegypti	Aedes aegypti
AAGE02003615 contig	207	3	0.0822999	AAGE02003615	3548	Stegomyia aegypti	Aedes aegypti
AAGE02019489 contig	973	14	0.0820265	AAGE02019489	18811	Stegomyia aegypti	Aedes aegypti
AAGE02021702 contig	181	1	0.0819375	AAGE02021702	2209	Stegomyia aegypti	Aedes aegypti
AAGE02005926 contig	899	55	0.0818592	AAGE02005926	58564	Stegomyia aegypti	Aedes aegypti
AAGE02011298 contig	535	7	0.0816349	AAGE02011298	9076	Stegomyia aegypti	Aedes aegypti
AAGE02005176 contig	400	7	0.0810856	AAGE02005176	5969	Stegomyia aegypti	Aedes aegypti
AAGE02024734 contig	208	26	0.0808184	AAGE02024734	26341	Stegomyia aegypti	Aedes aegypti
AAGE02010108 contig	284	2	0.0803395	AAGE02010108	3535	Stegomyia aegypti	Aedes aegypti
AAGE02000384 contig	462	11	0.0803191	AAGE02000384	14542	Stegomyia aegypti	Aedes aegypti
AAGE02012769 contig	64	7	0.0803132	AAGE02012769	5491	Stegomyia aegypti	Aedes aegypti
AAGE02015294 contig	177	2	0.0802053	AAGE02015294	3117	Stegomyia aegypti	Aedes aegypti
AAGE02001377 contig	417	16	0.0785839	AAGE02001377	15423	Stegomyia aegypti	Aedes aegypti
AAGE02018820 contig	231	2	0.0783848	AAGE02018820	2947	Stegomyia aegypti	Aedes aegypti
AAGE02004998 contig	2275	40	0.0780641	AAGE02004998	43618	Stegomyia aegypti	Aedes aegypti
AAGE02032146 contig	118	4	0.0771999	AAGE02032146	6114	Stegomyia aegypti	Aedes aegypti
AAGE02026639 contig	341	8	0.0770607	AAGE02026639	8941	Stegomyia aegypti	Aedes aegypti
AAGE02023568 contig	567	7	0.0761143	AAGE02023568	8749	Stegomyia aegypti	Aedes aegypti
AAGE02013492 contig	990	10	0.0759924	AAGE02013492	16773	Stegomyia aegypti	Aedes aegypti
AAGE02019776 contig	287	2	0.0754667	AAGE02019776	3803	Stegomyia aegypti	Aedes aegypti
AAGE02020870 contig	527	27	0.0754658	AAGE02020870	32094	Stegomyia aegypti	Aedes aegypti
AAGE02003350 contig	514	9	0.0752881	AAGE02003350	10586	Stegomyia aegypti	Aedes aegypti
AAGE02008453 contig	428	7	0.07491	AAGE02008453	9170	Stegomyia aegypti	Aedes aegypti
AAGE02004854 contig	855	21	0.0743737	AAGE02004854	21755	Stegomyia aegypti	Aedes aegypti
AAGE02006131 contig	2993	43	0.0743655	AAGE02006131	53627	Stegomyia aegypti	Aedes aegypti
AAGE02023767 contig	1344	23	0.0742627	AAGE02023767	29058	Stegomyia aegypti	Aedes aegypti
AAGE02009387 contig	121	49	0.0738312	AAGE02009387	41321	Stegomyia aegypti	Aedes aegypti
AAGE02018596 contig	281	2	0.0731771	AAGE02018596	3840	Stegomyia aegypti	Aedes aegypti
AAGE02022140 contig	1268	56	0.0730955	AAGE02022140	72327	Stegomyia aegypti	Aedes aegypti
AAGE02001410 contig	830	11	0.0729157	AAGE02001410	21998	Stegomyia aegypti	Aedes aegypti
AAGE02019331 contig	461	7	0.0708649	AAGE02019331	12926	Stegomyia aegypti	Aedes aegypti
AAGE02034196 contig	228	7	0.0705786	AAGE02034196	8572	Stegomyia aegypti	Aedes aegypti
AAGE02001603 contig	366	2	0.0701418	AAGE02001603	5217	Stegomyia aegypti	Aedes aegypti
AAGE02001659 contig	5990	106	0.0699232	AAGE02001659	163212	Stegomyia aegypti	Aedes aegypti
AAGE02009536 contig	386	6	0.0692912	AAGE02009536	10059	Stegomyia aegypti	Aedes aegypti
AAGE02008384 contig	2908	251	0.069063	AAGE02008384	398397	Stegomyia aegypti	Aedes aegypti
AAGE02032641 contig	243	1	0.069024	AAGE02032641	3532	Stegomyia aegypti	Aedes aegypti
AAGE02002394 contig	1049	21	0.0687446	AAGE02002394	34810	Stegomyia aegypti	Aedes aegypti
AAGE02029333 contig	126	3	0.0683792	AAGE02029333	5528	Stegomyia aegypti	Aedes aegypti
AAGE02015576 contig	179	6	0.0682576	AAGE02015576	5699	Stegomyia aegypti	Aedes aegypti
AAGE02004738 contig	157	1	0.067936	AAGE02004738	2311	Stegomyia aegypti	Aedes aegypti
AAGE02023363 contig	133	10	0.0677994	AAGE02023363	12124	Stegomyia aegypti	Aedes aegypti
AAGE02024475 contig	219	4	0.0676576	AAGE02024475	3902	Stegomyia aegypti	Aedes aegypti
AAGE02001062 contig	682	17	0.0676467	AAGE02001062	24081	Stegomyia aegypti	Aedes aegypti
AAGE02016526 contig	3027	39	0.0674943	AAGE02016526	74509	Stegomyia aegypti	Aedes aegypti
AAGE02030663 contig	247	3	0.0672125	AAGE02030663	5251	Stegomyia aegypti	Aedes aegypti
AAGE02023338 contig	2591	42	0.0671066	AAGE02023338	83952	Stegomyia aegypti	Aedes aegypti
AAGE02014646 contig	845	44	0.066582	AAGE02014646	61393	Stegomyia aegypti	Aedes aegypti
AAGE02007365 contig	454	7	0.0663056	AAGE02007365	16062	Stegomyia aegypti	Aedes aegypti
AAGE02003965 contig	260	3	0.0650878	AAGE02003965	6376	Stegomyia aegypti	Aedes aegypti
AAGE02018940 contig	232	5	0.0649007	AAGE02018940	9814	Stegomyia aegypti	Aedes aegypti
AAGE02034522 contig	443	4	0.0647998	AAGE02034522	7392	Stegomyia aegypti	Aedes aegypti
AAGE02020449 contig	236	6	0.0639927	AAGE02020449	6531	Stegomyia aegypti	Aedes aegypti
AAGE02004667 contig	862	17	0.0636592	AAGE02004667	22696	Stegomyia aegypti	Aedes aegypti
AAGE02024774 contig	320	36	0.0636091	AAGE02024774	65761	Stegomyia aegypti	Aedes aegypti
AAGE02022463 contig	194	3	0.0634117	AAGE02022463	8295	Stegomyia aegypti	Aedes aegypti
AAGE02019681 contig	124	2	0.0629282	AAGE02019681	3941	Stegomyia aegypti	Aedes aegypti
AAGE02006145 contig	879	59	0.0626209	AAGE02006145	117852	Stegomyia aegypti	Aedes aegypti
AAGE02010662 contig	1688	33	0.0618725	AAGE02010662	56963	Stegomyia aegypti	Aedes aegypti
AAGE02014253 contig	244	10	0.0618423	AAGE02014253	12354	Stegomyia aegypti	Aedes aegypti
AAGE02021999 contig	141	1	0.0610125	AAGE02021999	2311	Stegomyia aegypti	Aedes aegypti
AAGE02032607 contig	255	1	0.0609319	AAGE02032607	4184	Stegomyia aegypti	Aedes aegypti
AAGE02010465 contig	153	1	0.0607867	AAGE02010465	2517	Stegomyia aegypti	Aedes aegypti
AAGE02026381 contig	395	16	0.060748	AAGE02026381	24969	Stegomyia aegypti	Aedes aegypti
AAGE02032458 contig	766	10	0.0603341	AAGE02032458	16044	Stegomyia aegypti	Aedes aegypti
AAGE02013662 contig	1810	25	0.0603214	AAGE02013662	39818	Stegomyia aegypti	Aedes aegypti
AAGE02023448 contig	740	10	0.0602978	AAGE02023448	20150	Stegomyia aegypti	Aedes aegypti
AAGE02025976 contig	460	11	0.0602016	AAGE02025976	17458	Stegomyia aegypti	Aedes aegypti
AAGE02033197 contig	448	7	0.060097	AAGE02033197	11964	Stegomyia aegypti	Aedes aegypti
AAGE02003410 contig	4667	85	0.059866	AAGE02003410	166230	Stegomyia aegypti	Aedes aegypti
AAGE02033070 contig	204	3	0.0596749	AAGE02033070	5044	Stegomyia aegypti	Aedes aegypti
AAGE02001218 contig	240	1	0.0594943	AAGE02001218	4034	Stegomyia aegypti	Aedes aegypti
AAGE02016666 contig	668	11	0.0591611	AAGE02016666	20385	Stegomyia aegypti	Aedes aegypti
AAGE02034686 contig	65	13	0.0590084	AAGE02034686	6999	Stegomyia aegypti	Aedes aegypti
AAGE02024849 contig	485	6	0.0588096	AAGE02024849	12685	Stegomyia aegypti	Aedes aegypti
AAGE02018694 contig	136	1	0.0585702	AAGE02018694	2322	Stegomyia aegypti	Aedes aegypti
AAGE02028606 contig	85	2	0.0580205	AAGE02028606	2930	Stegomyia aegypti	Aedes aegypti
AAGE02011925 contig	1804	32	0.0577743	AAGE02011925	58192	Stegomyia aegypti	Aedes aegypti
AAGE02028671 contig	117	1	0.0574939	AAGE02028671	2035	Stegomyia aegypti	Aedes aegypti
AAGE02005906 contig	358	5	0.0574466	AAGE02005906	8373	Stegomyia aegypti	Aedes aegypti
AAGE02018089 contig	781	21	0.0574184	AAGE02018089	28719	Stegomyia aegypti	Aedes aegypti
AAGE02021093 contig	209	4	0.0573746	AAGE02021093	6777	Stegomyia aegypti	Aedes aegypti
AAGE02008153 contig	3780	136	0.0571658	AAGE02008153	256956	Stegomyia aegypti	Aedes aegypti
AAGE02023365 contig	1295	14	0.0569274	AAGE02023365	30899	Stegomyia aegypti	Aedes aegypti
AAGE02034301 contig	254	5	0.0566821	AAGE02034301	8186	Stegomyia aegypti	Aedes aegypti
AAGE02028485 contig	901	16	0.0566625	AAGE02028485	30214	Stegomyia aegypti	Aedes aegypti
AAGE02013255 contig	2878	95	0.0564608	AAGE02013255	234043	Stegomyia aegypti	Aedes aegypti
AAGE02013713 contig	351	2	0.056275	AAGE02013713	6251	Stegomyia aegypti	Aedes aegypti
AAGE02012519 contig	103	22	0.0561076	AAGE02012519	13081	Stegomyia aegypti	Aedes aegypti
AAGE02010870 contig	348	7	0.0560339	AAGE02010870	14401	Stegomyia aegypti	Aedes aegypti
AAGE02005701 contig	1242	22	0.0560117	AAGE02005701	40920	Stegomyia aegypti	Aedes aegypti
AAGE02023953 contig	484	6	0.055911	AAGE02023953	13125	Stegomyia aegypti	Aedes aegypti
AAGE02018704 contig	372	8	0.0553713	AAGE02018704	16573	Stegomyia aegypti	Aedes aegypti
AAGE02019490 contig	586	8	0.0549025	AAGE02019490	21948	Stegomyia aegypti	Aedes aegypti
AAGE02009294 contig	594	8	0.0546941	AAGE02009294	17735	Stegomyia aegypti	Aedes aegypti
AAGE02015851 contig	308	2	0.0546584	AAGE02015851	5633	Stegomyia aegypti	Aedes aegypti
AAGE02013976 contig	242	3	0.0544554	AAGE02013976	6666	Stegomyia aegypti	Aedes aegypti
AAGE02035013 contig	238	2	0.0544099	AAGE02035013	6304	Stegomyia aegypti	Aedes aegypti
AAGE02017843 contig	786	12	0.0540588	AAGE02017843	22752	Stegomyia aegypti	Aedes aegypti
AAGE02011305 contig	600	20	0.0537771	AAGE02011305	33078	Stegomyia aegypti	Aedes aegypti
AAGE02027228 contig	683	10	0.0537404	AAGE02027228	23781	Stegomyia aegypti	Aedes aegypti
AAGE02021294 contig	135	3	0.0532716	AAGE02021294	3454	Stegomyia aegypti	Aedes aegypti
AAGE02020699 contig	672	20	0.0531952	AAGE02020699	28381	Stegomyia aegypti	Aedes aegypti
AAGE02026889 contig	118	1	0.0530576	AAGE02026889	2224	Stegomyia aegypti	Aedes aegypti
AAGE02002529 contig	165	1	0.0530206	AAGE02002529	3112	Stegomyia aegypti	Aedes aegypti
AAGE02007011 contig	1764	25	0.0529621	AAGE02007011	50959	Stegomyia aegypti	Aedes aegypti
AAGE02005078 contig	450	33	0.052859	AAGE02005078	50206	Stegomyia aegypti	Aedes aegypti
AAGE02013357 contig	734	9	0.052754	AAGE02013357	15904	Stegomyia aegypti	Aedes aegypti
AAGE02009537 contig	2010	44	0.0527306	AAGE02009537	109980	Stegomyia aegypti	Aedes aegypti
AAGE02003308 contig	855	17	0.0525781	AAGE02003308	34462	Stegomyia aegypti	Aedes aegypti
AAGE02006837 contig	496	8	0.0525272	AAGE02006837	13611	Stegomyia aegypti	Aedes aegypti
AAGE02029427 contig	220	1	0.0524809	AAGE02029427	4191	Stegomyia aegypti	Aedes aegypti
AAGE02023831 contig	147	3	0.0524673	AAGE02023831	5125	Stegomyia aegypti	Aedes aegypti
AAGE02004101 contig	784	39	0.0522965	AAGE02004101	63461	Stegomyia aegypti	Aedes aegypti
AAGE02034904 contig	239	4	0.0521486	AAGE02034904	6539	Stegomyia aegypti	Aedes aegypti
AAGE02005338 contig	284	9	0.0520848	AAGE02005338	14438	Stegomyia aegypti	Aedes aegypti
AAGE02031737 contig	154	2	0.0519218	AAGE02031737	5932	Stegomyia aegypti	Aedes aegypti
AAGE02007994 contig	204	1	0.0518029	AAGE02007994	3938	Stegomyia aegypti	Aedes aegypti
AAGE02022465 contig	191	2	0.051552	AAGE02022465	3705	Stegomyia aegypti	Aedes aegypti
AAGE02000645 contig	1225	57	0.0515162	AAGE02000645	113009	Stegomyia aegypti	Aedes aegypti
AAGE02022611 contig	487	4	0.0514964	AAGE02022611	10524	Stegomyia aegypti	Aedes aegypti
AAGE02007894 contig	648	11	0.0514223	AAGE02007894	20846	Stegomyia aegypti	Aedes aegypti
AAGE02007238 contig	589	7	0.0509391	AAGE02007238	17567	Stegomyia aegypti	Aedes aegypti
AAGE02015339 contig	412	8	0.050839	AAGE02015339	16030	Stegomyia aegypti	Aedes aegypti
AAGE02013046 contig	112	2	0.0508167	AAGE02013046	2204	Stegomyia aegypti	Aedes aegypti
AAGE02030375 contig	152	1	0.0503979	AAGE02030375	3015	Stegomyia aegypti	Aedes aegypti
AAGE02022633 contig	113	7	0.0503424	AAGE02022633	15770	Stegomyia aegypti	Aedes aegypti
AAGE02004796 contig	153	1	0.0502298	AAGE02004796	3045	Stegomyia aegypti	Aedes aegypti
AAGE02027622 contig	116	1	0.0501947	AAGE02027622	2311	Stegomyia aegypti	Aedes aegypti
AAGE02024945 contig	102	1	0.05	AAGE02024945	2040	Stegomyia aegypti	Aedes aegypti
AAGE02033196 contig	159	2	0.0499844	AAGE02033196	6401	Stegomyia aegypti	Aedes aegypti
AAGE02030977 contig	150	2	0.0499417	AAGE02030977	6002	Stegomyia aegypti	Aedes aegypti
AAGE02029750 contig	195	3	0.0498397	AAGE02029750	7484	Stegomyia aegypti	Aedes aegypti
AAGE02018088 contig	319	5	0.049753	AAGE02018088	8702	Stegomyia aegypti	Aedes aegypti
AAGE02003822 contig	452	11	0.0497066	AAGE02003822	21305	Stegomyia aegypti	Aedes aegypti
AAGE02017618 contig	161	2	0.0496914	AAGE02017618	3240	Stegomyia aegypti	Aedes aegypti
AAGE02035223 contig	295	4	0.0496884	AAGE02035223	5937	Stegomyia aegypti	Aedes aegypti
AAGE02015646 contig	161	2	0.0495232	AAGE02015646	3251	Stegomyia aegypti	Aedes aegypti
AAGE02025780 contig	2820	70	0.0494144	AAGE02025780	142588	Stegomyia aegypti	Aedes aegypti
AAGE02001911 contig	489	7	0.049407	AAGE02001911	12729	Stegomyia aegypti	Aedes aegypti
AAGE02019805 contig	198	1	0.0492537	AAGE02019805	4020	Stegomyia aegypti	Aedes aegypti
AAGE02012359 contig	111	3	0.0491691	AAGE02012359	5837	Stegomyia aegypti	Aedes aegypti
AAGE02022387 contig	319	3	0.0491525	AAGE02022387	6490	Stegomyia aegypti	Aedes aegypti
AAGE02013317 contig	817	7	0.0490419	AAGE02013317	18473	Stegomyia aegypti	Aedes aegypti
AAGE02035597 contig	262	1	0.0490086	AAGE02035597	5346	Stegomyia aegypti	Aedes aegypti
AAGE02016391 contig	171	2	0.048927	AAGE02016391	3495	Stegomyia aegypti	Aedes aegypti
AAGE02013358 contig	12685	240	0.0489091	AAGE02013358	432664	Stegomyia aegypti	Aedes aegypti
AAGE02003865 contig	1337	16	0.0488619	AAGE02003865	40419	Stegomyia aegypti	Aedes aegypti
AAGE02035863 contig	133	3	0.0487705	AAGE02035863	4880	Stegomyia aegypti	Aedes aegypti
AAGE02006982 contig	1264	21	0.0484099	AAGE02006982	42512	Stegomyia aegypti	Aedes aegypti
AAGE02031014 contig	311	5	0.0482053	AAGE02031014	9583	Stegomyia aegypti	Aedes aegypti
AAGE02020673 contig	661	11	0.0481726	AAGE02020673	25035	Stegomyia aegypti	Aedes aegypti
AAGE02007242 contig	599	13	0.0480457	AAGE02007242	28910	Stegomyia aegypti	Aedes aegypti
AAGE02020301 contig	287	5	0.0480006	AAGE02020301	13227	Stegomyia aegypti	Aedes aegypti
AAGE02013531 contig	164	2	0.0479791	AAGE02013531	3439	Stegomyia aegypti	Aedes aegypti
AAGE02005033 contig	1115	11	0.0479736	AAGE02005033	29954	Stegomyia aegypti	Aedes aegypti
AAGE02005955 contig	637	8	0.0478552	AAGE02005955	15526	Stegomyia aegypti	Aedes aegypti
AAGE02012528 contig	231	3	0.047678	AAGE02012528	4845	Stegomyia aegypti	Aedes aegypti
AAGE02025510 contig	199	1	0.0476077	AAGE02025510	4180	Stegomyia aegypti	Aedes aegypti
AAGE02014254 contig	184	7	0.0475524	AAGE02014254	11440	Stegomyia aegypti	Aedes aegypti
AAGE02028427 contig	345	4	0.047534	AAGE02028427	7279	Stegomyia aegypti	Aedes aegypti
AAGE02034584 contig	261	3	0.0474025	AAGE02034584	7257	Stegomyia aegypti	Aedes aegypti
AAGE02030016 contig	737	9	0.0473447	AAGE02030016	26211	Stegomyia aegypti	Aedes aegypti
AAGE02023378 contig	976	14	0.0472813	AAGE02023378	32990	Stegomyia aegypti	Aedes aegypti
AAGE02010106 contig	1408	23	0.0472799	AAGE02010106	48429	Stegomyia aegypti	Aedes aegypti
AAGE02029510 contig	205	3	0.0471288	AAGE02029510	6217	Stegomyia aegypti	Aedes aegypti
AAGE02014696 contig	495	10	0.0470636	AAGE02014696	14746	Stegomyia aegypti	Aedes aegypti
AAGE02010187 contig	1816	116	0.0470578	AAGE02010187	234854	Stegomyia aegypti	Aedes aegypti
AAGE02021491 contig	87	2	0.0469003	AAGE02021491	3710	Stegomyia aegypti	Aedes aegypti
AAGE02015030 contig	186	4	0.046878	AAGE02015030	10410	Stegomyia aegypti	Aedes aegypti
AAGE02016947 contig	2328	44	0.0468025	AAGE02016947	97794	Stegomyia aegypti	Aedes aegypti
AAGE02019932 contig	168	1	0.0467446	AAGE02019932	3594	Stegomyia aegypti	Aedes aegypti
AAGE02000375 contig	2226	49	0.046575	AAGE02000375	115167	Stegomyia aegypti	Aedes aegypti
AAGE02015759 contig	2149	36	0.0464722	AAGE02015759	71956	Stegomyia aegypti	Aedes aegypti
AAGE02030545 contig	417	14	0.0464251	AAGE02030545	29833	Stegomyia aegypti	Aedes aegypti
AAGE02005644 contig	141	4	0.0463693	AAGE02005644	8497	Stegomyia aegypti	Aedes aegypti
AAGE02022984 contig	94	1	0.0463282	AAGE02022984	2029	Stegomyia aegypti	Aedes aegypti
AAGE02024661 contig	1331	27	0.0462817	AAGE02024661	59566	Stegomyia aegypti	Aedes aegypti
AAGE02024677 contig	292	2	0.0460423	AAGE02024677	6342	Stegomyia aegypti	Aedes aegypti
AAGE02022389 contig	347	6	0.0458613	AAGE02022389	13407	Stegomyia aegypti	Aedes aegypti
AAGE02019043 contig	191	2	0.0458583	AAGE02019043	4164	Stegomyia aegypti	Aedes aegypti
AAGE02029781 contig	368	6	0.0458086	AAGE02029781	13993	Stegomyia aegypti	Aedes aegypti
AAGE02016506 contig	916	19	0.0457726	AAGE02016506	32438	Stegomyia aegypti	Aedes aegypti
AAGE02015372 contig	709	8	0.0456006	AAGE02015372	27388	Stegomyia aegypti	Aedes aegypti
AAGE02014356 contig	105	1	0.0455531	AAGE02014356	2305	Stegomyia aegypti	Aedes aegypti
AAGE02023609 contig	796	20	0.0454983	AAGE02023609	49914	Stegomyia aegypti	Aedes aegypti
AAGE02012180 contig	370	6	0.0453447	AAGE02012180	12416	Stegomyia aegypti	Aedes aegypti
AAGE02006898 contig	241	7	0.0452302	AAGE02006898	13574	Stegomyia aegypti	Aedes aegypti
AAGE02021756 contig	2739	66	0.0452144	AAGE02021756	144440	Stegomyia aegypti	Aedes aegypti
AAGE02030710 contig	158	1	0.0451945	AAGE02030710	3492	Stegomyia aegypti	Aedes aegypti
AAGE02000441 contig	177	2	0.0451415	AAGE02000441	3921	Stegomyia aegypti	Aedes aegypti
AAGE02030908 contig	879	11	0.0450527	AAGE02030908	23639	Stegomyia aegypti	Aedes aegypti
AAGE02006746 contig	961	29	0.0448791	AAGE02006746	66667	Stegomyia aegypti	Aedes aegypti
AAGE02017988 contig	2266	52	0.0448349	AAGE02017988	133276	Stegomyia aegypti	Aedes aegypti
AAGE02010821 contig	365	5	0.0448037	AAGE02010821	12432	Stegomyia aegypti	Aedes aegypti
AAGE02010369 contig	160	1	0.0445682	AAGE02010369	3589	Stegomyia aegypti	Aedes aegypti
AAGE02032364 contig	203	4	0.0445662	AAGE02032364	9668	Stegomyia aegypti	Aedes aegypti
AAGE02004338 contig	1832	68	0.044507	AAGE02004338	157042	Stegomyia aegypti	Aedes aegypti
AAGE02002642 contig	491	4	0.0444377	AAGE02002642	13277	Stegomyia aegypti	Aedes aegypti
AAGE02016300 contig	1068	28	0.0443306	AAGE02016300	68707	Stegomyia aegypti	Aedes aegypti
AAGE02023707 contig	625	16	0.0441231	AAGE02023707	45916	Stegomyia aegypti	Aedes aegypti
AAGE02017532 contig	1468	21	0.0440879	AAGE02017532	44999	Stegomyia aegypti	Aedes aegypti
AAGE02029683 contig	198	1	0.0439805	AAGE02029683	4502	Stegomyia aegypti	Aedes aegypti
AAGE02030486 contig	402	5	0.043943	AAGE02030486	10104	Stegomyia aegypti	Aedes aegypti
AAGE02013137 contig	166	1	0.0438573	AAGE02013137	3785	Stegomyia aegypti	Aedes aegypti
AAGE02024616 contig	272	5	0.0438296	AAGE02024616	10517	Stegomyia aegypti	Aedes aegypti
AAGE02021890 contig	475	4	0.0435497	AAGE02021890	10952	Stegomyia aegypti	Aedes aegypti
AAGE02010964 contig	223	2	0.0433604	AAGE02010964	5165	Stegomyia aegypti	Aedes aegypti
AAGE02005124 contig	307	3	0.0433371	AAGE02005124	7083	Stegomyia aegypti	Aedes aegypti
AAGE02022884 contig	828	21	0.0432522	AAGE02022884	69615	Stegomyia aegypti	Aedes aegypti
AAGE02027281 contig	560	6	0.043242	AAGE02027281	18038	Stegomyia aegypti	Aedes aegypti
AAGE02013791 contig	123	2	0.0432337	AAGE02013791	2845	Stegomyia aegypti	Aedes aegypti
AAGE02026892 contig	114	4	0.0431859	AAGE02026892	10559	Stegomyia aegypti	Aedes aegypti
AAGE02016243 contig	1647	24	0.0430271	AAGE02016243	57242	Stegomyia aegypti	Aedes aegypti
AAGE02034730 contig	295	2	0.0427598	AAGE02034730	6899	Stegomyia aegypti	Aedes aegypti
AAGE02030337 contig	1263	10	0.0427141	AAGE02030337	35444	Stegomyia aegypti	Aedes aegypti
AAGE02024814 contig	288	3	0.042634	AAGE02024814	6849	Stegomyia aegypti	Aedes aegypti
AAGE02013420 contig	760	6	0.0425939	AAGE02013420	20400	Stegomyia aegypti	Aedes aegypti
AAGE02003509 contig	184	6	0.0424779	AAGE02003509	11865	Stegomyia aegypti	Aedes aegypti
AAGE02035884 contig	205	1	0.0423729	AAGE02035884	4838	Stegomyia aegypti	Aedes aegypti
AAGE02021154 contig	418	10	0.0423682	AAGE02021154	18056	Stegomyia aegypti	Aedes aegypti
AAGE02004279 contig	639	9	0.042075	AAGE02004279	35102	Stegomyia aegypti	Aedes aegypti
AAGE02019979 contig	398	3	0.0420452	AAGE02019979	9466	Stegomyia aegypti	Aedes aegypti
AAGE02024023 contig	108	2	0.0418767	AAGE02024023	2579	Stegomyia aegypti	Aedes aegypti
AAGE02023332 contig	116	1	0.041832	AAGE02023332	2773	Stegomyia aegypti	Aedes aegypti
AAGE02018927 contig	99	1	0.0417722	AAGE02018927	2370	Stegomyia aegypti	Aedes aegypti
AAGE02023510 contig	185	1	0.041723	AAGE02023510	4434	Stegomyia aegypti	Aedes aegypti
AAGE02004375 contig	2685	38	0.0417124	AAGE02004375	93760	Stegomyia aegypti	Aedes aegypti
AAGE02019389 contig	327	4	0.0414736	AAGE02019389	13165	Stegomyia aegypti	Aedes aegypti
AAGE02018854 contig	404	13	0.0411784	AAGE02018854	24066	Stegomyia aegypti	Aedes aegypti
AAGE02003157 contig	567	13	0.0411225	AAGE02003157	32463	Stegomyia aegypti	Aedes aegypti
AAGE02019037 contig	697	9	0.0410843	AAGE02019037	24827	Stegomyia aegypti	Aedes aegypti
AAGE02005907 contig	839	13	0.0410683	AAGE02005907	29803	Stegomyia aegypti	Aedes aegypti
AAGE02017683 contig	444	8	0.0410188	AAGE02017683	19552	Stegomyia aegypti	Aedes aegypti
AAGE02028272 contig	203	3	0.0408372	AAGE02028272	7836	Stegomyia aegypti	Aedes aegypti
AAGE02010354 contig	263	2	0.0407562	AAGE02010354	6453	Stegomyia aegypti	Aedes aegypti
AAGE02025282 contig	610	4	0.0407478	AAGE02025282	15191	Stegomyia aegypti	Aedes aegypti
AAGE02034391 contig	137	3	0.0407257	AAGE02034391	7882	Stegomyia aegypti	Aedes aegypti
AAGE02034396 contig	189	3	0.0406421	AAGE02034396	7849	Stegomyia aegypti	Aedes aegypti
AAGE02031571 contig	578	10	0.0405875	AAGE02031571	23899	Stegomyia aegypti	Aedes aegypti
AAGE02012942 contig	167	2	0.040547	AAGE02012942	4168	Stegomyia aegypti	Aedes aegypti
AAGE02015739 contig	1435	14	0.0405352	AAGE02015739	42679	Stegomyia aegypti	Aedes aegypti
AAGE02023762 contig	204	6	0.040505	AAGE02023762	11800	Stegomyia aegypti	Aedes aegypti
AAGE02018184 contig	479	15	0.0404997	AAGE02018184	30739	Stegomyia aegypti	Aedes aegypti
AAGE02001312 contig	116	5	0.0402674	AAGE02001312	13311	Stegomyia aegypti	Aedes aegypti
AAGE02007175 contig	475	5	0.0402435	AAGE02007175	16425	Stegomyia aegypti	Aedes aegypti
AAGE02016357 contig	278	17	0.0401924	AAGE02016357	39907	Stegomyia aegypti	Aedes aegypti
AAGE02016297 contig	378	4	0.0401203	AAGE02016297	10643	Stegomyia aegypti	Aedes aegypti
AAGE02020863 contig	760	8	0.0401139	AAGE02020863	28793	Stegomyia aegypti	Aedes aegypti
AAGE02021017 contig	161	5	0.0400977	AAGE02021017	9826	Stegomyia aegypti	Aedes aegypti
AAGE02000010 contig	1281	20	0.0400614	AAGE02000010	64451	Stegomyia aegypti	Aedes aegypti
AAGE02026751 contig	273	6	0.0399785	AAGE02026751	11151	Stegomyia aegypti	Aedes aegypti
AAGE02022281 contig	480	5	0.0398993	AAGE02022281	15488	Stegomyia aegypti	Aedes aegypti
AAGE02029967 contig	208	7	0.0398371	AAGE02029967	14733	Stegomyia aegypti	Aedes aegypti
AAGE02031331 contig	663	16	0.0397951	AAGE02031331	55057	Stegomyia aegypti	Aedes aegypti
AAGE02018746 contig	609	5	0.0397925	AAGE02018746	18697	Stegomyia aegypti	Aedes aegypti
AAGE02018267 contig	233	10	0.0397487	AAGE02018267	17032	Stegomyia aegypti	Aedes aegypti
AAGE02021053 contig	246	7	0.0396795	AAGE02021053	15600	Stegomyia aegypti	Aedes aegypti
AAGE02021418 contig	1419	69	0.03945	AAGE02021418	160934	Stegomyia aegypti	Aedes aegypti
AAGE02005188 contig	495	8	0.0394303	AAGE02005188	17271	Stegomyia aegypti	Aedes aegypti
AAGE02020252 contig	2207	30	0.0394278	AAGE02020252	77098	Stegomyia aegypti	Aedes aegypti
AAGE02011529 contig	1247	21	0.0394009	AAGE02011529	57283	Stegomyia aegypti	Aedes aegypti
AAGE02032929 contig	436	7	0.0393225	AAGE02032929	18539	Stegomyia aegypti	Aedes aegypti
AAGE02028448 contig	339	6	0.039277	AAGE02028448	15658	Stegomyia aegypti	Aedes aegypti
AAGE02006557 contig	246	3	0.0392117	AAGE02006557	9946	Stegomyia aegypti	Aedes aegypti
AAGE02029699 contig	86	1	0.03918	AAGE02029699	2195	Stegomyia aegypti	Aedes aegypti
AAGE02010173 contig	605	11	0.0390886	AAGE02010173	19136	Stegomyia aegypti	Aedes aegypti
AAGE02007059 contig	1333	35	0.0390678	AAGE02007059	80884	Stegomyia aegypti	Aedes aegypti
AAGE02020707 contig	161	5	0.0389254	AAGE02020707	12020	Stegomyia aegypti	Aedes aegypti
AAGE02014649 contig	106	2	0.0388919	AAGE02014649	5451	Stegomyia aegypti	Aedes aegypti
AAGE02014762 contig	445	4	0.0388559	AAGE02014762	11598	Stegomyia aegypti	Aedes aegypti
AAGE02006540 contig	431	2	0.0388001	AAGE02006540	11134	Stegomyia aegypti	Aedes aegypti
AAGE02025981 contig	231	6	0.0387601	AAGE02025981	35809	Stegomyia aegypti	Aedes aegypti
AAGE02035383 contig	217	2	0.0386448	AAGE02035383	5667	Stegomyia aegypti	Aedes aegypti
AAGE02012080 contig	285	1	0.0386127	AAGE02012080	7381	Stegomyia aegypti	Aedes aegypti
AAGE02024018 contig	85	1	0.0385965	AAGE02024018	2280	Stegomyia aegypti	Aedes aegypti
AAGE02024107 contig	374	4	0.0385229	AAGE02024107	19416	Stegomyia aegypti	Aedes aegypti
AAGE02034197 contig	165	2	0.0385154	AAGE02034197	8568	Stegomyia aegypti	Aedes aegypti
AAGE02011470 contig	2335	40	0.0385109	AAGE02011470	103606	Stegomyia aegypti	Aedes aegypti
AAGE02008252 contig	320	6	0.0384144	AAGE02008252	13041	Stegomyia aegypti	Aedes aegypti
AAGE02005179 contig	291	4	0.038405	AAGE02005179	14972	Stegomyia aegypti	Aedes aegypti
AAGE02011044 contig	362	5	0.0383109	AAGE02011044	11745	Stegomyia aegypti	Aedes aegypti
AAGE02016417 contig	427	11	0.0382242	AAGE02016417	21557	Stegomyia aegypti	Aedes aegypti
AAGE02024799 contig	4552	64	0.0382012	AAGE02024799	195332	Stegomyia aegypti	Aedes aegypti
AAGE02033269 contig	132	2	0.0381009	AAGE02033269	5012	Stegomyia aegypti	Aedes aegypti
AAGE02036145 contig	74	2	0.0380658	AAGE02036145	3888	Stegomyia aegypti	Aedes aegypti
AAGE02034529 contig	140	2	0.0379764	AAGE02034529	7373	Stegomyia aegypti	Aedes aegypti
AAGE02016695 contig	287	6	0.0379632	AAGE02016695	9876	Stegomyia aegypti	Aedes aegypti
AAGE02026907 contig	219	2	0.0379517	AAGE02026907	11541	Stegomyia aegypti	Aedes aegypti
AAGE02017007 contig	127	1	0.0379444	AAGE02017007	3347	Stegomyia aegypti	Aedes aegypti
AAGE02022549 contig	1830	40	0.037932	AAGE02022549	100149	Stegomyia aegypti	Aedes aegypti
AAGE02001990 contig	891	7	0.0379154	AAGE02001990	27535	Stegomyia aegypti	Aedes aegypti
AAGE02022209 contig	2905	61	0.0378872	AAGE02022209	157028	Stegomyia aegypti	Aedes aegypti
AAGE02034611 contig	272	1	0.0378461	AAGE02034611	7186	Stegomyia aegypti	Aedes aegypti
AAGE02035249 contig	140	2	0.0378158	AAGE02035249	5897	Stegomyia aegypti	Aedes aegypti
AAGE02016471 contig	1497	29	0.0377981	AAGE02016471	74261	Stegomyia aegypti	Aedes aegypti
AAGE02001224 contig	225	2	0.0377737	AAGE02001224	5983	Stegomyia aegypti	Aedes aegypti
AAGE02023159 contig	829	10	0.0377159	AAGE02023159	30225	Stegomyia aegypti	Aedes aegypti
AAGE02026753 contig	222	3	0.0376778	AAGE02026753	7803	Stegomyia aegypti	Aedes aegypti
AAGE02012645 contig	1049	8	0.0375177	AAGE02012645	28971	Stegomyia aegypti	Aedes aegypti
AAGE02008750 contig	733	6	0.0374698	AAGE02008750	23619	Stegomyia aegypti	Aedes aegypti
AAGE02006834 contig	682	14	0.0373959	AAGE02006834	34575	Stegomyia aegypti	Aedes aegypti
AAGE02025732 contig	1395	36	0.0373794	AAGE02025732	100723	Stegomyia aegypti	Aedes aegypti
AAGE02013889 contig	64	3	0.0373766	AAGE02013889	4254	Stegomyia aegypti	Aedes aegypti
AAGE02008276 contig	305	4	0.0372896	AAGE02008276	11585	Stegomyia aegypti	Aedes aegypti
AAGE02011457 contig	165	1	0.037246	AAGE02011457	4430	Stegomyia aegypti	Aedes aegypti
AAGE02023930 contig	394	4	0.0371763	AAGE02023930	14095	Stegomyia aegypti	Aedes aegypti
AAGE02022196 contig	180	4	0.0371706	AAGE02022196	10815	Stegomyia aegypti	Aedes aegypti
AAGE02024970 contig	168	2	0.0369237	AAGE02024970	4577	Stegomyia aegypti	Aedes aegypti
AAGE02014259 contig	1124	14	0.0369195	AAGE02014259	44421	Stegomyia aegypti	Aedes aegypti
AAGE02002491 contig	316	9	0.036858	AAGE02002491	20891	Stegomyia aegypti	Aedes aegypti
AAGE02006751 contig	196	1	0.0368352	AAGE02006751	5321	Stegomyia aegypti	Aedes aegypti
AAGE02000376 contig	1040	22	0.0368161	AAGE02000376	57338	Stegomyia aegypti	Aedes aegypti
AAGE02020458 contig	97	10	0.0367786	AAGE02020458	26374	Stegomyia aegypti	Aedes aegypti
AAGE02006082 contig	961	15	0.0367524	AAGE02006082	40596	Stegomyia aegypti	Aedes aegypti
AAGE02005795 contig	453	4	0.0367485	AAGE02005795	16300	Stegomyia aegypti	Aedes aegypti
AAGE02004327 contig	286	3	0.0367257	AAGE02004327	9039	Stegomyia aegypti	Aedes aegypti
AAGE02027894 contig	68	2	0.0367171	AAGE02027894	3704	Stegomyia aegypti	Aedes aegypti
AAGE02009074 contig	804	11	0.0366709	AAGE02009074	31359	Stegomyia aegypti	Aedes aegypti
AAGE02013141 contig	279	3	0.0366044	AAGE02013141	10862	Stegomyia aegypti	Aedes aegypti
AAGE02020794 contig	447	7	0.0365374	AAGE02020794	17051	Stegomyia aegypti	Aedes aegypti
AAGE02005285 contig	329	4	0.0365256	AAGE02005285	12457	Stegomyia aegypti	Aedes aegypti
AAGE02019321 contig	602	8	0.0364442	AAGE02019321	22802	Stegomyia aegypti	Aedes aegypti
AAGE02004672 contig	623	13	0.0363256	AAGE02004672	32951	Stegomyia aegypti	Aedes aegypti
AAGE02033890 contig	101	2	0.0363215	AAGE02033890	5176	Stegomyia aegypti	Aedes aegypti
AAGE02005843 contig	366	8	0.0362841	AAGE02005843	20805	Stegomyia aegypti	Aedes aegypti
AAGE02017421 contig	844	11	0.0362369	AAGE02017421	31984	Stegomyia aegypti	Aedes aegypti
AAGE02021467 contig	66	7	0.0362358	AAGE02021467	12942	Stegomyia aegypti	Aedes aegypti
AAGE02024209 contig	389	8	0.0362002	AAGE02024209	20138	Stegomyia aegypti	Aedes aegypti
AAGE02021156 contig	1854	64	0.0361649	AAGE02021156	168722	Stegomyia aegypti	Aedes aegypti
AAGE02003844 contig	474	5	0.0360716	AAGE02003844	15192	Stegomyia aegypti	Aedes aegypti
AAGE02022000 contig	859	13	0.0360709	AAGE02022000	38757	Stegomyia aegypti	Aedes aegypti
AAGE02018542 contig	205	5	0.0359972	AAGE02018542	17415	Stegomyia aegypti	Aedes aegypti
AAGE02007006 contig	560	4	0.0359643	AAGE02007006	15571	Stegomyia aegypti	Aedes aegypti
AAGE02003190 contig	356	6	0.0357962	AAGE02003190	19611	Stegomyia aegypti	Aedes aegypti
AAGE02022087 contig	174	2	0.0357959	AAGE02022087	5252	Stegomyia aegypti	Aedes aegypti
AAGE02013584 contig	121	1	0.0356932	AAGE02013584	3390	Stegomyia aegypti	Aedes aegypti
AAGE02003547 contig	362	7	0.0356576	AAGE02003547	17023	Stegomyia aegypti	Aedes aegypti
AAGE02001989 contig	928	15	0.0356421	AAGE02001989	37592	Stegomyia aegypti	Aedes aegypti
AAGE02026165 contig	1493	19	0.0355967	AAGE02026165	47978	Stegomyia aegypti	Aedes aegypti
AAGE02019012 contig	239	4	0.0354884	AAGE02019012	10595	Stegomyia aegypti	Aedes aegypti
AAGE02007367 contig	2324	40	0.0354735	AAGE02007367	92403	Stegomyia aegypti	Aedes aegypti
AAGE02005645 contig	1420	18	0.035467	AAGE02005645	51851	Stegomyia aegypti	Aedes aegypti
AAGE02010159 contig	2898	36	0.0354302	AAGE02010159	101070	Stegomyia aegypti	Aedes aegypti
AAGE02032530 contig	278	2	0.0353051	AAGE02032530	11783	Stegomyia aegypti	Aedes aegypti
AAGE02007296 contig	450	4	0.0352692	AAGE02007296	12758	Stegomyia aegypti	Aedes aegypti
AAGE02021162 contig	333	6	0.0352591	AAGE02021162	10749	Stegomyia aegypti	Aedes aegypti
AAGE02003833 contig	285	3	0.0350097	AAGE02003833	12365	Stegomyia aegypti	Aedes aegypti
AAGE02024272 contig	100	2	0.0349214	AAGE02024272	4009	Stegomyia aegypti	Aedes aegypti
AAGE02018268 contig	93	3	0.0348666	AAGE02018268	6108	Stegomyia aegypti	Aedes aegypti
AAGE02013359 contig	810	10	0.0348449	AAGE02013359	28469	Stegomyia aegypti	Aedes aegypti
AAGE02015566 contig	226	3	0.0347692	AAGE02015566	6500	Stegomyia aegypti	Aedes aegypti
AAGE02018658 contig	77	1	0.034763	AAGE02018658	2215	Stegomyia aegypti	Aedes aegypti
AAGE02033931 contig	180	2	0.034749	AAGE02033931	10360	Stegomyia aegypti	Aedes aegypti
AAGE02025392 contig	70	1	0.0345338	AAGE02025392	2027	Stegomyia aegypti	Aedes aegypti
AAGE02014268 contig	445	7	0.0345288	AAGE02014268	18709	Stegomyia aegypti	Aedes aegypti
AAGE02022873 contig	100	1	0.0344947	AAGE02022873	2899	Stegomyia aegypti	Aedes aegypti
AAGE02033686 contig	143	2	0.0344412	AAGE02033686	4152	Stegomyia aegypti	Aedes aegypti
AAGE02031128 contig	147	2	0.0344343	AAGE02031128	4269	Stegomyia aegypti	Aedes aegypti
AAGE02029779 contig	406	7	0.0343964	AAGE02029779	16368	Stegomyia aegypti	Aedes aegypti
AAGE02027396 contig	292	2	0.0343278	AAGE02027396	10458	Stegomyia aegypti	Aedes aegypti
AAGE02031186 contig	74	1	0.0342751	AAGE02031186	2159	Stegomyia aegypti	Aedes aegypti
AAGE02002865 contig	265	7	0.0341428	AAGE02002865	17953	Stegomyia aegypti	Aedes aegypti
AAGE02009351 contig	96	2	0.0341394	AAGE02009351	5624	Stegomyia aegypti	Aedes aegypti
AAGE02006275 contig	175	2	0.0341064	AAGE02006275	10262	Stegomyia aegypti	Aedes aegypti
AAGE02009034 contig	366	37	0.0340462	AAGE02009034	76452	Stegomyia aegypti	Aedes aegypti
AAGE02035360 contig	194	1	0.0339576	AAGE02035360	5713	Stegomyia aegypti	Aedes aegypti
AAGE02002784 contig	1747	42	0.0339395	AAGE02002784	110371	Stegomyia aegypti	Aedes aegypti
AAGE02019382 contig	771	15	0.033935	AAGE02019382	47149	Stegomyia aegypti	Aedes aegypti
AAGE02008363 contig	176	1	0.0339048	AAGE02008363	5191	Stegomyia aegypti	Aedes aegypti
AAGE02014105 contig	222	1	0.0338105	AAGE02014105	6566	Stegomyia aegypti	Aedes aegypti
AAGE02024249 contig	265	3	0.0337864	AAGE02024249	7872	Stegomyia aegypti	Aedes aegypti
AAGE02017802 contig	138	1	0.0337656	AAGE02017802	4087	Stegomyia aegypti	Aedes aegypti
AAGE02027991 contig	100	1	0.033761	AAGE02027991	2962	Stegomyia aegypti	Aedes aegypti
AAGE02018763 contig	135	1	0.0337522	AAGE02018763	4059	Stegomyia aegypti	Aedes aegypti
AAGE02036083 contig	72	2	0.0337159	AAGE02036083	4182	Stegomyia aegypti	Aedes aegypti
AAGE02028826 contig	549	6	0.0336342	AAGE02028826	27915	Stegomyia aegypti	Aedes aegypti
AAGE02035919 contig	160	1	0.0336134	AAGE02035919	4760	Stegomyia aegypti	Aedes aegypti
AAGE02006472 contig	564	3	0.0335255	AAGE02006472	16823	Stegomyia aegypti	Aedes aegypti
AAGE02002976 contig	372	6	0.033486	AAGE02002976	13976	Stegomyia aegypti	Aedes aegypti
AAGE02028262 contig	97	1	0.0333907	AAGE02028262	2905	Stegomyia aegypti	Aedes aegypti
AAGE02006831 contig	675	25	0.0333201	AAGE02006831	75600	Stegomyia aegypti	Aedes aegypti
AAGE02025133 contig	1016	21	0.0333042	AAGE02025133	63986	Stegomyia aegypti	Aedes aegypti
AAGE02034174 contig	288	2	0.0332948	AAGE02034174	8650	Stegomyia aegypti	Aedes aegypti
AAGE02011123 contig	1064	29	0.0332888	AAGE02011123	68131	Stegomyia aegypti	Aedes aegypti
AAGE02032798 contig	544	9	0.0332081	AAGE02032798	28216	Stegomyia aegypti	Aedes aegypti
AAGE02000021 contig	3193	39	0.033198	AAGE02000021	117234	Stegomyia aegypti	Aedes aegypti
AAGE02005242 contig	574	10	0.0331487	AAGE02005242	34300	Stegomyia aegypti	Aedes aegypti
AAGE02031740 contig	205	4	0.0331133	AAGE02031740	8788	Stegomyia aegypti	Aedes aegypti
AAGE02022382 contig	1571	24	0.0329474	AAGE02022382	77819	Stegomyia aegypti	Aedes aegypti
AAGE02017117 contig	412	3	0.03291	AAGE02017117	12519	Stegomyia aegypti	Aedes aegypti
AAGE02014849 contig	695	7	0.0328807	AAGE02014849	21137	Stegomyia aegypti	Aedes aegypti
AAGE02033200 contig	123	1	0.0328789	AAGE02033200	3741	Stegomyia aegypti	Aedes aegypti
AAGE02018598 contig	213	4	0.0328549	AAGE02018598	8430	Stegomyia aegypti	Aedes aegypti
AAGE02022738 contig	1624	34	0.0328226	AAGE02022738	97308	Stegomyia aegypti	Aedes aegypti
AAGE02003084 contig	977	12	0.0327815	AAGE02003084	39321	Stegomyia aegypti	Aedes aegypti
AAGE02030523 contig	115	2	0.0327775	AAGE02030523	7017	Stegomyia aegypti	Aedes aegypti
AAGE02030165 contig	259	2	0.0327495	AAGE02030165	12275	Stegomyia aegypti	Aedes aegypti
AAGE02017407 contig	364	4	0.0327059	AAGE02017407	15991	Stegomyia aegypti	Aedes aegypti
AAGE02005187 contig	1601	22	0.0326471	AAGE02005187	82580	Stegomyia aegypti	Aedes aegypti
AAGE02024281 contig	355	9	0.0326216	AAGE02024281	21826	Stegomyia aegypti	Aedes aegypti
AAGE02020987 contig	305	2	0.0325716	AAGE02020987	9364	Stegomyia aegypti	Aedes aegypti
AAGE02020702 contig	184	1	0.0325664	AAGE02020702	5650	Stegomyia aegypti	Aedes aegypti
AAGE02005964 contig	243	2	0.0325103	AAGE02005964	8951	Stegomyia aegypti	Aedes aegypti
AAGE02020450 contig	2554	58	0.0324944	AAGE02020450	170053	Stegomyia aegypti	Aedes aegypti
AAGE02034023 contig	309	1	0.0324614	AAGE02034023	9519	Stegomyia aegypti	Aedes aegypti
AAGE02019323 contig	1962	26	0.0324252	AAGE02019323	76607	Stegomyia aegypti	Aedes aegypti
AAGE02018723 contig	99	1	0.0324165	AAGE02018723	3054	Stegomyia aegypti	Aedes aegypti
AAGE02016505 contig	284	4	0.032395	AAGE02016505	10834	Stegomyia aegypti	Aedes aegypti
AAGE02006835 contig	991	12	0.0323884	AAGE02006835	36124	Stegomyia aegypti	Aedes aegypti
AAGE02007957 contig	180	2	0.0323218	AAGE02007957	11138	Stegomyia aegypti	Aedes aegypti
AAGE02021650 contig	168	2	0.0322829	AAGE02021650	5204	Stegomyia aegypti	Aedes aegypti
AAGE02026475 contig	656	8	0.0322719	AAGE02026475	30397	Stegomyia aegypti	Aedes aegypti
AAGE02021882 contig	947	11	0.0322489	AAGE02021882	35350	Stegomyia aegypti	Aedes aegypti
AAGE02027570 contig	133	1	0.0322268	AAGE02027570	4127	Stegomyia aegypti	Aedes aegypti
AAGE02001429 contig	1019	18	0.0321635	AAGE02001429	68898	Stegomyia aegypti	Aedes aegypti
AAGE02025132 contig	802	13	0.0321625	AAGE02025132	41166	Stegomyia aegypti	Aedes aegypti
AAGE02005900 contig	331	12	0.0320794	AAGE02005900	34663	Stegomyia aegypti	Aedes aegypti
AAGE02019622 contig	173	3	0.0320582	AAGE02019622	7424	Stegomyia aegypti	Aedes aegypti
AAGE02035084 contig	99	2	0.0320492	AAGE02035084	6178	Stegomyia aegypti	Aedes aegypti
AAGE02002572 contig	249	1	0.0320134	AAGE02002572	7778	Stegomyia aegypti	Aedes aegypti
AAGE02016623 contig	1720	59	0.0320114	AAGE02016623	214361	Stegomyia aegypti	Aedes aegypti
AAGE02021322 contig	421	8	0.0320094	AAGE02021322	25555	Stegomyia aegypti	Aedes aegypti
AAGE02022542 contig	466	16	0.0319648	AAGE02022542	55436	Stegomyia aegypti	Aedes aegypti
AAGE02027487 contig	483	5	0.0319618	AAGE02027487	19709	Stegomyia aegypti	Aedes aegypti
AAGE02004736 contig	207	3	0.0319268	AAGE02004736	8958	Stegomyia aegypti	Aedes aegypti
AAGE02019519 contig	416	6	0.0318758	AAGE02019519	25065	Stegomyia aegypti	Aedes aegypti
AAGE02031372 contig	265	1	0.0318739	AAGE02031372	8314	Stegomyia aegypti	Aedes aegypti
AAGE02009209 contig	3223	47	0.0318364	AAGE02009209	167227	Stegomyia aegypti	Aedes aegypti
AAGE02009214 contig	865	23	0.0317771	AAGE02009214	49626	Stegomyia aegypti	Aedes aegypti
AAGE02022785 contig	108	2	0.0316814	AAGE02022785	6881	Stegomyia aegypti	Aedes aegypti
AAGE02033319 contig	134	2	0.0316767	AAGE02033319	7324	Stegomyia aegypti	Aedes aegypti
AAGE02003453 contig	261	3	0.0316714	AAGE02003453	17871	Stegomyia aegypti	Aedes aegypti
AAGE02006870 contig	819	9	0.0315892	AAGE02006870	29661	Stegomyia aegypti	Aedes aegypti
AAGE02000655 contig	280	3	0.0315579	AAGE02000655	15020	Stegomyia aegypti	Aedes aegypti
AAGE02009292 contig	658	9	0.0315331	AAGE02009292	23626	Stegomyia aegypti	Aedes aegypti
AAGE02026868 contig	875	8	0.0314794	AAGE02026868	31608	Stegomyia aegypti	Aedes aegypti
AAGE02017042 contig	544	12	0.0314618	AAGE02017042	33342	Stegomyia aegypti	Aedes aegypti
AAGE02031308 contig	312	6	0.031445	AAGE02031308	16663	Stegomyia aegypti	Aedes aegypti
AAGE02015999 contig	281	6	0.0313612	AAGE02015999	14890	Stegomyia aegypti	Aedes aegypti
AAGE02020395 contig	1039	24	0.0313469	AAGE02020395	64472	Stegomyia aegypti	Aedes aegypti
AAGE02000096 contig	173	2	0.0313406	AAGE02000096	5520	Stegomyia aegypti	Aedes aegypti
AAGE02006363 contig	335	6	0.0312958	AAGE02006363	13644	Stegomyia aegypti	Aedes aegypti
AAGE02008485 contig	1482	24	0.0312843	AAGE02008485	69266	Stegomyia aegypti	Aedes aegypti
AAGE02000682 contig	786	9	0.0312307	AAGE02000682	30797	Stegomyia aegypti	Aedes aegypti
AAGE02013978 contig	85	1	0.0311927	AAGE02013978	2725	Stegomyia aegypti	Aedes aegypti
AAGE02005722 contig	1399	17	0.0311774	AAGE02005722	58984	Stegomyia aegypti	Aedes aegypti
AAGE02022882 contig	240	3	0.031165	AAGE02022882	10296	Stegomyia aegypti	Aedes aegypti
AAGE02019390 contig	1137	32	0.0311607	AAGE02019390	96208	Stegomyia aegypti	Aedes aegypti
AAGE02012988 contig	1412	68	0.0311144	AAGE02012988	196850	Stegomyia aegypti	Aedes aegypti
AAGE02011108 contig	659	27	0.0311117	AAGE02011108	85173	Stegomyia aegypti	Aedes aegypti
AAGE02000911 contig	1929	28	0.0310768	AAGE02000911	90581	Stegomyia aegypti	Aedes aegypti
AAGE02020440 contig	108	3	0.0309942	AAGE02020440	6840	Stegomyia aegypti	Aedes aegypti
AAGE02007174 contig	1065	13	0.0308705	AAGE02007174	55425	Stegomyia aegypti	Aedes aegypti
AAGE02021386 contig	193	2	0.0308551	AAGE02021386	9495	Stegomyia aegypti	Aedes aegypti
AAGE02012991 contig	1309	21	0.0307256	AAGE02012991	68476	Stegomyia aegypti	Aedes aegypti
AAGE02012365 contig	1492	30	0.0307201	AAGE02012365	98947	Stegomyia aegypti	Aedes aegypti
AAGE02012641 contig	396	6	0.0306892	AAGE02012641	14989	Stegomyia aegypti	Aedes aegypti
AAGE02032634 contig	79	1	0.0306631	AAGE02032634	2609	Stegomyia aegypti	Aedes aegypti
AAGE02000912 contig	806	12	0.0306552	AAGE02000912	43027	Stegomyia aegypti	Aedes aegypti
AAGE02016382 contig	181	1	0.030652	AAGE02016382	5905	Stegomyia aegypti	Aedes aegypti
AAGE02030182 contig	131	1	0.0306504	AAGE02030182	4274	Stegomyia aegypti	Aedes aegypti
AAGE02001310 contig	1578	20	0.0306215	AAGE02001310	93529	Stegomyia aegypti	Aedes aegypti
AAGE02023042 contig	117	2	0.0305476	AAGE02023042	6940	Stegomyia aegypti	Aedes aegypti
AAGE02030485 contig	268	3	0.0305456	AAGE02030485	9494	Stegomyia aegypti	Aedes aegypti
AAGE02017270 contig	511	10	0.0305455	AAGE02017270	33491	Stegomyia aegypti	Aedes aegypti
AAGE02024247 contig	185	3	0.0304978	AAGE02024247	9181	Stegomyia aegypti	Aedes aegypti
AAGE02020629 contig	440	14	0.0304677	AAGE02020629	57766	Stegomyia aegypti	Aedes aegypti
AAGE02005904 contig	375	6	0.030418	AAGE02005904	15024	Stegomyia aegypti	Aedes aegypti
AAGE02005045 contig	1502	14	0.0303992	AAGE02005045	54210	Stegomyia aegypti	Aedes aegypti
AAGE02016864 contig	154	1	0.0303987	AAGE02016864	5066	Stegomyia aegypti	Aedes aegypti
AAGE02010839 contig	412	2	0.0303835	AAGE02010839	13560	Stegomyia aegypti	Aedes aegypti
AAGE02035606 contig	107	2	0.0303655	AAGE02035606	5335	Stegomyia aegypti	Aedes aegypti
AAGE02007962 contig	253	1	0.030361	AAGE02007962	8366	Stegomyia aegypti	Aedes aegypti
AAGE02020625 contig	3599	53	0.0303066	AAGE02020625	179198	Stegomyia aegypti	Aedes aegypti
AAGE02029630 contig	282	1	0.0302868	AAGE02029630	9311	Stegomyia aegypti	Aedes aegypti
AAGE02002093 contig	215	1	0.0302817	AAGE02002093	7100	Stegomyia aegypti	Aedes aegypti
AAGE02028077 contig	113	1	0.0302706	AAGE02028077	3733	Stegomyia aegypti	Aedes aegypti
AAGE02002697 contig	209	5	0.0302371	AAGE02002697	19314	Stegomyia aegypti	Aedes aegypti
AAGE02028224 contig	472	6	0.0302339	AAGE02028224	17100	Stegomyia aegypti	Aedes aegypti
AAGE02012361 contig	157	3	0.030233	AAGE02012361	9526	Stegomyia aegypti	Aedes aegypti
AAGE02021624 contig	209	2	0.0301718	AAGE02021624	13854	Stegomyia aegypti	Aedes aegypti
AAGE02004626 contig	276	1	0.0301244	AAGE02004626	9161	Stegomyia aegypti	Aedes aegypti
AAGE02015167 contig	1387	18	0.0301219	AAGE02015167	57200	Stegomyia aegypti	Aedes aegypti
AAGE02014154 contig	1642	21	0.0301088	AAGE02014154	88145	Stegomyia aegypti	Aedes aegypti
AAGE02004732 contig	456	15	0.0300481	AAGE02004732	41362	Stegomyia aegypti	Aedes aegypti
AAGE02007636 contig	188	1	0.0300272	AAGE02007636	6261	Stegomyia aegypti	Aedes aegypti
AAGE02009320 contig	1224	13	0.0300051	AAGE02009320	53188	Stegomyia aegypti	Aedes aegypti
AAGE02023683 contig	220	1	0.0299742	AAGE02023683	7373	Stegomyia aegypti	Aedes aegypti
AAGE02013963 contig	1262	24	0.0299727	AAGE02013963	87775	Stegomyia aegypti	Aedes aegypti
AAGE02003075 contig	196	3	0.029969	AAGE02003075	10978	Stegomyia aegypti	Aedes aegypti
AAGE02003896 contig	2542	49	0.0299545	AAGE02003896	185544	Stegomyia aegypti	Aedes aegypti
AAGE02011835 contig	834	8	0.0299021	AAGE02011835	27891	Stegomyia aegypti	Aedes aegypti
AAGE02022816 contig	262	1	0.0298371	AAGE02022816	8781	Stegomyia aegypti	Aedes aegypti
AAGE02030569 contig	777	14	0.0298027	AAGE02030569	60934	Stegomyia aegypti	Aedes aegypti
AAGE02012035 contig	1442	13	0.0297984	AAGE02012035	55001	Stegomyia aegypti	Aedes aegypti
AAGE02034095 contig	239	2	0.0297976	AAGE02034095	8994	Stegomyia aegypti	Aedes aegypti
AAGE02033664 contig	233	3	0.0297204	AAGE02033664	12483	Stegomyia aegypti	Aedes aegypti
AAGE02021873 contig	112	1	0.0296375	AAGE02021873	3779	Stegomyia aegypti	Aedes aegypti
AAGE02014159 contig	157	1	0.0295113	AAGE02014159	5320	Stegomyia aegypti	Aedes aegypti
AAGE02003262 contig	329	4	0.0295092	AAGE02003262	19011	Stegomyia aegypti	Aedes aegypti
AAGE02001610 contig	1959	28	0.0294907	AAGE02001610	113964	Stegomyia aegypti	Aedes aegypti
AAGE02001924 contig	134	1	0.0294894	AAGE02001924	4544	Stegomyia aegypti	Aedes aegypti
AAGE02018396 contig	804	11	0.0294418	AAGE02018396	44018	Stegomyia aegypti	Aedes aegypti
AAGE02003702 contig	1062	28	0.0294205	AAGE02003702	114136	Stegomyia aegypti	Aedes aegypti
AAGE02022693 contig	1304	46	0.0294052	AAGE02022693	144253	Stegomyia aegypti	Aedes aegypti
AAGE02018552 contig	573	6	0.0293892	AAGE02018552	27357	Stegomyia aegypti	Aedes aegypti
AAGE02033326 contig	86	1	0.0293716	AAGE02033326	2928	Stegomyia aegypti	Aedes aegypti
AAGE02023611 contig	627	19	0.0293597	AAGE02023611	60487	Stegomyia aegypti	Aedes aegypti
AAGE02031351 contig	473	5	0.0293488	AAGE02031351	21500	Stegomyia aegypti	Aedes aegypti
AAGE02016969 contig	200	10	0.0293254	AAGE02016969	28269	Stegomyia aegypti	Aedes aegypti
AAGE02021420 contig	819	28	0.0293001	AAGE02021420	103817	Stegomyia aegypti	Aedes aegypti
AAGE02008362 contig	85	1	0.0292599	AAGE02008362	2905	Stegomyia aegypti	Aedes aegypti
AAGE02035522 contig	160	1	0.0292184	AAGE02035522	5475	Stegomyia aegypti	Aedes aegypti
AAGE02002306 contig	650	6	0.0291852	AAGE02002306	26486	Stegomyia aegypti	Aedes aegypti
AAGE02002782 contig	242	5	0.0291703	AAGE02002782	19369	Stegomyia aegypti	Aedes aegypti
AAGE02003357 contig	1836	27	0.029153	AAGE02003357	101738	Stegomyia aegypti	Aedes aegypti
AAGE02006814 contig	698	11	0.0291073	AAGE02006814	49161	Stegomyia aegypti	Aedes aegypti
AAGE02029205 contig	573	5	0.029096	AAGE02029205	23474	Stegomyia aegypti	Aedes aegypti
AAGE02004317 contig	467	11	0.0290752	AAGE02004317	44127	Stegomyia aegypti	Aedes aegypti
AAGE02030909 contig	234	1	0.0290575	AAGE02030909	8053	Stegomyia aegypti	Aedes aegypti
AAGE02024647 contig	141	2	0.0290572	AAGE02024647	9705	Stegomyia aegypti	Aedes aegypti
AAGE02020544 contig	371	4	0.029038	AAGE02020544	17942	Stegomyia aegypti	Aedes aegypti
AAGE02010463 contig	287	2	0.0290277	AAGE02010463	19909	Stegomyia aegypti	Aedes aegypti
AAGE02026337 contig	1258	24	0.0289531	AAGE02026337	111249	Stegomyia aegypti	Aedes aegypti
AAGE02011784 contig	117	2	0.0289496	AAGE02011784	8083	Stegomyia aegypti	Aedes aegypti
AAGE02024124 contig	472	8	0.028941	AAGE02024124	21181	Stegomyia aegypti	Aedes aegypti
AAGE02014003 contig	380	5	0.0289053	AAGE02014003	20792	Stegomyia aegypti	Aedes aegypti
AAGE02017113 contig	756	14	0.0288822	AAGE02017113	41098	Stegomyia aegypti	Aedes aegypti
AAGE02030208 contig	269	4	0.028879	AAGE02030208	13193	Stegomyia aegypti	Aedes aegypti
AAGE02017009 contig	3041	30	0.0287758	AAGE02017009	131143	Stegomyia aegypti	Aedes aegypti
AAGE02023049 contig	1927	16	0.028763	AAGE02023049	78746	Stegomyia aegypti	Aedes aegypti
AAGE02020818 contig	1014	42	0.0286694	AAGE02020818	128320	Stegomyia aegypti	Aedes aegypti
AAGE02002665 contig	886	18	0.0286548	AAGE02002665	68226	Stegomyia aegypti	Aedes aegypti
AAGE02024293 contig	205	1	0.0285635	AAGE02024293	7177	Stegomyia aegypti	Aedes aegypti
AAGE02019783 contig	213	1	0.0285067	AAGE02019783	7507	Stegomyia aegypti	Aedes aegypti
AAGE02024292 contig	88	1	0.028479	AAGE02024292	3090	Stegomyia aegypti	Aedes aegypti
AAGE02028510 contig	156	3	0.0284654	AAGE02028510	16441	Stegomyia aegypti	Aedes aegypti
AAGE02007718 contig	1085	11	0.0284103	AAGE02007718	40971	Stegomyia aegypti	Aedes aegypti
AAGE02008949 contig	274	3	0.0284087	AAGE02008949	16509	Stegomyia aegypti	Aedes aegypti
AAGE02016760 contig	161	1	0.0284001	AAGE02016760	5669	Stegomyia aegypti	Aedes aegypti
AAGE02025186 contig	1185	15	0.02837	AAGE02025186	56608	Stegomyia aegypti	Aedes aegypti
AAGE02000093 contig	672	79	0.0283066	AAGE02000093	103113	Stegomyia aegypti	Aedes aegypti
AAGE02029214 contig	1597	27	0.0282798	AAGE02029214	102759	Stegomyia aegypti	Aedes aegypti
AAGE02030015 contig	1414	19	0.0282644	AAGE02030015	76774	Stegomyia aegypti	Aedes aegypti
AAGE02001042 contig	421	9	0.0282491	AAGE02001042	35185	Stegomyia aegypti	Aedes aegypti
AAGE02011326 contig	749	12	0.0281947	AAGE02011326	33446	Stegomyia aegypti	Aedes aegypti
AAGE02035451 contig	151	1	0.0281463	AAGE02035451	5578	Stegomyia aegypti	Aedes aegypti
AAGE02025975 contig	881	7	0.0281168	AAGE02025975	40153	Stegomyia aegypti	Aedes aegypti
AAGE02018023 contig	57	2	0.0281025	AAGE02018023	4021	Stegomyia aegypti	Aedes aegypti
AAGE02005965 contig	3320	63	0.0280793	AAGE02005965	221622	Stegomyia aegypti	Aedes aegypti
AAGE02024708 contig	96	1	0.0280538	AAGE02024708	3422	Stegomyia aegypti	Aedes aegypti
AAGE02035754 contig	142	1	0.0280522	AAGE02035754	5062	Stegomyia aegypti	Aedes aegypti
AAGE02015092 contig	555	4	0.0280511	AAGE02015092	19821	Stegomyia aegypti	Aedes aegypti
AAGE02026479 contig	203	2	0.0280335	AAGE02026479	14552	Stegomyia aegypti	Aedes aegypti
AAGE02029225 contig	116	2	0.0277844	AAGE02029225	8350	Stegomyia aegypti	Aedes aegypti
AAGE02025067 contig	148	2	0.0277397	AAGE02025067	5840	Stegomyia aegypti	Aedes aegypti
AAGE02023662 contig	1435	14	0.0277351	AAGE02023662	65079	Stegomyia aegypti	Aedes aegypti
AAGE02031149 contig	703	7	0.0276837	AAGE02031149	42803	Stegomyia aegypti	Aedes aegypti
AAGE02031332 contig	214	4	0.0276533	AAGE02031332	13163	Stegomyia aegypti	Aedes aegypti
AAGE02016958 contig	570	72	0.0276357	AAGE02016958	123569	Stegomyia aegypti	Aedes aegypti
AAGE02025029 contig	620	9	0.0276043	AAGE02025029	28184	Stegomyia aegypti	Aedes aegypti
AAGE02014641 contig	1720	24	0.0275764	AAGE02014641	91744	Stegomyia aegypti	Aedes aegypti
AAGE02002090 contig	201	2	0.0275493	AAGE02002090	7296	Stegomyia aegypti	Aedes aegypti
AAGE02035980 contig	127	1	0.0275369	AAGE02035980	4612	Stegomyia aegypti	Aedes aegypti
AAGE02005920 contig	90	1	0.0275314	AAGE02005920	3269	Stegomyia aegypti	Aedes aegypti
AAGE02016504 contig	1144	13	0.027496	AAGE02016504	57571	Stegomyia aegypti	Aedes aegypti
AAGE02011119 contig	740	9	0.0274571	AAGE02011119	40536	Stegomyia aegypti	Aedes aegypti
AAGE02023374 contig	686	3	0.0274422	AAGE02023374	24995	Stegomyia aegypti	Aedes aegypti
AAGE02018676 contig	126	2	0.0273993	AAGE02018676	6752	Stegomyia aegypti	Aedes aegypti
AAGE02032362 contig	185	1	0.0273871	AAGE02032362	6755	Stegomyia aegypti	Aedes aegypti
AAGE02029049 contig	169	7	0.0273716	AAGE02029049	14429	Stegomyia aegypti	Aedes aegypti
AAGE02012883 contig	126	2	0.0273289	AAGE02012883	9221	Stegomyia aegypti	Aedes aegypti
AAGE02018605 contig	142	2	0.0273235	AAGE02018605	5197	Stegomyia aegypti	Aedes aegypti
AAGE02003154 contig	136	1	0.0273202	AAGE02003154	4978	Stegomyia aegypti	Aedes aegypti
AAGE02000420 contig	140	1	0.0273171	AAGE02000420	5125	Stegomyia aegypti	Aedes aegypti
AAGE02024243 contig	656	7	0.0272833	AAGE02024243	36909	Stegomyia aegypti	Aedes aegypti
AAGE02032777 contig	170	1	0.0272742	AAGE02032777	6233	Stegomyia aegypti	Aedes aegypti
AAGE02023057 contig	1527	28	0.0272489	AAGE02023057	112548	Stegomyia aegypti	Aedes aegypti
AAGE02025959 contig	322	4	0.0272436	AAGE02025959	14976	Stegomyia aegypti	Aedes aegypti
AAGE02008403 contig	2024	38	0.0272406	AAGE02008403	119234	Stegomyia aegypti	Aedes aegypti
AAGE02003259 contig	452	2	0.0272231	AAGE02003259	16676	Stegomyia aegypti	Aedes aegypti
AAGE02003564 contig	109	1	0.0271956	AAGE02003564	4008	Stegomyia aegypti	Aedes aegypti
AAGE02018537 contig	346	3	0.0271828	AAGE02018537	14752	Stegomyia aegypti	Aedes aegypti
AAGE02014830 contig	2229	36	0.0271636	AAGE02014830	143313	Stegomyia aegypti	Aedes aegypti
AAGE02001927 contig	154	4	0.0271348	AAGE02001927	7776	Stegomyia aegypti	Aedes aegypti
AAGE02027426 contig	42	2	0.0271318	AAGE02027426	3096	Stegomyia aegypti	Aedes aegypti
AAGE02028534 contig	161	2	0.0271289	AAGE02028534	11943	Stegomyia aegypti	Aedes aegypti
AAGE02034926 contig	176	1	0.0271186	AAGE02034926	6490	Stegomyia aegypti	Aedes aegypti
AAGE02029299 contig	87	1	0.0271112	AAGE02029299	3209	Stegomyia aegypti	Aedes aegypti
AAGE02017386 contig	135	1	0.0271084	AAGE02017386	4980	Stegomyia aegypti	Aedes aegypti
AAGE02024173 contig	143	1	0.0270626	AAGE02024173	5321	Stegomyia aegypti	Aedes aegypti
AAGE02003208 contig	1671	19	0.027027	AAGE02003208	84471	Stegomyia aegypti	Aedes aegypti
AAGE02007378 contig	93	1	0.0270115	AAGE02007378	3480	Stegomyia aegypti	Aedes aegypti
AAGE02011065 contig	966	11	0.0270077	AAGE02011065	49023	Stegomyia aegypti	Aedes aegypti
AAGE02031613 contig	89	1	0.0269779	AAGE02031613	3299	Stegomyia aegypti	Aedes aegypti
AAGE02028102 contig	778	10	0.0269644	AAGE02028102	39682	Stegomyia aegypti	Aedes aegypti
AAGE02009318 contig	2055	28	0.0269002	AAGE02009318	106096	Stegomyia aegypti	Aedes aegypti
AAGE02016488 contig	770	18	0.0268806	AAGE02016488	62942	Stegomyia aegypti	Aedes aegypti
AAGE02001378 contig	730	32	0.0268641	AAGE02001378	120606	Stegomyia aegypti	Aedes aegypti
AAGE02006839 contig	766	9	0.0268499	AAGE02006839	33408	Stegomyia aegypti	Aedes aegypti
AAGE02031518 contig	156	2	0.0268249	AAGE02031518	11631	Stegomyia aegypti	Aedes aegypti
AAGE02014031 contig	210	3	0.0267816	AAGE02014031	10903	Stegomyia aegypti	Aedes aegypti
AAGE02006387 contig	82	1	0.0267624	AAGE02006387	3064	Stegomyia aegypti	Aedes aegypti
AAGE02000436 contig	519	10	0.026727	AAGE02000436	34684	Stegomyia aegypti	Aedes aegypti
AAGE02002257 contig	492	5	0.0267094	AAGE02002257	18720	Stegomyia aegypti	Aedes aegypti
AAGE02001155 contig	801	5	0.0266702	AAGE02001155	30071	Stegomyia aegypti	Aedes aegypti
AAGE02005057 contig	248	3	0.0266699	AAGE02005057	12261	Stegomyia aegypti	Aedes aegypti
AAGE02003802 contig	1171	41	0.0264435	AAGE02003802	177359	Stegomyia aegypti	Aedes aegypti
AAGE02023583 contig	206	2	0.0264204	AAGE02023583	7797	Stegomyia aegypti	Aedes aegypti
AAGE02032507 contig	75	4	0.0263992	AAGE02032507	11364	Stegomyia aegypti	Aedes aegypti
AAGE02018470 contig	484	3	0.0263543	AAGE02018470	18441	Stegomyia aegypti	Aedes aegypti
AAGE02001252 contig	1062	19	0.0263478	AAGE02001252	78868	Stegomyia aegypti	Aedes aegypti
AAGE02021412 contig	173	3	0.0262971	AAGE02021412	11255	Stegomyia aegypti	Aedes aegypti
AAGE02003790 contig	54	2	0.0262774	AAGE02003790	4110	Stegomyia aegypti	Aedes aegypti
AAGE02016971 contig	311	3	0.0261995	AAGE02016971	19695	Stegomyia aegypti	Aedes aegypti
AAGE02013536 contig	119	1	0.0261079	AAGE02013536	4558	Stegomyia aegypti	Aedes aegypti
AAGE02033738 contig	252	2	0.0260862	AAGE02033738	12037	Stegomyia aegypti	Aedes aegypti
AAGE02016078 contig	931	6	0.0260514	AAGE02016078	35737	Stegomyia aegypti	Aedes aegypti
AAGE02006791 contig	118	1	0.0260313	AAGE02006791	4533	Stegomyia aegypti	Aedes aegypti
AAGE02018827 contig	190	4	0.0260186	AAGE02018827	15141	Stegomyia aegypti	Aedes aegypti
AAGE02007435 contig	255	1	0.0260178	AAGE02007435	9801	Stegomyia aegypti	Aedes aegypti
AAGE02034132 contig	230	1	0.0260093	AAGE02034132	8843	Stegomyia aegypti	Aedes aegypti
AAGE02018571 contig	1117	24	0.0259925	AAGE02018571	95143	Stegomyia aegypti	Aedes aegypti
AAGE02010630 contig	358	5	0.0259924	AAGE02010630	18390	Stegomyia aegypti	Aedes aegypti
AAGE02010959 contig	74	2	0.0259834	AAGE02010959	5542	Stegomyia aegypti	Aedes aegypti
AAGE02004768 contig	161	1	0.0259719	AAGE02004768	6199	Stegomyia aegypti	Aedes aegypti
AAGE02014788 contig	291	3	0.0259717	AAGE02014788	11242	Stegomyia aegypti	Aedes aegypti
AAGE02000480 contig	545	24	0.0259633	AAGE02000480	72718	Stegomyia aegypti	Aedes aegypti
AAGE02027358 contig	335	3	0.0259613	AAGE02027358	18412	Stegomyia aegypti	Aedes aegypti
AAGE02011535 contig	1354	13	0.0259458	AAGE02011535	59813	Stegomyia aegypti	Aedes aegypti
AAGE02012904 contig	917	9	0.0259092	AAGE02012904	50484	Stegomyia aegypti	Aedes aegypti
AAGE02005172 contig	151	1	0.0258429	AAGE02005172	5843	Stegomyia aegypti	Aedes aegypti
AAGE02025680 contig	321	2	0.025835	AAGE02025680	12425	Stegomyia aegypti	Aedes aegypti
AAGE02030064 contig	121	1	0.0258051	AAGE02030064	4689	Stegomyia aegypti	Aedes aegypti
AAGE02010300 contig	1437	21	0.0257412	AAGE02010300	77264	Stegomyia aegypti	Aedes aegypti
AAGE02017712 contig	505	10	0.0257393	AAGE02017712	40171	Stegomyia aegypti	Aedes aegypti
AAGE02028232 contig	354	2	0.025641	AAGE02028232	13923	Stegomyia aegypti	Aedes aegypti
AAGE02027478 contig	139	1	0.0256363	AAGE02027478	5422	Stegomyia aegypti	Aedes aegypti
AAGE02005651 contig	121	1	0.025576	AAGE02005651	4730	Stegomyia aegypti	Aedes aegypti
AAGE02009440 contig	1520	15	0.0254997	AAGE02009440	71134	Stegomyia aegypti	Aedes aegypti
AAGE02002236 contig	2074	31	0.0254933	AAGE02002236	126503	Stegomyia aegypti	Aedes aegypti
AAGE02016649 contig	1632	38	0.025454	AAGE02016649	126542	Stegomyia aegypti	Aedes aegypti
AAGE02030088 contig	171	1	0.0254502	AAGE02030088	6719	Stegomyia aegypti	Aedes aegypti
AAGE02002269 contig	1654	24	0.0253487	AAGE02002269	89468	Stegomyia aegypti	Aedes aegypti
AAGE02012817 contig	1541	23	0.0253176	AAGE02012817	78957	Stegomyia aegypti	Aedes aegypti
AAGE02020845 contig	563	5	0.0253073	AAGE02020845	24973	Stegomyia aegypti	Aedes aegypti
AAGE02024090 contig	193	1	0.0252447	AAGE02024090	7764	Stegomyia aegypti	Aedes aegypti
AAGE02002634 contig	353	5	0.0252341	AAGE02002634	22430	Stegomyia aegypti	Aedes aegypti
AAGE02023318 contig	454	5	0.0252009	AAGE02023318	25753	Stegomyia aegypti	Aedes aegypti
AAGE02034483 contig	190	1	0.0251923	AAGE02034483	7542	Stegomyia aegypti	Aedes aegypti
AAGE02007255 contig	915	12	0.0251896	AAGE02007255	52204	Stegomyia aegypti	Aedes aegypti
AAGE02026117 contig	343	2	0.0251683	AAGE02026117	13668	Stegomyia aegypti	Aedes aegypti
AAGE02015177 contig	85	1	0.0251405	AAGE02015177	3381	Stegomyia aegypti	Aedes aegypti
AAGE02004361 contig	979	16	0.0250736	AAGE02004361	51608	Stegomyia aegypti	Aedes aegypti
AAGE02030146 contig	63	1	0.0250497	AAGE02030146	2515	Stegomyia aegypti	Aedes aegypti
AAGE02017569 contig	290	6	0.0250456	AAGE02017569	26312	Stegomyia aegypti	Aedes aegypti
AAGE02012640 contig	1371	23	0.025039	AAGE02012640	90338	Stegomyia aegypti	Aedes aegypti
AAGE02000755 contig	964	18	0.0250264	AAGE02000755	64288	Stegomyia aegypti	Aedes aegypti
AAGE02003180 contig	355	4	0.0249796	AAGE02003180	20857	Stegomyia aegypti	Aedes aegypti
AAGE02009251 contig	1167	20	0.0249238	AAGE02009251	85340	Stegomyia aegypti	Aedes aegypti
AAGE02009011 contig	588	7	0.0249063	AAGE02009011	34409	Stegomyia aegypti	Aedes aegypti
AAGE02020800 contig	92	3	0.024894	AAGE02020800	11087	Stegomyia aegypti	Aedes aegypti
AAGE02002113 contig	2083	44	0.0248895	AAGE02002113	164004	Stegomyia aegypti	Aedes aegypti
AAGE02025307 contig	1742	53	0.0248791	AAGE02025307	183042	Stegomyia aegypti	Aedes aegypti
AAGE02003664 contig	282	1	0.0248021	AAGE02003664	11370	Stegomyia aegypti	Aedes aegypti
AAGE02004377 contig	880	7	0.0247458	AAGE02004377	35601	Stegomyia aegypti	Aedes aegypti
AAGE02032106 contig	239	1	0.0247438	AAGE02032106	9659	Stegomyia aegypti	Aedes aegypti
AAGE02007887 contig	235	1	0.024729	AAGE02007887	9503	Stegomyia aegypti	Aedes aegypti
AAGE02017427 contig	88	1	0.0247122	AAGE02017427	3561	Stegomyia aegypti	Aedes aegypti
AAGE02017773 contig	101	1	0.0247121	AAGE02017773	4168	Stegomyia aegypti	Aedes aegypti
AAGE02031382 contig	549	9	0.0247113	AAGE02031382	30391	Stegomyia aegypti	Aedes aegypti
AAGE02005727 contig	213	4	0.0246903	AAGE02005727	11624	Stegomyia aegypti	Aedes aegypti
AAGE02015506 contig	241	5	0.0246897	AAGE02015506	21831	Stegomyia aegypti	Aedes aegypti
AAGE02013544 contig	226	2	0.024686	AAGE02013544	9155	Stegomyia aegypti	Aedes aegypti
AAGE02001578 contig	77	1	0.0246479	AAGE02001578	3124	Stegomyia aegypti	Aedes aegypti
AAGE02002111 contig	1196	36	0.024627	AAGE02002111	165825	Stegomyia aegypti	Aedes aegypti
AAGE02015114 contig	626	5	0.0246181	AAGE02015114	27622	Stegomyia aegypti	Aedes aegypti
AAGE02023724 contig	88	1	0.0246128	AAGE02023724	3616	Stegomyia aegypti	Aedes aegypti
AAGE02006844 contig	125	1	0.0246015	AAGE02006844	5081	Stegomyia aegypti	Aedes aegypti
AAGE02001902 contig	309	1	0.0245447	AAGE02001902	12793	Stegomyia aegypti	Aedes aegypti
AAGE02012944 contig	1147	16	0.0245444	AAGE02012944	66775	Stegomyia aegypti	Aedes aegypti
AAGE02022561 contig	427	3	0.0245374	AAGE02022561	17402	Stegomyia aegypti	Aedes aegypti
AAGE02008768 contig	1854	39	0.024531	AAGE02008768	161509	Stegomyia aegypti	Aedes aegypti
AAGE02025184 contig	147	2	0.0245041	AAGE02025184	5999	Stegomyia aegypti	Aedes aegypti
AAGE02013171 contig	308	14	0.024498	AAGE02013171	47310	Stegomyia aegypti	Aedes aegypti
AAGE02025063 contig	546	8	0.0244898	AAGE02025063	27195	Stegomyia aegypti	Aedes aegypti
AAGE02030181 contig	190	1	0.0244751	AAGE02030181	7763	Stegomyia aegypti	Aedes aegypti
AAGE02020051 contig	209	6	0.0244437	AAGE02020051	21436	Stegomyia aegypti	Aedes aegypti
AAGE02015579 contig	944	17	0.0244259	AAGE02015579	65011	Stegomyia aegypti	Aedes aegypti
AAGE02009422 contig	35	9	0.0244145	AAGE02009422	12083	Stegomyia aegypti	Aedes aegypti
AAGE02029701 contig	434	6	0.0244102	AAGE02029701	20729	Stegomyia aegypti	Aedes aegypti
AAGE02016018 contig	133	1	0.0243367	AAGE02016018	5465	Stegomyia aegypti	Aedes aegypti
AAGE02017778 contig	1521	19	0.0243195	AAGE02017778	89640	Stegomyia aegypti	Aedes aegypti
AAGE02012766 contig	126	2	0.0242998	AAGE02012766	9712	Stegomyia aegypti	Aedes aegypti
AAGE02014562 contig	240	2	0.0242866	AAGE02014562	9882	Stegomyia aegypti	Aedes aegypti
AAGE02032658 contig	184	2	0.0242297	AAGE02032658	7594	Stegomyia aegypti	Aedes aegypti
AAGE02001430 contig	912	11	0.024214	AAGE02001430	51207	Stegomyia aegypti	Aedes aegypti
AAGE02035957 contig	113	1	0.0242074	AAGE02035957	4668	Stegomyia aegypti	Aedes aegypti
AAGE02009840 contig	685	8	0.0241871	AAGE02009840	33984	Stegomyia aegypti	Aedes aegypti
AAGE02031577 contig	142	1	0.0241784	AAGE02031577	5873	Stegomyia aegypti	Aedes aegypti
AAGE02003152 contig	331	3	0.0241752	AAGE02003152	14519	Stegomyia aegypti	Aedes aegypti
AAGE02024510 contig	200	1	0.0241225	AAGE02024510	8291	Stegomyia aegypti	Aedes aegypti
AAGE02026120 contig	114	2	0.0241168	AAGE02026120	9454	Stegomyia aegypti	Aedes aegypti
AAGE02016098 contig	459	6	0.0240358	AAGE02016098	23671	Stegomyia aegypti	Aedes aegypti
AAGE02012643 contig	94	1	0.0240348	AAGE02012643	3911	Stegomyia aegypti	Aedes aegypti
AAGE02025030 contig	175	1	0.0240187	AAGE02025030	7282	Stegomyia aegypti	Aedes aegypti
AAGE02005762 contig	358	6	0.0239793	AAGE02005762	15429	Stegomyia aegypti	Aedes aegypti
AAGE02012541 contig	247	1	0.0239736	AAGE02012541	10303	Stegomyia aegypti	Aedes aegypti
AAGE02019376 contig	240	2	0.0239211	AAGE02019376	10033	Stegomyia aegypti	Aedes aegypti
AAGE02029569 contig	213	5	0.0239177	AAGE02029569	22661	Stegomyia aegypti	Aedes aegypti
AAGE02017850 contig	269	5	0.0238827	AAGE02017850	22778	Stegomyia aegypti	Aedes aegypti
AAGE02024615 contig	393	3	0.023842	AAGE02024615	18323	Stegomyia aegypti	Aedes aegypti
AAGE02029995 contig	485	4	0.0238347	AAGE02029995	21775	Stegomyia aegypti	Aedes aegypti
AAGE02019369 contig	1513	21	0.023832	AAGE02019369	94453	Stegomyia aegypti	Aedes aegypti
AAGE02001638 contig	2059	22	0.0238046	AAGE02001638	95904	Stegomyia aegypti	Aedes aegypti
AAGE02014664 contig	1838	54	0.0238016	AAGE02014664	231159	Stegomyia aegypti	Aedes aegypti
AAGE02017824 contig	116	1	0.0237998	AAGE02017824	4874	Stegomyia aegypti	Aedes aegypti
AAGE02033003 contig	142	1	0.0237577	AAGE02033003	5977	Stegomyia aegypti	Aedes aegypti
AAGE02016746 contig	178	1	0.0237523	AAGE02016746	7494	Stegomyia aegypti	Aedes aegypti
AAGE02016938 contig	372	7	0.0237519	AAGE02016938	25219	Stegomyia aegypti	Aedes aegypti
AAGE02009530 contig	131	1	0.0237325	AAGE02009530	5562	Stegomyia aegypti	Aedes aegypti
AAGE02011494 contig	166	3	0.0237318	AAGE02011494	10113	Stegomyia aegypti	Aedes aegypti
AAGE02011729 contig	1938	27	0.0237247	AAGE02011729	109755	Stegomyia aegypti	Aedes aegypti
AAGE02008344 contig	281	2	0.0236891	AAGE02008344	11862	Stegomyia aegypti	Aedes aegypti
AAGE02001208 contig	882	16	0.0236879	AAGE02001208	66188	Stegomyia aegypti	Aedes aegypti
AAGE02006394 contig	179	2	0.0236866	AAGE02006394	7557	Stegomyia aegypti	Aedes aegypti
AAGE02018273 contig	135	1	0.0236481	AAGE02018273	5751	Stegomyia aegypti	Aedes aegypti
AAGE02004884 contig	179	1	0.0236148	AAGE02004884	7580	Stegomyia aegypti	Aedes aegypti
AAGE02002105 contig	2091	34	0.0236077	AAGE02002105	132616	Stegomyia aegypti	Aedes aegypti
AAGE02034204 contig	135	2	0.0235832	AAGE02034204	8523	Stegomyia aegypti	Aedes aegypti
AAGE02008364 contig	3889	47	0.0235515	AAGE02008364	221258	Stegomyia aegypti	Aedes aegypti
AAGE02029616 contig	208	1	0.0235188	AAGE02029616	8844	Stegomyia aegypti	Aedes aegypti
AAGE02005806 contig	1099	17	0.0235152	AAGE02005806	73696	Stegomyia aegypti	Aedes aegypti
AAGE02022486 contig	197	6	0.0234812	AAGE02022486	16822	Stegomyia aegypti	Aedes aegypti
AAGE02011292 contig	2283	37	0.0234809	AAGE02011292	156548	Stegomyia aegypti	Aedes aegypti
AAGE02029956 contig	1176	13	0.0234785	AAGE02029956	62353	Stegomyia aegypti	Aedes aegypti
AAGE02028233 contig	75	1	0.0234448	AAGE02028233	3199	Stegomyia aegypti	Aedes aegypti
AAGE02001919 contig	136	1	0.0234321	AAGE02001919	5804	Stegomyia aegypti	Aedes aegypti
AAGE02020555 contig	708	16	0.0234038	AAGE02020555	61272	Stegomyia aegypti	Aedes aegypti
AAGE02024643 contig	258	2	0.0233823	AAGE02024643	11034	Stegomyia aegypti	Aedes aegypti
AAGE02026507 contig	183	1	0.0233716	AAGE02026507	7830	Stegomyia aegypti	Aedes aegypti
AAGE02004358 contig	930	12	0.0233585	AAGE02004358	59543	Stegomyia aegypti	Aedes aegypti
AAGE02034203 contig	199	1	0.0233431	AAGE02034203	8525	Stegomyia aegypti	Aedes aegypti
AAGE02018243 contig	1615	33	0.0233279	AAGE02018243	141718	Stegomyia aegypti	Aedes aegypti
AAGE02022780 contig	118	1	0.0233202	AAGE02022780	5060	Stegomyia aegypti	Aedes aegypti
AAGE02007866 contig	359	5	0.0233151	AAGE02007866	18051	Stegomyia aegypti	Aedes aegypti
AAGE02008158 contig	1525	17	0.023307	AAGE02008158	81733	Stegomyia aegypti	Aedes aegypti
AAGE02001088 contig	544	3	0.0232998	AAGE02001088	24850	Stegomyia aegypti	Aedes aegypti
AAGE02009215 contig	143	4	0.0232867	AAGE02009215	18809	Stegomyia aegypti	Aedes aegypti
AAGE02012098 contig	704	10	0.0232824	AAGE02012098	37667	Stegomyia aegypti	Aedes aegypti
AAGE02030336 contig	543	5	0.0232634	AAGE02030336	27510	Stegomyia aegypti	Aedes aegypti
AAGE02004709 contig	466	7	0.0232215	AAGE02004709	21658	Stegomyia aegypti	Aedes aegypti
AAGE02035268 contig	135	1	0.0232201	AAGE02035268	5857	Stegomyia aegypti	Aedes aegypti
AAGE02006722 contig	505	6	0.0232148	AAGE02006722	26061	Stegomyia aegypti	Aedes aegypti
AAGE02005375 contig	622	19	0.0231976	AAGE02005375	82723	Stegomyia aegypti	Aedes aegypti
AAGE02007723 contig	796	9	0.0231907	AAGE02007723	45018	Stegomyia aegypti	Aedes aegypti
AAGE02015274 contig	498	5	0.0231844	AAGE02015274	21479	Stegomyia aegypti	Aedes aegypti
AAGE02003966 contig	376	5	0.0231584	AAGE02003966	16236	Stegomyia aegypti	Aedes aegypti
AAGE02017166 contig	104	1	0.0231441	AAGE02017166	4580	Stegomyia aegypti	Aedes aegypti
AAGE02019001 contig	56	1	0.0230738	AAGE02019001	2427	Stegomyia aegypti	Aedes aegypti
AAGE02002637 contig	1062	17	0.0230444	AAGE02002637	64137	Stegomyia aegypti	Aedes aegypti
AAGE02015340 contig	1112	12	0.0230358	AAGE02015340	68502	Stegomyia aegypti	Aedes aegypti
AAGE02025682 contig	370	2	0.0230249	AAGE02025682	16113	Stegomyia aegypti	Aedes aegypti
AAGE02023357 contig	79	1	0.0230119	AAGE02023357	3433	Stegomyia aegypti	Aedes aegypti
AAGE02013991 contig	89	1	0.0229974	AAGE02013991	3870	Stegomyia aegypti	Aedes aegypti
AAGE02000502 contig	1447	21	0.0229794	AAGE02000502	109881	Stegomyia aegypti	Aedes aegypti
AAGE02001678 contig	394	3	0.0229443	AAGE02001678	17172	Stegomyia aegypti	Aedes aegypti
AAGE02001026 contig	99	2	0.0229114	AAGE02001026	8642	Stegomyia aegypti	Aedes aegypti
AAGE02013390 contig	368	2	0.0229073	AAGE02013390	16414	Stegomyia aegypti	Aedes aegypti
AAGE02033598 contig	234	3	0.0228786	AAGE02033598	13068	Stegomyia aegypti	Aedes aegypti
AAGE02022070 contig	142	1	0.0228774	AAGE02022070	6207	Stegomyia aegypti	Aedes aegypti
AAGE02011291 contig	636	10	0.022859	AAGE02011291	47285	Stegomyia aegypti	Aedes aegypti
AAGE02028307 contig	490	5	0.022847	AAGE02028307	27531	Stegomyia aegypti	Aedes aegypti
AAGE02009995 contig	2093	36	0.0228379	AAGE02009995	128775	Stegomyia aegypti	Aedes aegypti
AAGE02011427 contig	211	3	0.0228263	AAGE02011427	18136	Stegomyia aegypti	Aedes aegypti
AAGE02022779 contig	754	42	0.0228257	AAGE02022779	210371	Stegomyia aegypti	Aedes aegypti
AAGE02020047 contig	1291	18	0.0228052	AAGE02020047	74410	Stegomyia aegypti	Aedes aegypti
AAGE02004668 contig	217	3	0.0227317	AAGE02004668	15265	Stegomyia aegypti	Aedes aegypti
AAGE02007972 contig	447	4	0.0227031	AAGE02007972	19733	Stegomyia aegypti	Aedes aegypti
AAGE02009149 contig	133	1	0.0226769	AAGE02009149	5865	Stegomyia aegypti	Aedes aegypti
AAGE02003777 contig	513	6	0.0226708	AAGE02003777	28583	Stegomyia aegypti	Aedes aegypti
AAGE02018227 contig	163	1	0.0226232	AAGE02018227	7205	Stegomyia aegypti	Aedes aegypti
AAGE02016750 contig	220	1	0.0226175	AAGE02016750	9726	Stegomyia aegypti	Aedes aegypti
AAGE02001492 contig	1170	14	0.0226154	AAGE02001492	87728	Stegomyia aegypti	Aedes aegypti
AAGE02013547 contig	138	2	0.0226044	AAGE02013547	12208	Stegomyia aegypti	Aedes aegypti
AAGE02034130 contig	200	1	0.0225938	AAGE02034130	8850	Stegomyia aegypti	Aedes aegypti
AAGE02016551 contig	1184	23	0.0225888	AAGE02016551	83537	Stegomyia aegypti	Aedes aegypti
AAGE02015790 contig	510	11	0.0225821	AAGE02015790	48534	Stegomyia aegypti	Aedes aegypti
AAGE02009787 contig	352	4	0.0225343	AAGE02009787	21434	Stegomyia aegypti	Aedes aegypti
AAGE02014180 contig	205	2	0.0225299	AAGE02014180	9099	Stegomyia aegypti	Aedes aegypti
AAGE02016097 contig	477	7	0.0225212	AAGE02016097	28018	Stegomyia aegypti	Aedes aegypti
AAGE02016387 contig	253	1	0.0225103	AAGE02016387	11417	Stegomyia aegypti	Aedes aegypti
AAGE02005794 contig	816	50	0.0224983	AAGE02005794	244818	Stegomyia aegypti	Aedes aegypti
AAGE02014364 contig	208	5	0.0224819	AAGE02014364	28067	Stegomyia aegypti	Aedes aegypti
AAGE02009509 contig	67	2	0.0224794	AAGE02009509	5961	Stegomyia aegypti	Aedes aegypti
AAGE02013836 contig	1494	25	0.0224782	AAGE02013836	119358	Stegomyia aegypti	Aedes aegypti
AAGE02004446 contig	257	6	0.0224631	AAGE02004446	20298	Stegomyia aegypti	Aedes aegypti
AAGE02012367 contig	71	1	0.0224612	AAGE02012367	3161	Stegomyia aegypti	Aedes aegypti
AAGE02006804 contig	185	4	0.0224468	AAGE02006804	15637	Stegomyia aegypti	Aedes aegypti
AAGE02034822 contig	50	3	0.0223647	AAGE02034822	6707	Stegomyia aegypti	Aedes aegypti
AAGE02034550 contig	164	2	0.0223616	AAGE02034550	7334	Stegomyia aegypti	Aedes aegypti
AAGE02000899 contig	441	10	0.0223599	AAGE02000899	44052	Stegomyia aegypti	Aedes aegypti
AAGE02022673 contig	74	2	0.022343	AAGE02022673	6624	Stegomyia aegypti	Aedes aegypti
AAGE02006986 contig	83	1	0.0223358	AAGE02006986	3716	Stegomyia aegypti	Aedes aegypti
AAGE02030205 contig	289	3	0.0223255	AAGE02030205	17647	Stegomyia aegypti	Aedes aegypti
AAGE02012873 contig	2217	35	0.0223222	AAGE02012873	161806	Stegomyia aegypti	Aedes aegypti
AAGE02003974 contig	294	1	0.0223065	AAGE02003974	13180	Stegomyia aegypti	Aedes aegypti
AAGE02028499 contig	171	1	0.0222971	AAGE02028499	7714	Stegomyia aegypti	Aedes aegypti
AAGE02016843 contig	579	4	0.0222967	AAGE02016843	32515	Stegomyia aegypti	Aedes aegypti
AAGE02016377 contig	90	4	0.0222912	AAGE02016377	12561	Stegomyia aegypti	Aedes aegypti
AAGE02035591 contig	119	1	0.0222139	AAGE02035591	5357	Stegomyia aegypti	Aedes aegypti
AAGE02013222 contig	161	14	0.0221995	AAGE02013222	61668	Stegomyia aegypti	Aedes aegypti
AAGE02028642 contig	432	7	0.0221794	AAGE02028642	21777	Stegomyia aegypti	Aedes aegypti
AAGE02016397 contig	556	9	0.0221779	AAGE02016397	49101	Stegomyia aegypti	Aedes aegypti
AAGE02011816 contig	143	1	0.022174	AAGE02011816	6449	Stegomyia aegypti	Aedes aegypti
AAGE02030195 contig	208	1	0.022163	AAGE02030195	9385	Stegomyia aegypti	Aedes aegypti
AAGE02029403 contig	385	3	0.0221595	AAGE02029403	17374	Stegomyia aegypti	Aedes aegypti
AAGE02022690 contig	200	3	0.0221188	AAGE02022690	13111	Stegomyia aegypti	Aedes aegypti
AAGE02031349 contig	485	3	0.0221098	AAGE02031349	21936	Stegomyia aegypti	Aedes aegypti
AAGE02016518 contig	692	6	0.0220622	AAGE02016518	34856	Stegomyia aegypti	Aedes aegypti
AAGE02003385 contig	347	3	0.0220488	AAGE02003385	19865	Stegomyia aegypti	Aedes aegypti
AAGE02030451 contig	476	5	0.022041	AAGE02030451	25135	Stegomyia aegypti	Aedes aegypti
AAGE02011166 contig	115	2	0.0220307	AAGE02011166	10439	Stegomyia aegypti	Aedes aegypti
AAGE02009470 contig	727	7	0.0220301	AAGE02009470	35270	Stegomyia aegypti	Aedes aegypti
AAGE02000201 contig	1377	26	0.0220236	AAGE02000201	114240	Stegomyia aegypti	Aedes aegypti
AAGE02023911 contig	709	22	0.0220228	AAGE02023911	88496	Stegomyia aegypti	Aedes aegypti
AAGE02034966 contig	141	1	0.0220072	AAGE02034966	6407	Stegomyia aegypti	Aedes aegypti
AAGE02026397 contig	151	1	0.0220052	AAGE02026397	6862	Stegomyia aegypti	Aedes aegypti
AAGE02029166 contig	126	2	0.0219972	AAGE02029166	5728	Stegomyia aegypti	Aedes aegypti
AAGE02026113 contig	169	1	0.0219823	AAGE02026113	7688	Stegomyia aegypti	Aedes aegypti
AAGE02033643 contig	113	1	0.0219802	AAGE02033643	5141	Stegomyia aegypti	Aedes aegypti
AAGE02016343 contig	139	1	0.0219763	AAGE02016343	6416	Stegomyia aegypti	Aedes aegypti
AAGE02028398 contig	357	6	0.0219662	AAGE02028398	25084	Stegomyia aegypti	Aedes aegypti
AAGE02026166 contig	385	2	0.0219486	AAGE02026166	17541	Stegomyia aegypti	Aedes aegypti
AAGE02011403 contig	189	3	0.0218835	AAGE02011403	11744	Stegomyia aegypti	Aedes aegypti
AAGE02005055 contig	228	2	0.0218747	AAGE02005055	10423	Stegomyia aegypti	Aedes aegypti
AAGE02011492 contig	274	1	0.0218688	AAGE02011492	12575	Stegomyia aegypti	Aedes aegypti
AAGE02031060 contig	222	8	0.0218246	AAGE02031060	25934	Stegomyia aegypti	Aedes aegypti
AAGE02032204 contig	319	2	0.0217986	AAGE02032204	14634	Stegomyia aegypti	Aedes aegypti
AAGE02013037 contig	290	3	0.0217963	AAGE02013037	13305	Stegomyia aegypti	Aedes aegypti
AAGE02013727 contig	98	1	0.0217681	AAGE02013727	4502	Stegomyia aegypti	Aedes aegypti
AAGE02021134 contig	294	5	0.0217627	AAGE02021134	19343	Stegomyia aegypti	Aedes aegypti
AAGE02012761 contig	248	2	0.0217601	AAGE02012761	11397	Stegomyia aegypti	Aedes aegypti
AAGE02012147 contig	82	1	0.0217391	AAGE02012147	3772	Stegomyia aegypti	Aedes aegypti
AAGE02007294 contig	234	2	0.021725	AAGE02007294	10771	Stegomyia aegypti	Aedes aegypti
AAGE02022957 contig	150	1	0.0217014	AAGE02022957	6912	Stegomyia aegypti	Aedes aegypti
AAGE02030444 contig	192	4	0.0216801	AAGE02030444	18773	Stegomyia aegypti	Aedes aegypti
AAGE02031218 contig	167	2	0.0216518	AAGE02031218	7713	Stegomyia aegypti	Aedes aegypti
AAGE02035717 contig	111	1	0.0216459	AAGE02035717	5128	Stegomyia aegypti	Aedes aegypti
AAGE02015256 contig	199	2	0.0216443	AAGE02015256	12382	Stegomyia aegypti	Aedes aegypti
AAGE02030212 contig	76	1	0.0216049	AAGE02030212	3564	Stegomyia aegypti	Aedes aegypti
AAGE02012511 contig	724	8	0.0215879	AAGE02012511	43265	Stegomyia aegypti	Aedes aegypti
AAGE02013354 contig	1560	22	0.0215835	AAGE02013354	107118	Stegomyia aegypti	Aedes aegypti
AAGE02030685 contig	105	1	0.0215827	AAGE02030685	4864	Stegomyia aegypti	Aedes aegypti
AAGE02004019 contig	285	6	0.0215721	AAGE02004019	28370	Stegomyia aegypti	Aedes aegypti
AAGE02024240 contig	285	4	0.0215502	AAGE02024240	19675	Stegomyia aegypti	Aedes aegypti
AAGE02007252 contig	231	3	0.0215385	AAGE02007252	10725	Stegomyia aegypti	Aedes aegypti
AAGE02005169 contig	451	4	0.0215264	AAGE02005169	20951	Stegomyia aegypti	Aedes aegypti
AAGE02024088 contig	1387	21	0.0215145	AAGE02024088	94726	Stegomyia aegypti	Aedes aegypti
AAGE02024596 contig	233	2	0.0215064	AAGE02024596	21668	Stegomyia aegypti	Aedes aegypti
AAGE02022314 contig	1499	18	0.0215055	AAGE02022314	88675	Stegomyia aegypti	Aedes aegypti
AAGE02002061 contig	340	3	0.0214853	AAGE02002061	17128	Stegomyia aegypti	Aedes aegypti
AAGE02006691 contig	722	13	0.0214815	AAGE02006691	50974	Stegomyia aegypti	Aedes aegypti
AAGE02007839 contig	384	14	0.0214475	AAGE02007839	69237	Stegomyia aegypti	Aedes aegypti
AAGE02002588 contig	235	2	0.0214467	AAGE02002588	11004	Stegomyia aegypti	Aedes aegypti
AAGE02018261 contig	892	12	0.0214451	AAGE02018261	59357	Stegomyia aegypti	Aedes aegypti
AAGE02009978 contig	506	6	0.0214364	AAGE02009978	33681	Stegomyia aegypti	Aedes aegypti
AAGE02009293 contig	273	2	0.0214286	AAGE02009293	12880	Stegomyia aegypti	Aedes aegypti
AAGE02012642 contig	430	4	0.0214028	AAGE02012642	20231	Stegomyia aegypti	Aedes aegypti
AAGE02016906 contig	235	1	0.0213948	AAGE02016906	10984	Stegomyia aegypti	Aedes aegypti
AAGE02009296 contig	297	3	0.0213546	AAGE02009296	13908	Stegomyia aegypti	Aedes aegypti
AAGE02017731 contig	269	4	0.0212968	AAGE02017731	22163	Stegomyia aegypti	Aedes aegypti
AAGE02010375 contig	166	1	0.0212821	AAGE02010375	7800	Stegomyia aegypti	Aedes aegypti
AAGE02003175 contig	94	1	0.021267	AAGE02003175	4420	Stegomyia aegypti	Aedes aegypti
AAGE02023654 contig	134	1	0.0212563	AAGE02023654	6304	Stegomyia aegypti	Aedes aegypti
AAGE02007594 contig	287	5	0.0212426	AAGE02007594	20665	Stegomyia aegypti	Aedes aegypti
AAGE02021368 contig	146	1	0.0212302	AAGE02021368	6877	Stegomyia aegypti	Aedes aegypti
AAGE02016023 contig	165	1	0.0212028	AAGE02016023	7782	Stegomyia aegypti	Aedes aegypti
AAGE02027283 contig	263	3	0.0212011	AAGE02027283	12405	Stegomyia aegypti	Aedes aegypti
AAGE02003133 contig	2350	45	0.0211929	AAGE02003133	214831	Stegomyia aegypti	Aedes aegypti
AAGE02002630 contig	2060	34	0.021191	AAGE02002630	146100	Stegomyia aegypti	Aedes aegypti
AAGE02023077 contig	218	2	0.0211794	AAGE02023077	10293	Stegomyia aegypti	Aedes aegypti
AAGE02001748 contig	90	1	0.0211268	AAGE02001748	4260	Stegomyia aegypti	Aedes aegypti
AAGE02013314 contig	538	8	0.0211204	AAGE02013314	43465	Stegomyia aegypti	Aedes aegypti
AAGE02023890 contig	116	2	0.0211082	AAGE02023890	10991	Stegomyia aegypti	Aedes aegypti
AAGE02013649 contig	685	14	0.0210906	AAGE02013649	66900	Stegomyia aegypti	Aedes aegypti
AAGE02017545 contig	266	5	0.0210764	AAGE02017545	20829	Stegomyia aegypti	Aedes aegypti
AAGE02017124 contig	357	5	0.0210751	AAGE02017124	19644	Stegomyia aegypti	Aedes aegypti
AAGE02000285 contig	416	3	0.0210732	AAGE02000285	21971	Stegomyia aegypti	Aedes aegypti
AAGE02004304 contig	279	4	0.0210727	AAGE02004304	19408	Stegomyia aegypti	Aedes aegypti
AAGE02028566 contig	99	1	0.0210683	AAGE02028566	4699	Stegomyia aegypti	Aedes aegypti
AAGE02013015 contig	420	10	0.0209999	AAGE02013015	41522	Stegomyia aegypti	Aedes aegypti
AAGE02026732 contig	147	2	0.0209985	AAGE02026732	14001	Stegomyia aegypti	Aedes aegypti
AAGE02001075 contig	448	3	0.0209892	AAGE02001075	21392	Stegomyia aegypti	Aedes aegypti
AAGE02021025 contig	1345	10	0.0209499	AAGE02021025	70973	Stegomyia aegypti	Aedes aegypti
AAGE02012990 contig	421	10	0.0209434	AAGE02012990	41063	Stegomyia aegypti	Aedes aegypti
AAGE02007471 contig	100	2	0.0209356	AAGE02007471	6926	Stegomyia aegypti	Aedes aegypti
AAGE02023420 contig	2279	27	0.02092	AAGE02023420	126911	Stegomyia aegypti	Aedes aegypti
AAGE02022141 contig	1442	25	0.0208504	AAGE02022141	129299	Stegomyia aegypti	Aedes aegypti
AAGE02029778 contig	524	5	0.0208438	AAGE02029778	27826	Stegomyia aegypti	Aedes aegypti
AAGE02008737 contig	414	2	0.0208134	AAGE02008737	19888	Stegomyia aegypti	Aedes aegypti
AAGE02000895 contig	339	5	0.020763	AAGE02000895	22203	Stegomyia aegypti	Aedes aegypti
AAGE02006364 contig	597	13	0.0207494	AAGE02006364	46169	Stegomyia aegypti	Aedes aegypti
AAGE02012488 contig	392	5	0.0207168	AAGE02012488	24666	Stegomyia aegypti	Aedes aegypti
AAGE02002167 contig	400	11	0.0207044	AAGE02002167	38444	Stegomyia aegypti	Aedes aegypti
AAGE02022320 contig	517	5	0.0207031	AAGE02022320	34391	Stegomyia aegypti	Aedes aegypti
AAGE02015073 contig	338	8	0.0207	AAGE02015073	34058	Stegomyia aegypti	Aedes aegypti
AAGE02016244 contig	196	2	0.0206963	AAGE02016244	11403	Stegomyia aegypti	Aedes aegypti
AAGE02002475 contig	506	10	0.0206919	AAGE02002475	52430	Stegomyia aegypti	Aedes aegypti
AAGE02024608 contig	419	4	0.0206816	AAGE02024608	25530	Stegomyia aegypti	Aedes aegypti
AAGE02028225 contig	733	7	0.0206743	AAGE02028225	41646	Stegomyia aegypti	Aedes aegypti
AAGE02017200 contig	141	1	0.0206563	AAGE02017200	6826	Stegomyia aegypti	Aedes aegypti
AAGE02007536 contig	475	5	0.0206195	AAGE02007536	33318	Stegomyia aegypti	Aedes aegypti
AAGE02014441 contig	1006	11	0.0206157	AAGE02014441	72080	Stegomyia aegypti	Aedes aegypti
AAGE02000005 contig	2944	40	0.0205966	AAGE02000005	204496	Stegomyia aegypti	Aedes aegypti
AAGE02029977 contig	257	7	0.0205854	AAGE02029977	19577	Stegomyia aegypti	Aedes aegypti
AAGE02011221 contig	57	1	0.0205776	AAGE02011221	2770	Stegomyia aegypti	Aedes aegypti
AAGE02012065 contig	223	1	0.0205758	AAGE02012065	10838	Stegomyia aegypti	Aedes aegypti
AAGE02012792 contig	68	2	0.0205593	AAGE02012792	6615	Stegomyia aegypti	Aedes aegypti
AAGE02007752 contig	154	1	0.0205498	AAGE02007752	7491	Stegomyia aegypti	Aedes aegypti
AAGE02025572 contig	130	1	0.0205404	AAGE02025572	6329	Stegomyia aegypti	Aedes aegypti
AAGE02028261 contig	125	2	0.0205219	AAGE02028261	12375	Stegomyia aegypti	Aedes aegypti
AAGE02010594 contig	451	10	0.0205208	AAGE02010594	47659	Stegomyia aegypti	Aedes aegypti
AAGE02018391 contig	2203	51	0.0205181	AAGE02018391	250409	Stegomyia aegypti	Aedes aegypti
AAGE02029509 contig	86	2	0.0205128	AAGE02029509	8385	Stegomyia aegypti	Aedes aegypti
AAGE02004734 contig	278	4	0.02051	AAGE02004734	27057	Stegomyia aegypti	Aedes aegypti
AAGE02033487 contig	292	2	0.0204984	AAGE02033487	14245	Stegomyia aegypti	Aedes aegypti
AAGE02012443 contig	269	1	0.0204961	AAGE02012443	13222	Stegomyia aegypti	Aedes aegypti
AAGE02008560 contig	541	7	0.0204949	AAGE02008560	38351	Stegomyia aegypti	Aedes aegypti
AAGE02026093 contig	951	6	0.0204943	AAGE02026093	46450	Stegomyia aegypti	Aedes aegypti
AAGE02017172 contig	160	2	0.0204839	AAGE02017172	7805	Stegomyia aegypti	Aedes aegypti
AAGE02026454 contig	1818	23	0.0204782	AAGE02026454	109286	Stegomyia aegypti	Aedes aegypti
AAGE02000898 contig	189	4	0.0204734	AAGE02000898	16900	Stegomyia aegypti	Aedes aegypti
AAGE02004114 contig	191	6	0.020457	AAGE02004114	27179	Stegomyia aegypti	Aedes aegypti
AAGE02003845 contig	350	4	0.0204029	AAGE02003845	19409	Stegomyia aegypti	Aedes aegypti
AAGE02001311 contig	1675	26	0.0203919	AAGE02001311	125589	Stegomyia aegypti	Aedes aegypti
AAGE02034762 contig	139	1	0.0203782	AAGE02034762	6817	Stegomyia aegypti	Aedes aegypti
AAGE02006803 contig	363	6	0.0203764	AAGE02006803	30819	Stegomyia aegypti	Aedes aegypti
AAGE02011281 contig	1351	25	0.0203516	AAGE02011281	118320	Stegomyia aegypti	Aedes aegypti
AAGE02011436 contig	262	2	0.020323	AAGE02011436	12941	Stegomyia aegypti	Aedes aegypti
AAGE02009729 contig	847	14	0.0203224	AAGE02009729	68742	Stegomyia aegypti	Aedes aegypti
AAGE02005207 contig	91	1	0.0203125	AAGE02005207	4480	Stegomyia aegypti	Aedes aegypti
AAGE02012281 contig	275	2	0.0203012	AAGE02012281	13544	Stegomyia aegypti	Aedes aegypti
AAGE02001409 contig	1031	13	0.0202945	AAGE02001409	72877	Stegomyia aegypti	Aedes aegypti
AAGE02025672 contig	960	16	0.0202487	AAGE02025672	72544	Stegomyia aegypti	Aedes aegypti
AAGE02022408 contig	1045	16	0.0202391	AAGE02022408	73272	Stegomyia aegypti	Aedes aegypti
AAGE02033299 contig	107	1	0.0202345	AAGE02033299	5288	Stegomyia aegypti	Aedes aegypti
AAGE02014877 contig	463	4	0.0202027	AAGE02014877	28609	Stegomyia aegypti	Aedes aegypti
AAGE02027204 contig	1617	18	0.0201783	AAGE02027204	94004	Stegomyia aegypti	Aedes aegypti
AAGE02013418 contig	127	1	0.0201734	AAGE02013418	6345	Stegomyia aegypti	Aedes aegypti
AAGE02031612 contig	242	1	0.02017	AAGE02031612	11998	Stegomyia aegypti	Aedes aegypti
AAGE02020868 contig	832	16	0.0201642	AAGE02020868	78948	Stegomyia aegypti	Aedes aegypti
AAGE02027080 contig	206	2	0.0201447	AAGE02027080	20451	Stegomyia aegypti	Aedes aegypti
AAGE02023135 contig	749	7	0.0201425	AAGE02023135	39568	Stegomyia aegypti	Aedes aegypti
AAGE02011006 contig	1246	22	0.02014	AAGE02011006	109732	Stegomyia aegypti	Aedes aegypti
AAGE02027005 contig	1262	21	0.0201175	AAGE02027005	112488	Stegomyia aegypti	Aedes aegypti
AAGE02023130 contig	1098	18	0.0201121	AAGE02023130	82629	Stegomyia aegypti	Aedes aegypti
AAGE02001764 contig	1980	32	0.020094	AAGE02001764	140838	Stegomyia aegypti	Aedes aegypti
AAGE02030069 contig	570	8	0.0200542	AAGE02030069	36900	Stegomyia aegypti	Aedes aegypti
AAGE02001519 contig	72	2	0.0200139	AAGE02001519	7195	Stegomyia aegypti	Aedes aegypti
AAGE02002711 contig	1057	45	0.0200069	AAGE02002711	242913	Stegomyia aegypti	Aedes aegypti
AAGE02000625 contig	544	5	0.019994	AAGE02000625	36561	Stegomyia aegypti	Aedes aegypti
AAGE02007969 contig	468	7	0.0199844	AAGE02007969	37227	Stegomyia aegypti	Aedes aegypti
AAGE02029119 contig	133	2	0.019979	AAGE02029119	6657	Stegomyia aegypti	Aedes aegypti
AAGE02018897 contig	767	9	0.0199727	AAGE02018897	49166	Stegomyia aegypti	Aedes aegypti
AAGE02009095 contig	124	1	0.0199646	AAGE02009095	6211	Stegomyia aegypti	Aedes aegypti
AAGE02006086 contig	674	12	0.0199567	AAGE02006086	61482	Stegomyia aegypti	Aedes aegypti
AAGE02027320 contig	615	10	0.0199412	AAGE02027320	48292	Stegomyia aegypti	Aedes aegypti
AAGE02019232 contig	353	2	0.0199086	AAGE02019232	17729	Stegomyia aegypti	Aedes aegypti
AAGE02005531 contig	1266	17	0.0199084	AAGE02005531	90213	Stegomyia aegypti	Aedes aegypti
AAGE02009116 contig	348	4	0.0198854	AAGE02009116	20769	Stegomyia aegypti	Aedes aegypti
AAGE02009105 contig	113	2	0.0198721	AAGE02009105	5787	Stegomyia aegypti	Aedes aegypti
AAGE02019542 contig	1900	33	0.0198694	AAGE02019542	197689	Stegomyia aegypti	Aedes aegypti
AAGE02016431 contig	593	7	0.0198585	AAGE02016431	39428	Stegomyia aegypti	Aedes aegypti
AAGE02011699 contig	59	1	0.019852	AAGE02011699	2971	Stegomyia aegypti	Aedes aegypti
AAGE02008968 contig	43	2	0.0198294	AAGE02008968	4337	Stegomyia aegypti	Aedes aegypti
AAGE02015116 contig	750	11	0.0198218	AAGE02015116	54080	Stegomyia aegypti	Aedes aegypti
AAGE02012189 contig	1361	32	0.0198075	AAGE02012189	167406	Stegomyia aegypti	Aedes aegypti
AAGE02023965 contig	192	2	0.0197999	AAGE02023965	9696	Stegomyia aegypti	Aedes aegypti
AAGE02025730 contig	543	9	0.0197638	AAGE02025730	40472	Stegomyia aegypti	Aedes aegypti
AAGE02016974 contig	1092	17	0.0197542	AAGE02016974	106914	Stegomyia aegypti	Aedes aegypti
AAGE02022139 contig	589	11	0.0197515	AAGE02022139	44097	Stegomyia aegypti	Aedes aegypti
AAGE02012875 contig	452	12	0.0197391	AAGE02012875	52890	Stegomyia aegypti	Aedes aegypti
AAGE02016381 contig	293	3	0.0197373	AAGE02016381	14845	Stegomyia aegypti	Aedes aegypti
AAGE02015574 contig	892	10	0.0197342	AAGE02015574	52294	Stegomyia aegypti	Aedes aegypti
AAGE02030492 contig	406	3	0.0196944	AAGE02030492	20615	Stegomyia aegypti	Aedes aegypti
AAGE02022224 contig	135	1	0.0196908	AAGE02022224	6856	Stegomyia aegypti	Aedes aegypti
AAGE02008256 contig	436	3	0.0196786	AAGE02008256	22155	Stegomyia aegypti	Aedes aegypti
AAGE02017844 contig	114	1	0.0196687	AAGE02017844	5796	Stegomyia aegypti	Aedes aegypti
AAGE02007171 contig	76	1	0.0196687	AAGE02007171	3864	Stegomyia aegypti	Aedes aegypti
AAGE02010681 contig	1824	25	0.0196669	AAGE02010681	114453	Stegomyia aegypti	Aedes aegypti
AAGE02011515 contig	407	2	0.0196628	AAGE02011515	20699	Stegomyia aegypti	Aedes aegypti
AAGE02031961 contig	204	1	0.0196399	AAGE02031961	10384	Stegomyia aegypti	Aedes aegypti
AAGE02027448 contig	246	3	0.0196232	AAGE02027448	19212	Stegomyia aegypti	Aedes aegypti
AAGE02035704 contig	101	1	0.0196231	AAGE02035704	5147	Stegomyia aegypti	Aedes aegypti
AAGE02028833 contig	192	1	0.0196159	AAGE02028833	9788	Stegomyia aegypti	Aedes aegypti
AAGE02012527 contig	502	7	0.0195984	AAGE02012527	33319	Stegomyia aegypti	Aedes aegypti
AAGE02013133 contig	362	4	0.019593	AAGE02013133	18475	Stegomyia aegypti	Aedes aegypti
AAGE02001136 contig	134	1	0.0195821	AAGE02001136	6843	Stegomyia aegypti	Aedes aegypti
AAGE02029837 contig	124	2	0.0195723	AAGE02029837	12671	Stegomyia aegypti	Aedes aegypti
AAGE02000848 contig	580	6	0.0195699	AAGE02000848	35153	Stegomyia aegypti	Aedes aegypti
AAGE02034258 contig	55	3	0.0195655	AAGE02034258	8331	Stegomyia aegypti	Aedes aegypti
AAGE02006968 contig	170	3	0.0195591	AAGE02006968	12475	Stegomyia aegypti	Aedes aegypti
AAGE02025745 contig	58	2	0.019555	AAGE02025745	5932	Stegomyia aegypti	Aedes aegypti
AAGE02013752 contig	522	4	0.0195396	AAGE02013752	26715	Stegomyia aegypti	Aedes aegypti
AAGE02024256 contig	805	11	0.0194935	AAGE02024256	70637	Stegomyia aegypti	Aedes aegypti
AAGE02007480 contig	788	11	0.0194858	AAGE02007480	63480	Stegomyia aegypti	Aedes aegypti
AAGE02016089 contig	205	3	0.019481	AAGE02016089	14219	Stegomyia aegypti	Aedes aegypti
AAGE02012887 contig	423	5	0.0194655	AAGE02012887	29745	Stegomyia aegypti	Aedes aegypti
AAGE02029389 contig	319	4	0.0194595	AAGE02029389	16393	Stegomyia aegypti	Aedes aegypti
AAGE02010941 contig	1363	20	0.0194572	AAGE02010941	95903	Stegomyia aegypti	Aedes aegypti
AAGE02025418 contig	257	2	0.0194123	AAGE02025418	13239	Stegomyia aegypti	Aedes aegypti
AAGE02012963 contig	165	1	0.0193915	AAGE02012963	8611	Stegomyia aegypti	Aedes aegypti
AAGE02006797 contig	837	16	0.0193752	AAGE02006797	75354	Stegomyia aegypti	Aedes aegypti
AAGE02006546 contig	356	4	0.0193706	AAGE02006546	22973	Stegomyia aegypti	Aedes aegypti
AAGE02034815 contig	130	1	0.019351	AAGE02034815	6718	Stegomyia aegypti	Aedes aegypti
AAGE02005337 contig	218	7	0.0193493	AAGE02005337	30025	Stegomyia aegypti	Aedes aegypti
AAGE02001652 contig	538	8	0.0193483	AAGE02001652	46153	Stegomyia aegypti	Aedes aegypti
AAGE02000022 contig	1046	14	0.0193351	AAGE02000022	75924	Stegomyia aegypti	Aedes aegypti
AAGE02012959 contig	254	4	0.0193281	AAGE02012959	26283	Stegomyia aegypti	Aedes aegypti
AAGE02029391 contig	73	1	0.0193275	AAGE02029391	3777	Stegomyia aegypti	Aedes aegypti
AAGE02033254 contig	114	1	0.0193155	AAGE02033254	5902	Stegomyia aegypti	Aedes aegypti
AAGE02023909 contig	213	3	0.0193147	AAGE02023909	16723	Stegomyia aegypti	Aedes aegypti
AAGE02001288 contig	709	9	0.019298	AAGE02001288	60627	Stegomyia aegypti	Aedes aegypti
AAGE02035431 contig	108	1	0.0192823	AAGE02035431	5601	Stegomyia aegypti	Aedes aegypti
AAGE02003046 contig	414	3	0.0192719	AAGE02003046	21482	Stegomyia aegypti	Aedes aegypti
AAGE02016299 contig	282	1	0.0192531	AAGE02016299	14647	Stegomyia aegypti	Aedes aegypti
AAGE02015100 contig	121	1	0.0192522	AAGE02015100	6285	Stegomyia aegypti	Aedes aegypti
AAGE02007289 contig	187	2	0.0192426	AAGE02007289	19436	Stegomyia aegypti	Aedes aegypti
AAGE02024244 contig	596	10	0.0192366	AAGE02024244	43043	Stegomyia aegypti	Aedes aegypti
AAGE02021581 contig	111	1	0.0192141	AAGE02021581	5776	Stegomyia aegypti	Aedes aegypti
AAGE02029727 contig	131	2	0.0192096	AAGE02029727	13639	Stegomyia aegypti	Aedes aegypti
AAGE02009016 contig	122	1	0.0191858	AAGE02009016	6411	Stegomyia aegypti	Aedes aegypti
AAGE02000237 contig	198	1	0.0191823	AAGE02000237	10322	Stegomyia aegypti	Aedes aegypti
AAGE02020240 contig	367	4	0.0191553	AAGE02020240	27509	Stegomyia aegypti	Aedes aegypti
AAGE02026674 contig	181	1	0.0191514	AAGE02026674	9451	Stegomyia aegypti	Aedes aegypti
AAGE02005205 contig	449	3	0.0191148	AAGE02005205	23542	Stegomyia aegypti	Aedes aegypti
AAGE02028680 contig	205	1	0.0191012	AAGE02028680	10837	Stegomyia aegypti	Aedes aegypti
AAGE02008510 contig	362	5	0.0190694	AAGE02008510	22759	Stegomyia aegypti	Aedes aegypti
AAGE02013211 contig	555	7	0.0190399	AAGE02013211	39391	Stegomyia aegypti	Aedes aegypti
AAGE02023937 contig	1578	21	0.0190361	AAGE02023937	128124	Stegomyia aegypti	Aedes aegypti
AAGE02030795 contig	284	2	0.0190157	AAGE02030795	14935	Stegomyia aegypti	Aedes aegypti
AAGE02001190 contig	267	4	0.0190039	AAGE02001190	42881	Stegomyia aegypti	Aedes aegypti
AAGE02027972 contig	649	5	0.0189831	AAGE02027972	34240	Stegomyia aegypti	Aedes aegypti
AAGE02010812 contig	230	2	0.0189628	AAGE02010812	12129	Stegomyia aegypti	Aedes aegypti
AAGE02018896 contig	96	2	0.018948	AAGE02018896	10133	Stegomyia aegypti	Aedes aegypti
AAGE02001420 contig	225	2	0.0189474	AAGE02001420	11875	Stegomyia aegypti	Aedes aegypti
AAGE02034225 contig	33	5	0.0189282	AAGE02034225	8453	Stegomyia aegypti	Aedes aegypti
AAGE02004671 contig	406	5	0.0189163	AAGE02004671	21463	Stegomyia aegypti	Aedes aegypti
AAGE02030921 contig	207	1	0.0189093	AAGE02030921	10947	Stegomyia aegypti	Aedes aegypti
AAGE02005968 contig	659	8	0.0188872	AAGE02005968	50775	Stegomyia aegypti	Aedes aegypti
AAGE02013472 contig	99	2	0.0188787	AAGE02013472	10488	Stegomyia aegypti	Aedes aegypti
AAGE02010882 contig	434	26	0.0188776	AAGE02010882	106787	Stegomyia aegypti	Aedes aegypti
AAGE02002485 contig	537	8	0.0188626	AAGE02002485	42730	Stegomyia aegypti	Aedes aegypti
AAGE02008383 contig	603	8	0.0188155	AAGE02008383	39223	Stegomyia aegypti	Aedes aegypti
AAGE02034792 contig	127	1	0.0187898	AAGE02034792	6759	Stegomyia aegypti	Aedes aegypti
AAGE02018208 contig	245	2	0.0187804	AAGE02018208	26090	Stegomyia aegypti	Aedes aegypti
AAGE02003280 contig	339	39	0.018755	AAGE02003280	156908	Stegomyia aegypti	Aedes aegypti
AAGE02025974 contig	1304	16	0.0187531	AAGE02025974	77854	Stegomyia aegypti	Aedes aegypti
AAGE02013996 contig	165	2	0.0187372	AAGE02013996	8805	Stegomyia aegypti	Aedes aegypti
AAGE02019938 contig	297	5	0.0187346	AAGE02019938	36509	Stegomyia aegypti	Aedes aegypti
AAGE02001229 contig	294	51	0.0187336	AAGE02001229	143270	Stegomyia aegypti	Aedes aegypti
AAGE02005519 contig	51	1	0.0187185	AAGE02005519	2778	Stegomyia aegypti	Aedes aegypti
AAGE02020455 contig	276	2	0.018711	AAGE02020455	14911	Stegomyia aegypti	Aedes aegypti
AAGE02031179 contig	1548	21	0.0187001	AAGE02031179	105334	Stegomyia aegypti	Aedes aegypti
AAGE02017343 contig	169	2	0.0186947	AAGE02017343	9040	Stegomyia aegypti	Aedes aegypti
AAGE02016546 contig	157	1	0.018684	AAGE02016546	8617	Stegomyia aegypti	Aedes aegypti
AAGE02018263 contig	250	1	0.0186609	AAGE02018263	13397	Stegomyia aegypti	Aedes aegypti
AAGE02009345 contig	112	1	0.0186542	AAGE02009345	6004	Stegomyia aegypti	Aedes aegypti
AAGE02017091 contig	1001	10	0.018653	AAGE02017091	55218	Stegomyia aegypti	Aedes aegypti
AAGE02002294 contig	1208	23	0.0186519	AAGE02002294	102078	Stegomyia aegypti	Aedes aegypti
AAGE02025776 contig	2194	33	0.0186496	AAGE02025776	179519	Stegomyia aegypti	Aedes aegypti
AAGE02016887 contig	166	1	0.0186496	AAGE02016887	8901	Stegomyia aegypti	Aedes aegypti
AAGE02015829 contig	2265	20	0.0186441	AAGE02015829	129209	Stegomyia aegypti	Aedes aegypti
AAGE02026004 contig	401	4	0.0186331	AAGE02026004	26673	Stegomyia aegypti	Aedes aegypti
AAGE02001359 contig	745	17	0.0185973	AAGE02001359	87916	Stegomyia aegypti	Aedes aegypti
AAGE02017715 contig	321	3	0.0185923	AAGE02017715	17318	Stegomyia aegypti	Aedes aegypti
AAGE02011136 contig	564	20	0.0185876	AAGE02011136	69721	Stegomyia aegypti	Aedes aegypti
AAGE02008713 contig	355	3	0.0185825	AAGE02008713	19104	Stegomyia aegypti	Aedes aegypti
AAGE02000685 contig	121	1	0.0185811	AAGE02000685	6512	Stegomyia aegypti	Aedes aegypti
AAGE02022464 contig	724	5	0.0185492	AAGE02022464	41080	Stegomyia aegypti	Aedes aegypti
AAGE02025177 contig	1254	14	0.0185479	AAGE02025177	87016	Stegomyia aegypti	Aedes aegypti
AAGE02034799 contig	125	1	0.018535	AAGE02034799	6744	Stegomyia aegypti	Aedes aegypti
AAGE02005590 contig	213	2	0.0185282	AAGE02005590	11496	Stegomyia aegypti	Aedes aegypti
AAGE02014488 contig	120	1	0.0185157	AAGE02014488	6481	Stegomyia aegypti	Aedes aegypti
AAGE02015359 contig	516	8	0.0185012	AAGE02015359	37349	Stegomyia aegypti	Aedes aegypti
AAGE02007959 contig	247	5	0.0184822	AAGE02007959	26025	Stegomyia aegypti	Aedes aegypti
AAGE02029626 contig	168	3	0.0184743	AAGE02029626	18836	Stegomyia aegypti	Aedes aegypti
AAGE02030157 contig	130	1	0.0184738	AAGE02030157	7037	Stegomyia aegypti	Aedes aegypti
AAGE02031602 contig	207	3	0.0184721	AAGE02031602	13967	Stegomyia aegypti	Aedes aegypti
AAGE02002673 contig	139	2	0.0184572	AAGE02002673	10565	Stegomyia aegypti	Aedes aegypti
AAGE02032531 contig	103	1	0.0184561	AAGE02032531	5635	Stegomyia aegypti	Aedes aegypti
AAGE02016316 contig	908	12	0.0184403	AAGE02016316	69576	Stegomyia aegypti	Aedes aegypti
AAGE02018314 contig	75	1	0.0184275	AAGE02018314	4070	Stegomyia aegypti	Aedes aegypti
AAGE02016614 contig	515	7	0.0184187	AAGE02016614	44520	Stegomyia aegypti	Aedes aegypti
AAGE02030787 contig	303	2	0.0184161	AAGE02030787	16453	Stegomyia aegypti	Aedes aegypti
AAGE02009518 contig	153	1	0.018416	AAGE02009518	8308	Stegomyia aegypti	Aedes aegypti
AAGE02013965 contig	170	2	0.018404	AAGE02013965	14236	Stegomyia aegypti	Aedes aegypti
AAGE02013491 contig	126	3	0.0184025	AAGE02013491	10379	Stegomyia aegypti	Aedes aegypti
AAGE02010559 contig	879	22	0.0183964	AAGE02010559	124154	Stegomyia aegypti	Aedes aegypti
AAGE02025127 contig	96	1	0.0183943	AAGE02025127	5219	Stegomyia aegypti	Aedes aegypti
AAGE02007029 contig	252	2	0.0183921	AAGE02007029	27403	Stegomyia aegypti	Aedes aegypti
AAGE02015189 contig	136	1	0.0183908	AAGE02015189	7395	Stegomyia aegypti	Aedes aegypti
AAGE02025327 contig	140	5	0.0183774	AAGE02025327	15617	Stegomyia aegypti	Aedes aegypti
AAGE02004228 contig	74	1	0.018376	AAGE02004228	4027	Stegomyia aegypti	Aedes aegypti
AAGE02017801 contig	272	5	0.0183593	AAGE02017801	25709	Stegomyia aegypti	Aedes aegypti
AAGE02031148 contig	258	3	0.0183422	AAGE02031148	14175	Stegomyia aegypti	Aedes aegypti
AAGE02031293 contig	147	1	0.0182927	AAGE02031293	8036	Stegomyia aegypti	Aedes aegypti
AAGE02012328 contig	1935	25	0.0182874	AAGE02012328	140475	Stegomyia aegypti	Aedes aegypti
AAGE02002116 contig	603	6	0.0182842	AAGE02002116	35875	Stegomyia aegypti	Aedes aegypti
AAGE02021081 contig	401	3	0.0182631	AAGE02021081	29513	Stegomyia aegypti	Aedes aegypti
AAGE02000212 contig	415	3	0.0182535	AAGE02000212	27391	Stegomyia aegypti	Aedes aegypti
AAGE02013285 contig	1747	20	0.0182475	AAGE02013285	128237	Stegomyia aegypti	Aedes aegypti
AAGE02004245 contig	359	2	0.0182456	AAGE02004245	19675	Stegomyia aegypti	Aedes aegypti
AAGE02017055 contig	540	4	0.0182346	AAGE02017055	29614	Stegomyia aegypti	Aedes aegypti
AAGE02004530 contig	219	1	0.0182272	AAGE02004530	12015	Stegomyia aegypti	Aedes aegypti
AAGE02017434 contig	293	2	0.0182203	AAGE02017434	16081	Stegomyia aegypti	Aedes aegypti
AAGE02003766 contig	326	5	0.0182004	AAGE02003766	20494	Stegomyia aegypti	Aedes aegypti
AAGE02005721 contig	271	25	0.0181707	AAGE02005721	115955	Stegomyia aegypti	Aedes aegypti
AAGE02026687 contig	242	1	0.0181695	AAGE02026687	13319	Stegomyia aegypti	Aedes aegypti
AAGE02006875 contig	118	1	0.0181511	AAGE02006875	6501	Stegomyia aegypti	Aedes aegypti
AAGE02009040 contig	389	2	0.0181479	AAGE02009040	21435	Stegomyia aegypti	Aedes aegypti
AAGE02001517 contig	1045	12	0.0181395	AAGE02001517	70509	Stegomyia aegypti	Aedes aegypti
AAGE02030244 contig	175	2	0.0181385	AAGE02030244	9648	Stegomyia aegypti	Aedes aegypti
AAGE02005925 contig	397	6	0.0181254	AAGE02005925	39944	Stegomyia aegypti	Aedes aegypti
AAGE02027734 contig	206	2	0.0181147	AAGE02027734	11371	Stegomyia aegypti	Aedes aegypti
AAGE02007054 contig	522	5	0.0181028	AAGE02007054	30603	Stegomyia aegypti	Aedes aegypti
AAGE02013728 contig	255	4	0.0181003	AAGE02013728	18066	Stegomyia aegypti	Aedes aegypti
AAGE02004126 contig	416	4	0.0180642	AAGE02004126	23029	Stegomyia aegypti	Aedes aegypti
AAGE02021736 contig	189	1	0.0180447	AAGE02021736	10473	Stegomyia aegypti	Aedes aegypti
AAGE02029914 contig	183	1	0.0180374	AAGE02029914	10200	Stegomyia aegypti	Aedes aegypti
AAGE02005535 contig	256	3	0.0180256	AAGE02005535	14202	Stegomyia aegypti	Aedes aegypti
AAGE02015387 contig	137	1	0.0180239	AAGE02015387	7601	Stegomyia aegypti	Aedes aegypti
AAGE02004906 contig	816	7	0.0180223	AAGE02004906	50270	Stegomyia aegypti	Aedes aegypti
AAGE02016748 contig	394	4	0.0180022	AAGE02016748	26718	Stegomyia aegypti	Aedes aegypti
AAGE02011768 contig	228	2	0.0179756	AAGE02011768	25034	Stegomyia aegypti	Aedes aegypti
AAGE02003849 contig	557	4	0.0179527	AAGE02003849	31026	Stegomyia aegypti	Aedes aegypti
AAGE02032514 contig	231	1	0.0179501	AAGE02032514	12869	Stegomyia aegypti	Aedes aegypti
AAGE02019418 contig	397	4	0.0179393	AAGE02019418	23245	Stegomyia aegypti	Aedes aegypti
AAGE02025019 contig	652	24	0.017935	AAGE02025019	108781	Stegomyia aegypti	Aedes aegypti
AAGE02005712 contig	112	1	0.0179337	AAGE02005712	6301	Stegomyia aegypti	Aedes aegypti
AAGE02003978 contig	1989	27	0.0179081	AAGE02003978	153108	Stegomyia aegypti	Aedes aegypti
AAGE02009767 contig	1297	11	0.0178926	AAGE02009767	87522	Stegomyia aegypti	Aedes aegypti
AAGE02011382 contig	1231	23	0.0178866	AAGE02011382	116283	Stegomyia aegypti	Aedes aegypti
AAGE02020930 contig	197	1	0.0178733	AAGE02020930	11016	Stegomyia aegypti	Aedes aegypti
AAGE02034734 contig	123	1	0.0178623	AAGE02034734	6886	Stegomyia aegypti	Aedes aegypti
AAGE02009010 contig	287	4	0.0178479	AAGE02009010	27174	Stegomyia aegypti	Aedes aegypti
AAGE02033386 contig	110	1	0.0178369	AAGE02033386	6167	Stegomyia aegypti	Aedes aegypti
AAGE02026013 contig	427	4	0.0178216	AAGE02026013	33160	Stegomyia aegypti	Aedes aegypti
AAGE02031616 contig	33	10	0.0178138	AAGE02031616	18132	Stegomyia aegypti	Aedes aegypti
AAGE02026826 contig	164	1	0.0178029	AAGE02026826	9212	Stegomyia aegypti	Aedes aegypti
AAGE02019958 contig	647	11	0.0178009	AAGE02019958	69491	Stegomyia aegypti	Aedes aegypti
AAGE02031324 contig	221	1	0.0177939	AAGE02031324	12420	Stegomyia aegypti	Aedes aegypti
AAGE02001317 contig	197	3	0.0177922	AAGE02001317	18434	Stegomyia aegypti	Aedes aegypti
AAGE02028795 contig	103	1	0.0177709	AAGE02028795	5796	Stegomyia aegypti	Aedes aegypti
AAGE02011552 contig	829	10	0.0177683	AAGE02011552	63089	Stegomyia aegypti	Aedes aegypti
AAGE02022856 contig	455	3	0.0177478	AAGE02022856	25636	Stegomyia aegypti	Aedes aegypti
AAGE02017149 contig	150	2	0.0177398	AAGE02017149	12173	Stegomyia aegypti	Aedes aegypti
AAGE02016420 contig	242	3	0.017717	AAGE02016420	15804	Stegomyia aegypti	Aedes aegypti
AAGE02026865 contig	118	1	0.0177071	AAGE02026865	6664	Stegomyia aegypti	Aedes aegypti
AAGE02022883 contig	1924	23	0.0176832	AAGE02022883	159016	Stegomyia aegypti	Aedes aegypti
AAGE02003976 contig	329	3	0.0176635	AAGE02003976	18626	Stegomyia aegypti	Aedes aegypti
AAGE02003907 contig	498	7	0.0176578	AAGE02003907	38169	Stegomyia aegypti	Aedes aegypti
AAGE02023870 contig	366	2	0.0176326	AAGE02023870	20754	Stegomyia aegypti	Aedes aegypti
AAGE02016211 contig	664	6	0.0176318	AAGE02016211	37716	Stegomyia aegypti	Aedes aegypti
AAGE02013895 contig	1901	29	0.0176234	AAGE02013895	189803	Stegomyia aegypti	Aedes aegypti
AAGE02003923 contig	237	4	0.0176161	AAGE02003923	24296	Stegomyia aegypti	Aedes aegypti
AAGE02010564 contig	1322	14	0.017603	AAGE02010564	81517	Stegomyia aegypti	Aedes aegypti
AAGE02001041 contig	884	8	0.0175905	AAGE02001041	69239	Stegomyia aegypti	Aedes aegypti
AAGE02029715 contig	255	1	0.0175898	AAGE02029715	14497	Stegomyia aegypti	Aedes aegypti
AAGE02002566 contig	161	1	0.0175458	AAGE02002566	9176	Stegomyia aegypti	Aedes aegypti
AAGE02024924 contig	274	1	0.0175304	AAGE02024924	15630	Stegomyia aegypti	Aedes aegypti
AAGE02034497 contig	131	1	0.0175251	AAGE02034497	7475	Stegomyia aegypti	Aedes aegypti
AAGE02031901 contig	127	1	0.0175221	AAGE02031901	7248	Stegomyia aegypti	Aedes aegypti
AAGE02006816 contig	218	2	0.0175091	AAGE02006816	19187	Stegomyia aegypti	Aedes aegypti
AAGE02024800 contig	706	10	0.0175044	AAGE02024800	52444	Stegomyia aegypti	Aedes aegypti
AAGE02030767 contig	278	6	0.0174968	AAGE02030767	32405	Stegomyia aegypti	Aedes aegypti
AAGE02008851 contig	833	12	0.017489	AAGE02008851	86618	Stegomyia aegypti	Aedes aegypti
AAGE02008118 contig	555	7	0.0174874	AAGE02008118	46605	Stegomyia aegypti	Aedes aegypti
AAGE02020587 contig	141	1	0.0174851	AAGE02020587	8063	Stegomyia aegypti	Aedes aegypti
AAGE02020435 contig	876	16	0.0174686	AAGE02020435	98345	Stegomyia aegypti	Aedes aegypti
AAGE02001956 contig	90	1	0.0174656	AAGE02001956	5153	Stegomyia aegypti	Aedes aegypti
AAGE02032016 contig	624	7	0.0174495	AAGE02032016	40172	Stegomyia aegypti	Aedes aegypti
AAGE02015782 contig	629	10	0.017428	AAGE02015782	55256	Stegomyia aegypti	Aedes aegypti
AAGE02020327 contig	703	7	0.0174088	AAGE02020327	48187	Stegomyia aegypti	Aedes aegypti
AAGE02010082 contig	962	12	0.0174077	AAGE02010082	96394	Stegomyia aegypti	Aedes aegypti
AAGE02009483 contig	291	6	0.0174002	AAGE02009483	34080	Stegomyia aegypti	Aedes aegypti
AAGE02004591 contig	756	10	0.0173933	AAGE02004591	64793	Stegomyia aegypti	Aedes aegypti
AAGE02008461 contig	316	5	0.0173889	AAGE02008461	33067	Stegomyia aegypti	Aedes aegypti
AAGE02020264 contig	527	3	0.0173813	AAGE02020264	30320	Stegomyia aegypti	Aedes aegypti
AAGE02011779 contig	82	2	0.0173747	AAGE02011779	9439	Stegomyia aegypti	Aedes aegypti
AAGE02001576 contig	482	6	0.0173577	AAGE02001576	42228	Stegomyia aegypti	Aedes aegypti
AAGE02034015 contig	163	1	0.0173495	AAGE02034015	9568	Stegomyia aegypti	Aedes aegypti
AAGE02031745 contig	94	2	0.01734	AAGE02031745	5421	Stegomyia aegypti	Aedes aegypti
AAGE02017102 contig	1123	19	0.0173395	AAGE02017102	115568	Stegomyia aegypti	Aedes aegypti
AAGE02021809 contig	583	5	0.0173371	AAGE02021809	33684	Stegomyia aegypti	Aedes aegypti
AAGE02032273 contig	160	2	0.017331	AAGE02032273	9232	Stegomyia aegypti	Aedes aegypti
AAGE02020328 contig	268	4	0.0173231	AAGE02020328	28055	Stegomyia aegypti	Aedes aegypti
AAGE02018773 contig	175	4	0.0173204	AAGE02018773	22690	Stegomyia aegypti	Aedes aegypti
AAGE02029978 contig	339	14	0.0173148	AAGE02029978	48860	Stegomyia aegypti	Aedes aegypti
AAGE02009547 contig	503	6	0.0173137	AAGE02009547	36965	Stegomyia aegypti	Aedes aegypti
AAGE02012499 contig	326	3	0.01731	AAGE02012499	18833	Stegomyia aegypti	Aedes aegypti
AAGE02015960 contig	394	6	0.0173087	AAGE02015960	25362	Stegomyia aegypti	Aedes aegypti
AAGE02011459 contig	169	1	0.0172993	AAGE02011459	9827	Stegomyia aegypti	Aedes aegypti
AAGE02024915 contig	135	1	0.0172966	AAGE02024915	7805	Stegomyia aegypti	Aedes aegypti
AAGE02011785 contig	1441	15	0.0172941	AAGE02011785	97779	Stegomyia aegypti	Aedes aegypti
AAGE02017420 contig	269	3	0.0172665	AAGE02017420	21255	Stegomyia aegypti	Aedes aegypti
AAGE02002493 contig	79	1	0.0172564	AAGE02002493	4578	Stegomyia aegypti	Aedes aegypti
AAGE02033116 contig	78	1	0.0172452	AAGE02033116	4523	Stegomyia aegypti	Aedes aegypti
AAGE02032048 contig	371	3	0.0172392	AAGE02032048	32194	Stegomyia aegypti	Aedes aegypti
AAGE02028103 contig	64	1	0.0172182	AAGE02028103	3717	Stegomyia aegypti	Aedes aegypti
AAGE02005153 contig	316	3	0.0172038	AAGE02005153	18368	Stegomyia aegypti	Aedes aegypti
AAGE02016939 contig	216	3	0.0171979	AAGE02016939	12676	Stegomyia aegypti	Aedes aegypti
AAGE02022172 contig	519	8	0.0171948	AAGE02022172	36639	Stegomyia aegypti	Aedes aegypti
AAGE02022427 contig	215	1	0.0171945	AAGE02022427	12504	Stegomyia aegypti	Aedes aegypti
AAGE02011944 contig	2484	25	0.0171929	AAGE02011944	165010	Stegomyia aegypti	Aedes aegypti
AAGE02018132 contig	218	1	0.0171884	AAGE02018132	12683	Stegomyia aegypti	Aedes aegypti
AAGE02034971 contig	108	1	0.0171821	AAGE02034971	6400	Stegomyia aegypti	Aedes aegypti
AAGE02008515 contig	204	2	0.0171789	AAGE02008515	11875	Stegomyia aegypti	Aedes aegypti
AAGE02000048 contig	1392	29	0.0171742	AAGE02000048	176195	Stegomyia aegypti	Aedes aegypti
AAGE02011354 contig	126	1	0.0171686	AAGE02011354	7339	Stegomyia aegypti	Aedes aegypti
AAGE02001319 contig	816	17	0.0171611	AAGE02001319	82860	Stegomyia aegypti	Aedes aegypti
AAGE02010871 contig	92	1	0.017161	AAGE02010871	5361	Stegomyia aegypti	Aedes aegypti
AAGE02029192 contig	99	2	0.0171607	AAGE02029192	5769	Stegomyia aegypti	Aedes aegypti
AAGE02001080 contig	398	3	0.0171486	AAGE02001080	25075	Stegomyia aegypti	Aedes aegypti
AAGE02022197 contig	1627	28	0.0171421	AAGE02022197	160540	Stegomyia aegypti	Aedes aegypti
AAGE02035241 contig	101	1	0.0171099	AAGE02035241	5903	Stegomyia aegypti	Aedes aegypti
AAGE02017851 contig	213	2	0.0171084	AAGE02017851	12450	Stegomyia aegypti	Aedes aegypti
AAGE02034588 contig	124	1	0.0171011	AAGE02034588	7249	Stegomyia aegypti	Aedes aegypti
AAGE02020871 contig	2977	33	0.0171003	AAGE02020871	204789	Stegomyia aegypti	Aedes aegypti
AAGE02021069 contig	64	1	0.0170895	AAGE02021069	3744	Stegomyia aegypti	Aedes aegypti
AAGE02015206 contig	181	1	0.0170819	AAGE02015206	10596	Stegomyia aegypti	Aedes aegypti
AAGE02007419 contig	152	1	0.0170767	AAGE02007419	8901	Stegomyia aegypti	Aedes aegypti
AAGE02008496 contig	763	15	0.0170694	AAGE02008496	80494	Stegomyia aegypti	Aedes aegypti
AAGE02018281 contig	958	16	0.0170685	AAGE02018281	90869	Stegomyia aegypti	Aedes aegypti
AAGE02006446 contig	604	8	0.0170684	AAGE02006446	44642	Stegomyia aegypti	Aedes aegypti
AAGE02006144 contig	1081	15	0.017068	AAGE02006144	80733	Stegomyia aegypti	Aedes aegypti
AAGE02007349 contig	113	1	0.0170673	AAGE02007349	7031	Stegomyia aegypti	Aedes aegypti
AAGE02027324 contig	138	1	0.0170623	AAGE02027324	8088	Stegomyia aegypti	Aedes aegypti
AAGE02010576 contig	179	2	0.0170622	AAGE02010576	10491	Stegomyia aegypti	Aedes aegypti
AAGE02030228 contig	104	1	0.017052	AAGE02030228	6099	Stegomyia aegypti	Aedes aegypti
AAGE02018260 contig	133	4	0.0170346	AAGE02018260	25182	Stegomyia aegypti	Aedes aegypti
AAGE02003250 contig	171	3	0.0170283	AAGE02003250	14564	Stegomyia aegypti	Aedes aegypti
AAGE02017207 contig	701	11	0.0169995	AAGE02017207	58296	Stegomyia aegypti	Aedes aegypti
AAGE02008365 contig	1188	14	0.0169834	AAGE02008365	86025	Stegomyia aegypti	Aedes aegypti
AAGE02020470 contig	178	1	0.0169799	AAGE02020470	10482	Stegomyia aegypti	Aedes aegypti
AAGE02013920 contig	707	9	0.0169768	AAGE02013920	55838	Stegomyia aegypti	Aedes aegypti
AAGE02018113 contig	110	1	0.0169753	AAGE02018113	6480	Stegomyia aegypti	Aedes aegypti
AAGE02022151 contig	171	1	0.0169677	AAGE02022151	10078	Stegomyia aegypti	Aedes aegypti
AAGE02034481 contig	128	1	0.0169581	AAGE02034481	7548	Stegomyia aegypti	Aedes aegypti
AAGE02006495 contig	623	12	0.0169533	AAGE02006495	74204	Stegomyia aegypti	Aedes aegypti
AAGE02018497 contig	290	2	0.0169452	AAGE02018497	17114	Stegomyia aegypti	Aedes aegypti
AAGE02003409 contig	918	22	0.0169394	AAGE02003409	129756	Stegomyia aegypti	Aedes aegypti
AAGE02010783 contig	511	11	0.0169152	AAGE02010783	64971	Stegomyia aegypti	Aedes aegypti
AAGE02032963 contig	148	1	0.0169104	AAGE02032963	8752	Stegomyia aegypti	Aedes aegypti
AAGE02016485 contig	659	8	0.0168931	AAGE02016485	57773	Stegomyia aegypti	Aedes aegypti
AAGE02003746 contig	48	1	0.0168895	AAGE02003746	2842	Stegomyia aegypti	Aedes aegypti
AAGE02018903 contig	159	1	0.016845	AAGE02018903	9439	Stegomyia aegypti	Aedes aegypti
AAGE02027548 contig	1581	17	0.0168428	AAGE02027548	112392	Stegomyia aegypti	Aedes aegypti
AAGE02023461 contig	136	1	0.0168317	AAGE02023461	8080	Stegomyia aegypti	Aedes aegypti
AAGE02014886 contig	1197	18	0.0168297	AAGE02014886	110993	Stegomyia aegypti	Aedes aegypti
AAGE02022303 contig	206	2	0.0168246	AAGE02022303	12244	Stegomyia aegypti	Aedes aegypti
AAGE02027357 contig	478	2	0.0168117	AAGE02027357	28489	Stegomyia aegypti	Aedes aegypti
AAGE02013857 contig	304	5	0.0168086	AAGE02013857	22072	Stegomyia aegypti	Aedes aegypti
AAGE02009655 contig	940	16	0.0167696	AAGE02009655	85810	Stegomyia aegypti	Aedes aegypti
AAGE02025840 contig	842	8	0.0167687	AAGE02025840	60291	Stegomyia aegypti	Aedes aegypti
AAGE02018080 contig	87	3	0.0167639	AAGE02018080	12169	Stegomyia aegypti	Aedes aegypti
AAGE02018355 contig	407	6	0.0167608	AAGE02018355	27980	Stegomyia aegypti	Aedes aegypti
AAGE02015179 contig	322	6	0.0167586	AAGE02015179	42963	Stegomyia aegypti	Aedes aegypti
AAGE02007596 contig	1694	26	0.0167352	AAGE02007596	140718	Stegomyia aegypti	Aedes aegypti
AAGE02002759 contig	151	3	0.0167189	AAGE02002759	15312	Stegomyia aegypti	Aedes aegypti
AAGE02003481 contig	961	13	0.0167126	AAGE02003481	67434	Stegomyia aegypti	Aedes aegypti
AAGE02016392 contig	497	6	0.0167069	AAGE02016392	43874	Stegomyia aegypti	Aedes aegypti
AAGE02018849 contig	128	1	0.0166949	AAGE02018849	7667	Stegomyia aegypti	Aedes aegypti
AAGE02006341 contig	156	1	0.0166863	AAGE02006341	9348	Stegomyia aegypti	Aedes aegypti
AAGE02000070 contig	2209	60	0.0166699	AAGE02000070	335210	Stegomyia aegypti	Aedes aegypti
AAGE02002466 contig	258	4	0.0166612	AAGE02002466	18366	Stegomyia aegypti	Aedes aegypti
AAGE02016515 contig	225	3	0.0166508	AAGE02016515	19938	Stegomyia aegypti	Aedes aegypti
AAGE02002231 contig	1030	11	0.0166233	AAGE02002231	83858	Stegomyia aegypti	Aedes aegypti
AAGE02018580 contig	333	4	0.0166194	AAGE02018580	20097	Stegomyia aegypti	Aedes aegypti
AAGE02016525 contig	959	10	0.0166175	AAGE02016525	67759	Stegomyia aegypti	Aedes aegypti
AAGE02020638 contig	538	5	0.0166165	AAGE02020638	33880	Stegomyia aegypti	Aedes aegypti
AAGE02026783 contig	176	4	0.0166095	AAGE02026783	20410	Stegomyia aegypti	Aedes aegypti
AAGE02004583 contig	80	1	0.0165941	AAGE02004583	4821	Stegomyia aegypti	Aedes aegypti
AAGE02008722 contig	86	1	0.0165927	AAGE02008722	5183	Stegomyia aegypti	Aedes aegypti
AAGE02012999 contig	1358	14	0.016571	AAGE02012999	86778	Stegomyia aegypti	Aedes aegypti
AAGE02001508 contig	124	1	0.0165687	AAGE02001508	7484	Stegomyia aegypti	Aedes aegypti
AAGE02010034 contig	110	5	0.0165531	AAGE02010034	15405	Stegomyia aegypti	Aedes aegypti
AAGE02010243 contig	158	2	0.0165497	AAGE02010243	9547	Stegomyia aegypti	Aedes aegypti
AAGE02018185 contig	158	2	0.0165445	AAGE02018185	9550	Stegomyia aegypti	Aedes aegypti
AAGE02032396 contig	54	1	0.0165391	AAGE02032396	3265	Stegomyia aegypti	Aedes aegypti
AAGE02035499 contig	91	1	0.0165244	AAGE02035499	5507	Stegomyia aegypti	Aedes aegypti
AAGE02007025 contig	394	3	0.0165143	AAGE02007025	34454	Stegomyia aegypti	Aedes aegypti
AAGE02028356 contig	247	2	0.0165128	AAGE02028356	15382	Stegomyia aegypti	Aedes aegypti
AAGE02023111 contig	130	1	0.0165037	AAGE02023111	7877	Stegomyia aegypti	Aedes aegypti
AAGE02024977 contig	305	2	0.0164123	AAGE02024977	36432	Stegomyia aegypti	Aedes aegypti
AAGE02001553 contig	57	1	0.0164076	AAGE02001553	3474	Stegomyia aegypti	Aedes aegypti
AAGE02032987 contig	105	1	0.016396	AAGE02032987	6404	Stegomyia aegypti	Aedes aegypti
AAGE02017845 contig	584	7	0.0163726	AAGE02017845	36097	Stegomyia aegypti	Aedes aegypti
AAGE02009569 contig	271	4	0.0163622	AAGE02009569	23102	Stegomyia aegypti	Aedes aegypti
AAGE02015546 contig	243	2	0.0163616	AAGE02015546	14913	Stegomyia aegypti	Aedes aegypti
AAGE02012652 contig	164	2	0.0163583	AAGE02012652	20051	Stegomyia aegypti	Aedes aegypti
AAGE02004248 contig	246	1	0.0163542	AAGE02004248	15042	Stegomyia aegypti	Aedes aegypti
AAGE02033688 contig	95	1	0.0163174	AAGE02033688	5822	Stegomyia aegypti	Aedes aegypti
AAGE02008767 contig	189	1	0.0163142	AAGE02008767	11585	Stegomyia aegypti	Aedes aegypti
AAGE02005288 contig	1424	18	0.0163072	AAGE02005288	114790	Stegomyia aegypti	Aedes aegypti
AAGE02029355 contig	207	2	0.0163031	AAGE02029355	12693	Stegomyia aegypti	Aedes aegypti
AAGE02005120 contig	79	1	0.016292	AAGE02005120	4849	Stegomyia aegypti	Aedes aegypti
AAGE02011966 contig	287	8	0.0162794	AAGE02011966	46562	Stegomyia aegypti	Aedes aegypti
AAGE02009750 contig	690	20	0.01627	AAGE02009750	97478	Stegomyia aegypti	Aedes aegypti
AAGE02018857 contig	297	4	0.016259	AAGE02018857	20727	Stegomyia aegypti	Aedes aegypti
AAGE02022397 contig	224	2	0.0162507	AAGE02022397	13784	Stegomyia aegypti	Aedes aegypti
AAGE02029318 contig	766	10	0.0162472	AAGE02029318	70163	Stegomyia aegypti	Aedes aegypti
AAGE02021724 contig	90	1	0.0162442	AAGE02021724	5602	Stegomyia aegypti	Aedes aegypti
AAGE02023741 contig	262	4	0.0162375	AAGE02023741	24080	Stegomyia aegypti	Aedes aegypti
AAGE02013763 contig	48	1	0.0162272	AAGE02013763	2958	Stegomyia aegypti	Aedes aegypti
AAGE02011917 contig	208	2	0.0162246	AAGE02011917	12820	Stegomyia aegypti	Aedes aegypti
AAGE02012668 contig	262	4	0.0162219	AAGE02012668	22931	Stegomyia aegypti	Aedes aegypti
AAGE02011151 contig	186	1	0.0162035	AAGE02011151	11479	Stegomyia aegypti	Aedes aegypti
AAGE02005185 contig	1220	27	0.0161792	AAGE02005185	166940	Stegomyia aegypti	Aedes aegypti
AAGE02007551 contig	375	4	0.0161526	AAGE02007551	32193	Stegomyia aegypti	Aedes aegypti
AAGE02019441 contig	1108	18	0.0161522	AAGE02019441	111873	Stegomyia aegypti	Aedes aegypti
AAGE02022280 contig	57	1	0.0161336	AAGE02022280	3530	Stegomyia aegypti	Aedes aegypti
AAGE02000658 contig	187	2	0.0161255	AAGE02000658	13518	Stegomyia aegypti	Aedes aegypti
AAGE02008744 contig	102	1	0.0161214	AAGE02008744	6327	Stegomyia aegypti	Aedes aegypti
AAGE02013913 contig	1174	16	0.0160886	AAGE02013913	101311	Stegomyia aegypti	Aedes aegypti
AAGE02017103 contig	568	5	0.0160633	AAGE02017103	35360	Stegomyia aegypti	Aedes aegypti
AAGE02002940 contig	1483	38	0.0160607	AAGE02002940	250610	Stegomyia aegypti	Aedes aegypti
AAGE02020687 contig	786	15	0.0160601	AAGE02020687	70921	Stegomyia aegypti	Aedes aegypti
AAGE02006854 contig	3514	60	0.0160589	AAGE02006854	394918	Stegomyia aegypti	Aedes aegypti
AAGE02004325 contig	1839	33	0.016056	AAGE02004325	202102	Stegomyia aegypti	Aedes aegypti
AAGE02006136 contig	1236	13	0.0160451	AAGE02006136	99780	Stegomyia aegypti	Aedes aegypti
AAGE02010827 contig	64	1	0.0160401	AAGE02010827	3990	Stegomyia aegypti	Aedes aegypti
AAGE02001196 contig	114	2	0.0160383	AAGE02001196	14216	Stegomyia aegypti	Aedes aegypti
AAGE02016468 contig	211	3	0.0160334	AAGE02016468	13160	Stegomyia aegypti	Aedes aegypti
AAGE02014499 contig	1028	13	0.0160326	AAGE02014499	80087	Stegomyia aegypti	Aedes aegypti
AAGE02016091 contig	112	1	0.0160206	AAGE02016091	6991	Stegomyia aegypti	Aedes aegypti
AAGE02010596 contig	221	1	0.0160191	AAGE02010596	13796	Stegomyia aegypti	Aedes aegypti
AAGE02014660 contig	213	2	0.0160054	AAGE02014660	13308	Stegomyia aegypti	Aedes aegypti
AAGE02021686 contig	250	4	0.0159981	AAGE02021686	25878	Stegomyia aegypti	Aedes aegypti
AAGE02001448 contig	137	1	0.0159972	AAGE02001448	8564	Stegomyia aegypti	Aedes aegypti
AAGE02005554 contig	92	2	0.0159955	AAGE02005554	10753	Stegomyia aegypti	Aedes aegypti
AAGE02018589 contig	822	13	0.0159951	AAGE02018589	80087	Stegomyia aegypti	Aedes aegypti
AAGE02010410 contig	399	3	0.0159891	AAGE02010410	25017	Stegomyia aegypti	Aedes aegypti
AAGE02008850 contig	1321	22	0.0159634	AAGE02008850	156356	Stegomyia aegypti	Aedes aegypti
AAGE02002077 contig	1323	13	0.0159531	AAGE02002077	91762	Stegomyia aegypti	Aedes aegypti
AAGE02033822 contig	178	1	0.0159441	AAGE02033822	11164	Stegomyia aegypti	Aedes aegypti
AAGE02016187 contig	573	4	0.015918	AAGE02016187	35997	Stegomyia aegypti	Aedes aegypti
AAGE02005966 contig	1149	18	0.0159153	AAGE02005966	120889	Stegomyia aegypti	Aedes aegypti
AAGE02010678 contig	429	14	0.015913	AAGE02010678	81001	Stegomyia aegypti	Aedes aegypti
AAGE02000901 contig	306	8	0.0159128	AAGE02000901	54670	Stegomyia aegypti	Aedes aegypti
AAGE02016600 contig	189	1	0.0159104	AAGE02016600	11878	Stegomyia aegypti	Aedes aegypti
AAGE02032672 contig	94	1	0.0159026	AAGE02032672	5911	Stegomyia aegypti	Aedes aegypti
AAGE02020142 contig	81	1	0.0158979	AAGE02020142	5095	Stegomyia aegypti	Aedes aegypti
AAGE02020038 contig	1798	38	0.0158949	AAGE02020038	207296	Stegomyia aegypti	Aedes aegypti
AAGE02020945 contig	197	2	0.0158948	AAGE02020945	24787	Stegomyia aegypti	Aedes aegypti
AAGE02011783 contig	541	7	0.0158814	AAGE02011783	43572	Stegomyia aegypti	Aedes aegypti
AAGE02010183 contig	1287	21	0.015871	AAGE02010183	135273	Stegomyia aegypti	Aedes aegypti
AAGE02008798 contig	127	1	0.015869	AAGE02008798	8003	Stegomyia aegypti	Aedes aegypti
AAGE02016759 contig	448	5	0.0158577	AAGE02016759	33170	Stegomyia aegypti	Aedes aegypti
AAGE02033281 contig	91	1	0.0158564	AAGE02033281	5739	Stegomyia aegypti	Aedes aegypti
AAGE02029738 contig	356	4	0.0158472	AAGE02029738	27639	Stegomyia aegypti	Aedes aegypti
AAGE02015213 contig	339	3	0.0158434	AAGE02015213	21457	Stegomyia aegypti	Aedes aegypti
AAGE02011814 contig	272	1	0.0158434	AAGE02011814	17168	Stegomyia aegypti	Aedes aegypti
AAGE02025309 contig	163	2	0.0158283	AAGE02025309	10298	Stegomyia aegypti	Aedes aegypti
AAGE02012538 contig	588	7	0.0158102	AAGE02012538	44465	Stegomyia aegypti	Aedes aegypti
AAGE02009242 contig	1365	28	0.0158054	AAGE02009242	170697	Stegomyia aegypti	Aedes aegypti
AAGE02031619 contig	450	5	0.015793	AAGE02031619	45400	Stegomyia aegypti	Aedes aegypti
AAGE02012112 contig	146	2	0.0157736	AAGE02012112	18512	Stegomyia aegypti	Aedes aegypti
AAGE02006032 contig	123	1	0.0157531	AAGE02006032	7808	Stegomyia aegypti	Aedes aegypti
AAGE02017903 contig	605	21	0.0157432	AAGE02017903	106901	Stegomyia aegypti	Aedes aegypti
AAGE02008447 contig	241	1	0.0157071	AAGE02008447	15407	Stegomyia aegypti	Aedes aegypti
AAGE02008760 contig	117	2	0.0156973	AAGE02008760	14907	Stegomyia aegypti	Aedes aegypti
AAGE02013829 contig	960	11	0.0156911	AAGE02013829	75838	Stegomyia aegypti	Aedes aegypti
AAGE02029426 contig	87	1	0.0156672	AAGE02029426	5553	Stegomyia aegypti	Aedes aegypti
AAGE02014391 contig	788	13	0.0156667	AAGE02014391	85787	Stegomyia aegypti	Aedes aegypti
AAGE02014761 contig	537	6	0.0156446	AAGE02014761	58870	Stegomyia aegypti	Aedes aegypti
AAGE02010101 contig	345	5	0.015628	AAGE02010101	30970	Stegomyia aegypti	Aedes aegypti
AAGE02022742 contig	105	2	0.0156262	AAGE02022742	13439	Stegomyia aegypti	Aedes aegypti
AAGE02016258 contig	1147	10	0.0156157	AAGE02016258	85680	Stegomyia aegypti	Aedes aegypti
AAGE02027916 contig	81	1	0.0156042	AAGE02027916	5255	Stegomyia aegypti	Aedes aegypti
AAGE02009415 contig	3192	44	0.0155925	AAGE02009415	316685	Stegomyia aegypti	Aedes aegypti
AAGE02028411 contig	121	1	0.0155868	AAGE02028411	7763	Stegomyia aegypti	Aedes aegypti
AAGE02025436 contig	50	1	0.015586	AAGE02025436	3208	Stegomyia aegypti	Aedes aegypti
AAGE02005344 contig	979	10	0.0155742	AAGE02005344	66134	Stegomyia aegypti	Aedes aegypti
AAGE02030729 contig	132	1	0.0155697	AAGE02030729	8478	Stegomyia aegypti	Aedes aegypti
AAGE02019424 contig	1066	22	0.0155668	AAGE02019424	118453	Stegomyia aegypti	Aedes aegypti
AAGE02006730 contig	429	5	0.0155642	AAGE02006730	33410	Stegomyia aegypti	Aedes aegypti
AAGE02004331 contig	1265	13	0.0155594	AAGE02004331	100581	Stegomyia aegypti	Aedes aegypti
AAGE02016318 contig	1024	14	0.0155565	AAGE02016318	96037	Stegomyia aegypti	Aedes aegypti
AAGE02007549 contig	1593	17	0.0155536	AAGE02007549	112193	Stegomyia aegypti	Aedes aegypti
AAGE02011309 contig	547	4	0.0155495	AAGE02011309	35177	Stegomyia aegypti	Aedes aegypti
AAGE02013883 contig	40	1	0.01554	AAGE02013883	2574	Stegomyia aegypti	Aedes aegypti
AAGE02011827 contig	100	1	0.0155376	AAGE02011827	6436	Stegomyia aegypti	Aedes aegypti
AAGE02018546 contig	494	4	0.0155162	AAGE02018546	38346	Stegomyia aegypti	Aedes aegypti
AAGE02017809 contig	900	11	0.0155033	AAGE02017809	88368	Stegomyia aegypti	Aedes aegypti
AAGE02009126 contig	54	2	0.0155017	AAGE02009126	6967	Stegomyia aegypti	Aedes aegypti
AAGE02030094 contig	84	1	0.015501	AAGE02030094	5419	Stegomyia aegypti	Aedes aegypti
AAGE02022323 contig	285	1	0.0155009	AAGE02022323	18386	Stegomyia aegypti	Aedes aegypti
AAGE02030105 contig	175	3	0.0155009	AAGE02030105	15612	Stegomyia aegypti	Aedes aegypti
AAGE02008324 contig	253	2	0.0154994	AAGE02008324	24001	Stegomyia aegypti	Aedes aegypti
AAGE02034176 contig	131	1	0.0154949	AAGE02034176	8647	Stegomyia aegypti	Aedes aegypti
AAGE02036116 contig	62	1	0.0154845	AAGE02036116	4004	Stegomyia aegypti	Aedes aegypti
AAGE02019350 contig	126	2	0.0154715	AAGE02019350	8144	Stegomyia aegypti	Aedes aegypti
AAGE02030213 contig	381	2	0.0154664	AAGE02030213	24634	Stegomyia aegypti	Aedes aegypti
AAGE02026682 contig	135	1	0.0154568	AAGE02026682	8734	Stegomyia aegypti	Aedes aegypti
AAGE02030249 contig	238	5	0.0154418	AAGE02030249	36848	Stegomyia aegypti	Aedes aegypti
AAGE02005838 contig	418	3	0.0154242	AAGE02005838	33775	Stegomyia aegypti	Aedes aegypti
AAGE02001693 contig	898	11	0.015412	AAGE02001693	94796	Stegomyia aegypti	Aedes aegypti
AAGE02017182 contig	595	8	0.0154037	AAGE02017182	59791	Stegomyia aegypti	Aedes aegypti
AAGE02035931 contig	72	1	0.0153976	AAGE02035931	4741	Stegomyia aegypti	Aedes aegypti
AAGE02009998 contig	1487	15	0.0153811	AAGE02009998	115009	Stegomyia aegypti	Aedes aegypti
AAGE02001066 contig	807	6	0.0153754	AAGE02001066	59901	Stegomyia aegypti	Aedes aegypti
AAGE02002836 contig	763	11	0.0153683	AAGE02002836	70860	Stegomyia aegypti	Aedes aegypti
AAGE02012845 contig	101	1	0.0153682	AAGE02012845	6572	Stegomyia aegypti	Aedes aegypti
AAGE02022810 contig	195	3	0.0153668	AAGE02022810	15553	Stegomyia aegypti	Aedes aegypti
AAGE02009862 contig	119	1	0.0153608	AAGE02009862	7747	Stegomyia aegypti	Aedes aegypti
AAGE02016132 contig	549	7	0.0153495	AAGE02016132	49119	Stegomyia aegypti	Aedes aegypti
AAGE02002490 contig	524	7	0.0153451	AAGE02002490	44770	Stegomyia aegypti	Aedes aegypti
AAGE02033960 contig	155	1	0.0153374	AAGE02033960	10106	Stegomyia aegypti	Aedes aegypti
AAGE02004669 contig	104	2	0.0153336	AAGE02004669	13565	Stegomyia aegypti	Aedes aegypti
AAGE02031625 contig	818	6	0.0153242	AAGE02031625	61341	Stegomyia aegypti	Aedes aegypti
AAGE02028418 contig	100	1	0.0153233	AAGE02028418	6526	Stegomyia aegypti	Aedes aegypti
AAGE02018823 contig	413	6	0.0153176	AAGE02018823	50725	Stegomyia aegypti	Aedes aegypti
AAGE02009839 contig	236	2	0.0153167	AAGE02009839	15405	Stegomyia aegypti	Aedes aegypti
AAGE02014464 contig	239	2	0.0153039	AAGE02014464	15813	Stegomyia aegypti	Aedes aegypti
AAGE02028786 contig	104	1	0.0152919	AAGE02028786	6801	Stegomyia aegypti	Aedes aegypti
AAGE02011830 contig	93	1	0.015291	AAGE02011830	6082	Stegomyia aegypti	Aedes aegypti
AAGE02029560 contig	263	2	0.0152875	AAGE02029560	17267	Stegomyia aegypti	Aedes aegypti
AAGE02024322 contig	447	5	0.0152833	AAGE02024322	43446	Stegomyia aegypti	Aedes aegypti
AAGE02024432 contig	177	2	0.0152827	AAGE02024432	13283	Stegomyia aegypti	Aedes aegypti
AAGE02001318 contig	106	1	0.015276	AAGE02001318	6939	Stegomyia aegypti	Aedes aegypti
AAGE02019392 contig	348	3	0.0152663	AAGE02019392	35108	Stegomyia aegypti	Aedes aegypti
AAGE02022055 contig	139	1	0.0152647	AAGE02022055	9106	Stegomyia aegypti	Aedes aegypti
AAGE02035092 contig	94	1	0.0152548	AAGE02035092	6162	Stegomyia aegypti	Aedes aegypti
AAGE02015807 contig	211	1	0.0152523	AAGE02015807	13834	Stegomyia aegypti	Aedes aegypti
AAGE02019971 contig	63	1	0.0152505	AAGE02019971	4131	Stegomyia aegypti	Aedes aegypti
AAGE02000260 contig	953	14	0.0152422	AAGE02000260	109630	Stegomyia aegypti	Aedes aegypti
AAGE02000795 contig	249	2	0.0152396	AAGE02000795	16339	Stegomyia aegypti	Aedes aegypti
AAGE02003512 contig	240	5	0.0152343	AAGE02003512	28357	Stegomyia aegypti	Aedes aegypti
AAGE02000533 contig	559	6	0.0152049	AAGE02000533	48208	Stegomyia aegypti	Aedes aegypti
AAGE02004938 contig	801	13	0.0151979	AAGE02004938	84617	Stegomyia aegypti	Aedes aegypti
AAGE02006729 contig	159	2	0.0151932	AAGE02006729	10531	Stegomyia aegypti	Aedes aegypti
AAGE02035792 contig	76	1	0.0151727	AAGE02035792	5009	Stegomyia aegypti	Aedes aegypti
AAGE02003910 contig	266	4	0.0151714	AAGE02003910	32034	Stegomyia aegypti	Aedes aegypti
AAGE02014949 contig	327	6	0.0151693	AAGE02014949	39092	Stegomyia aegypti	Aedes aegypti
AAGE02001423 contig	236	1	0.0151681	AAGE02001423	15557	Stegomyia aegypti	Aedes aegypti
AAGE02012297 contig	177	3	0.0151515	AAGE02012297	17160	Stegomyia aegypti	Aedes aegypti
AAGE02020718 contig	109	1	0.0151473	AAGE02020718	7196	Stegomyia aegypti	Aedes aegypti
AAGE02005909 contig	896	15	0.0151456	AAGE02005909	90056	Stegomyia aegypti	Aedes aegypti
AAGE02006012 contig	350	7	0.0151454	AAGE02006012	39680	Stegomyia aegypti	Aedes aegypti
AAGE02011227 contig	1974	24	0.0151438	AAGE02011227	169969	Stegomyia aegypti	Aedes aegypti
AAGE02004199 contig	165	1	0.0151418	AAGE02004199	10897	Stegomyia aegypti	Aedes aegypti
AAGE02006420 contig	876	24	0.0151329	AAGE02006420	100179	Stegomyia aegypti	Aedes aegypti
AAGE02000086 contig	70	14	0.0151289	AAGE02000086	30802	Stegomyia aegypti	Aedes aegypti
AAGE02007879 contig	965	10	0.0151272	AAGE02007879	73505	Stegomyia aegypti	Aedes aegypti
AAGE02006802 contig	629	10	0.0151191	AAGE02006802	61246	Stegomyia aegypti	Aedes aegypti
AAGE02028196 contig	343	3	0.0151182	AAGE02028196	26855	Stegomyia aegypti	Aedes aegypti
AAGE02014601 contig	111	1	0.0151082	AAGE02014601	7347	Stegomyia aegypti	Aedes aegypti
AAGE02018271 contig	306	4	0.0151043	AAGE02018271	21186	Stegomyia aegypti	Aedes aegypti
AAGE02003698 contig	606	8	0.0151024	AAGE02003698	56481	Stegomyia aegypti	Aedes aegypti
AAGE02005381 contig	230	2	0.0150948	AAGE02005381	15237	Stegomyia aegypti	Aedes aegypti
AAGE02026744 contig	90	1	0.0150943	AAGE02026744	6095	Stegomyia aegypti	Aedes aegypti
AAGE02009626 contig	279	2	0.0150876	AAGE02009626	18492	Stegomyia aegypti	Aedes aegypti
AAGE02012366 contig	148	2	0.0150693	AAGE02012366	18050	Stegomyia aegypti	Aedes aegypti
AAGE02018936 contig	318	4	0.0150641	AAGE02018936	28611	Stegomyia aegypti	Aedes aegypti
AAGE02001329 contig	71	1	0.0150551	AAGE02001329	4716	Stegomyia aegypti	Aedes aegypti
AAGE02027869 contig	92	2	0.0150474	AAGE02027869	12228	Stegomyia aegypti	Aedes aegypti
AAGE02003083 contig	376	2	0.0150337	AAGE02003083	25077	Stegomyia aegypti	Aedes aegypti
AAGE02020063 contig	330	5	0.0150189	AAGE02020063	40548	Stegomyia aegypti	Aedes aegypti
AAGE02024001 contig	210	2	0.0150142	AAGE02024001	14120	Stegomyia aegypti	Aedes aegypti
AAGE02011756 contig	54	1	0.0150125	AAGE02011756	3597	Stegomyia aegypti	Aedes aegypti
AAGE02030518 contig	121	1	0.0150124	AAGE02030518	8060	Stegomyia aegypti	Aedes aegypti
AAGE02021155 contig	301	3	0.0150068	AAGE02021155	25122	Stegomyia aegypti	Aedes aegypti
AAGE02002229 contig	156	1	0.014984	AAGE02002229	10944	Stegomyia aegypti	Aedes aegypti
AAGE02011313 contig	228	2	0.0149832	AAGE02011313	15217	Stegomyia aegypti	Aedes aegypti
AAGE02004916 contig	503	10	0.0149819	AAGE02004916	66814	Stegomyia aegypti	Aedes aegypti
AAGE02001074 contig	606	6	0.0149794	AAGE02001074	51070	Stegomyia aegypti	Aedes aegypti
AAGE02018123 contig	487	3	0.0149781	AAGE02018123	32581	Stegomyia aegypti	Aedes aegypti
AAGE02013593 contig	838	7	0.0149765	AAGE02013593	57757	Stegomyia aegypti	Aedes aegypti
AAGE02019644 contig	104	2	0.0149705	AAGE02019644	13894	Stegomyia aegypti	Aedes aegypti
AAGE02017743 contig	108	1	0.0149495	AAGE02017743	7424	Stegomyia aegypti	Aedes aegypti
AAGE02029206 contig	149	2	0.0149433	AAGE02029206	9971	Stegomyia aegypti	Aedes aegypti
AAGE02000683 contig	190	1	0.0149428	AAGE02000683	12849	Stegomyia aegypti	Aedes aegypti
AAGE02023053 contig	360	2	0.0149414	AAGE02023053	24161	Stegomyia aegypti	Aedes aegypti
AAGE02012534 contig	118	3	0.0149344	AAGE02012534	13191	Stegomyia aegypti	Aedes aegypti
AAGE02017344 contig	296	4	0.0149299	AAGE02017344	22973	Stegomyia aegypti	Aedes aegypti
AAGE02001417 contig	1279	12	0.0149254	AAGE02001417	85692	Stegomyia aegypti	Aedes aegypti
AAGE02027070 contig	121	3	0.0149241	AAGE02027070	11324	Stegomyia aegypti	Aedes aegypti
AAGE02035661 contig	78	1	0.0149168	AAGE02035661	5229	Stegomyia aegypti	Aedes aegypti
AAGE02015902 contig	2247	25	0.0149151	AAGE02015902	160643	Stegomyia aegypti	Aedes aegypti
AAGE02026286 contig	51	1	0.0149123	AAGE02026286	3420	Stegomyia aegypti	Aedes aegypti
AAGE02018277 contig	1857	27	0.014912	AAGE02018277	195678	Stegomyia aegypti	Aedes aegypti
AAGE02020408 contig	134	3	0.0149056	AAGE02020408	27171	Stegomyia aegypti	Aedes aegypti
AAGE02013143 contig	118	2	0.0148932	AAGE02013143	15779	Stegomyia aegypti	Aedes aegypti
AAGE02007799 contig	404	3	0.0148707	AAGE02007799	34094	Stegomyia aegypti	Aedes aegypti
AAGE02022128 contig	69	1	0.0148675	AAGE02022128	4641	Stegomyia aegypti	Aedes aegypti
AAGE02017682 contig	168	2	0.0148611	AAGE02017682	11372	Stegomyia aegypti	Aedes aegypti
AAGE02021107 contig	71	3	0.0148548	AAGE02021107	9088	Stegomyia aegypti	Aedes aegypti
AAGE02002768 contig	693	20	0.0148539	AAGE02002768	128583	Stegomyia aegypti	Aedes aegypti
AAGE02028983 contig	166	1	0.0148506	AAGE02028983	11178	Stegomyia aegypti	Aedes aegypti
AAGE02003864 contig	162	2	0.014834	AAGE02003864	16988	Stegomyia aegypti	Aedes aegypti
AAGE02020802 contig	225	2	0.0148241	AAGE02020802	15178	Stegomyia aegypti	Aedes aegypti
AAGE02009526 contig	529	5	0.0148225	AAGE02009526	35689	Stegomyia aegypti	Aedes aegypti
AAGE02013435 contig	77	1	0.0148191	AAGE02013435	5196	Stegomyia aegypti	Aedes aegypti
AAGE02007437 contig	1138	17	0.0148005	AAGE02007437	114250	Stegomyia aegypti	Aedes aegypti
AAGE02022317 contig	188	4	0.0147996	AAGE02022317	17095	Stegomyia aegypti	Aedes aegypti
AAGE02007321 contig	91	1	0.0147919	AAGE02007321	6152	Stegomyia aegypti	Aedes aegypti
AAGE02004222 contig	271	2	0.0147861	AAGE02004222	18328	Stegomyia aegypti	Aedes aegypti
AAGE02007638 contig	328	7	0.0147752	AAGE02007638	33095	Stegomyia aegypti	Aedes aegypti
AAGE02006700 contig	76	1	0.0147745	AAGE02006700	5144	Stegomyia aegypti	Aedes aegypti
AAGE02000274 contig	960	11	0.0147585	AAGE02000274	81308	Stegomyia aegypti	Aedes aegypti
AAGE02010588 contig	807	11	0.0147546	AAGE02010588	83025	Stegomyia aegypti	Aedes aegypti
AAGE02017179 contig	230	2	0.014753	AAGE02017179	15583	Stegomyia aegypti	Aedes aegypti
AAGE02000745 contig	282	2	0.0147482	AAGE02000745	19121	Stegomyia aegypti	Aedes aegypti
AAGE02015832 contig	656	8	0.0147467	AAGE02015832	48689	Stegomyia aegypti	Aedes aegypti
AAGE02011997 contig	632	10	0.0147301	AAGE02011997	63747	Stegomyia aegypti	Aedes aegypti
AAGE02021417 contig	127	1	0.0147161	AAGE02021417	8630	Stegomyia aegypti	Aedes aegypti
AAGE02005312 contig	422	2	0.0147125	AAGE02005312	28680	Stegomyia aegypti	Aedes aegypti
AAGE02022013 contig	207	4	0.0147095	AAGE02022013	20191	Stegomyia aegypti	Aedes aegypti
AAGE02005064 contig	1356	21	0.014684	AAGE02005064	149822	Stegomyia aegypti	Aedes aegypti
AAGE02005472 contig	436	3	0.0146782	AAGE02005472	29704	Stegomyia aegypti	Aedes aegypti
AAGE02009548 contig	688	8	0.0146697	AAGE02009548	62986	Stegomyia aegypti	Aedes aegypti
AAGE02007489 contig	735	7	0.0146645	AAGE02007489	67510	Stegomyia aegypti	Aedes aegypti
AAGE02012754 contig	225	1	0.014658	AAGE02012754	15349	Stegomyia aegypti	Aedes aegypti
AAGE02019018 contig	600	8	0.0146557	AAGE02019018	60318	Stegomyia aegypti	Aedes aegypti
AAGE02023048 contig	46	1	0.0146543	AAGE02023048	3137	Stegomyia aegypti	Aedes aegypti
AAGE02006615 contig	487	6	0.014651	AAGE02006615	61088	Stegomyia aegypti	Aedes aegypti
AAGE02008226 contig	359	4	0.0146294	AAGE02008226	24605	Stegomyia aegypti	Aedes aegypti
AAGE02018656 contig	692	11	0.0146217	AAGE02018656	90619	Stegomyia aegypti	Aedes aegypti
AAGE02020988 contig	124	5	0.0146201	AAGE02020988	33105	Stegomyia aegypti	Aedes aegypti
AAGE02020630 contig	329	3	0.0146026	AAGE02020630	26775	Stegomyia aegypti	Aedes aegypti
AAGE02011122 contig	90	2	0.0145992	AAGE02011122	10754	Stegomyia aegypti	Aedes aegypti
AAGE02013100 contig	304	3	0.014595	AAGE02013100	20829	Stegomyia aegypti	Aedes aegypti
AAGE02015572 contig	395	4	0.0145907	AAGE02015572	27071	Stegomyia aegypti	Aedes aegypti
AAGE02018044 contig	318	3	0.0145892	AAGE02018044	21797	Stegomyia aegypti	Aedes aegypti
AAGE02028298 contig	208	2	0.0145841	AAGE02028298	28249	Stegomyia aegypti	Aedes aegypti
AAGE02003821 contig	211	3	0.014577	AAGE02003821	28744	Stegomyia aegypti	Aedes aegypti
AAGE02015106 contig	1140	14	0.0145641	AAGE02015106	118165	Stegomyia aegypti	Aedes aegypti
AAGE02032177 contig	197	2	0.0145538	AAGE02032177	13536	Stegomyia aegypti	Aedes aegypti
AAGE02000130 contig	141	1	0.0145466	AAGE02000130	9693	Stegomyia aegypti	Aedes aegypti
AAGE02008451 contig	228	4	0.0145462	AAGE02008451	18973	Stegomyia aegypti	Aedes aegypti
AAGE02022651 contig	142	1	0.0145432	AAGE02022651	9764	Stegomyia aegypti	Aedes aegypti
AAGE02008288 contig	264	1	0.0145334	AAGE02008288	18165	Stegomyia aegypti	Aedes aegypti
AAGE02010680 contig	139	3	0.0145327	AAGE02010680	13417	Stegomyia aegypti	Aedes aegypti
AAGE02011229 contig	78	1	0.0145224	AAGE02011229	5371	Stegomyia aegypti	Aedes aegypti
AAGE02011432 contig	176	2	0.0145189	AAGE02011432	12191	Stegomyia aegypti	Aedes aegypti
AAGE02003557 contig	94	1	0.0145151	AAGE02003557	6476	Stegomyia aegypti	Aedes aegypti
AAGE02012512 contig	750	14	0.0144986	AAGE02012512	89733	Stegomyia aegypti	Aedes aegypti
AAGE02001245 contig	681	9	0.0144953	AAGE02001245	62434	Stegomyia aegypti	Aedes aegypti
AAGE02014730 contig	87	1	0.0144952	AAGE02014730	6002	Stegomyia aegypti	Aedes aegypti
AAGE02026103 contig	277	5	0.0144913	AAGE02026103	30156	Stegomyia aegypti	Aedes aegypti
AAGE02014979 contig	425	4	0.0144873	AAGE02014979	29336	Stegomyia aegypti	Aedes aegypti
AAGE02006250 contig	214	2	0.014484	AAGE02006250	14844	Stegomyia aegypti	Aedes aegypti
AAGE02007474 contig	457	2	0.0144828	AAGE02007474	32037	Stegomyia aegypti	Aedes aegypti
AAGE02018659 contig	516	7	0.0144741	AAGE02018659	35719	Stegomyia aegypti	Aedes aegypti
AAGE02020464 contig	259	3	0.0144628	AAGE02020464	17906	Stegomyia aegypti	Aedes aegypti
AAGE02011659 contig	259	3	0.014456	AAGE02011659	26010	Stegomyia aegypti	Aedes aegypti
AAGE02035681 contig	73	1	0.0144537	AAGE02035681	5189	Stegomyia aegypti	Aedes aegypti
AAGE02018962 contig	95	1	0.0144487	AAGE02018962	6575	Stegomyia aegypti	Aedes aegypti
AAGE02011949 contig	297	3	0.0144468	AAGE02011949	26787	Stegomyia aegypti	Aedes aegypti
AAGE02010928 contig	67	17	0.0144447	AAGE02010928	60020	Stegomyia aegypti	Aedes aegypti
AAGE02025458 contig	732	22	0.0144435	AAGE02025458	140268	Stegomyia aegypti	Aedes aegypti
AAGE02005954 contig	100	1	0.0144383	AAGE02005954	6926	Stegomyia aegypti	Aedes aegypti
AAGE02019838 contig	915	15	0.0144251	AAGE02019838	92478	Stegomyia aegypti	Aedes aegypti
AAGE02013614 contig	96	1	0.0143906	AAGE02013614	6671	Stegomyia aegypti	Aedes aegypti
AAGE02035118 contig	88	1	0.0143814	AAGE02035118	6119	Stegomyia aegypti	Aedes aegypti
AAGE02020216 contig	333	4	0.0143714	AAGE02020216	31659	Stegomyia aegypti	Aedes aegypti
AAGE02020463 contig	132	1	0.0143681	AAGE02020463	9187	Stegomyia aegypti	Aedes aegypti
AAGE02002230 contig	990	12	0.0143541	AAGE02002230	84783	Stegomyia aegypti	Aedes aegypti
AAGE02030479 contig	64	1	0.0143401	AAGE02030479	4463	Stegomyia aegypti	Aedes aegypti
AAGE02012757 contig	384	3	0.0143341	AAGE02012757	26859	Stegomyia aegypti	Aedes aegypti
AAGE02025157 contig	142	1	0.0143275	AAGE02025157	9911	Stegomyia aegypti	Aedes aegypti
AAGE02016121 contig	206	2	0.0143145	AAGE02016121	14391	Stegomyia aegypti	Aedes aegypti
AAGE02003080 contig	269	4	0.0143074	AAGE02003080	34877	Stegomyia aegypti	Aedes aegypti
AAGE02027342 contig	155	2	0.0143015	AAGE02027342	10838	Stegomyia aegypti	Aedes aegypti
AAGE02017081 contig	138	2	0.014299	AAGE02017081	19302	Stegomyia aegypti	Aedes aegypti
AAGE02002049 contig	594	5	0.0142981	AAGE02002049	50559	Stegomyia aegypti	Aedes aegypti
AAGE02002986 contig	815	10	0.0142891	AAGE02002986	75995	Stegomyia aegypti	Aedes aegypti
AAGE02011208 contig	561	8	0.0142878	AAGE02011208	55852	Stegomyia aegypti	Aedes aegypti
AAGE02022814 contig	140	1	0.0142828	AAGE02022814	9802	Stegomyia aegypti	Aedes aegypti
AAGE02022562 contig	1052	13	0.0142794	AAGE02022562	101051	Stegomyia aegypti	Aedes aegypti
AAGE02023440 contig	1006	13	0.0142787	AAGE02023440	86141	Stegomyia aegypti	Aedes aegypti
AAGE02032019 contig	238	3	0.014267	AAGE02032019	17523	Stegomyia aegypti	Aedes aegypti
AAGE02010943 contig	2217	23	0.0142635	AAGE02010943	186485	Stegomyia aegypti	Aedes aegypti
AAGE02015169 contig	168	3	0.0142401	AAGE02015169	15660	Stegomyia aegypti	Aedes aegypti
AAGE02024907 contig	719	10	0.0142359	AAGE02024907	94617	Stegomyia aegypti	Aedes aegypti
AAGE02019427 contig	1013	16	0.014233	AAGE02019427	114943	Stegomyia aegypti	Aedes aegypti
AAGE02015952 contig	234	4	0.0142286	AAGE02015952	21502	Stegomyia aegypti	Aedes aegypti
AAGE02001200 contig	306	8	0.0142166	AAGE02001200	45862	Stegomyia aegypti	Aedes aegypti
AAGE02034345 contig	114	1	0.0142091	AAGE02034345	8023	Stegomyia aegypti	Aedes aegypti
AAGE02016477 contig	2566	33	0.0141789	AAGE02016477	233584	Stegomyia aegypti	Aedes aegypti
AAGE02017684 contig	968	16	0.0141612	AAGE02017684	99568	Stegomyia aegypti	Aedes aegypti
AAGE02025448 contig	290	2	0.0141553	AAGE02025448	39975	Stegomyia aegypti	Aedes aegypti
AAGE02011162 contig	84	1	0.0141343	AAGE02011162	5943	Stegomyia aegypti	Aedes aegypti
AAGE02007889 contig	332	6	0.0141253	AAGE02007889	29379	Stegomyia aegypti	Aedes aegypti
AAGE02006338 contig	599	11	0.0141251	AAGE02006338	77305	Stegomyia aegypti	Aedes aegypti
AAGE02002023 contig	523	4	0.0141229	AAGE02002023	46237	Stegomyia aegypti	Aedes aegypti
AAGE02014750 contig	97	2	0.0141224	AAGE02014750	13733	Stegomyia aegypti	Aedes aegypti
AAGE02011786 contig	740	15	0.0141174	AAGE02011786	98814	Stegomyia aegypti	Aedes aegypti
AAGE02018583 contig	98	4	0.0141154	AAGE02018583	27840	Stegomyia aegypti	Aedes aegypti
AAGE02028597 contig	114	2	0.0141123	AAGE02028597	13676	Stegomyia aegypti	Aedes aegypti
AAGE02025245 contig	809	6	0.0141116	AAGE02025245	76461	Stegomyia aegypti	Aedes aegypti
AAGE02035927 contig	67	1	0.0141112	AAGE02035927	4748	Stegomyia aegypti	Aedes aegypti
AAGE02015269 contig	639	8	0.0141078	AAGE02015269	56774	Stegomyia aegypti	Aedes aegypti
AAGE02014760 contig	681	9	0.0141008	AAGE02014760	63897	Stegomyia aegypti	Aedes aegypti
AAGE02019766 contig	1254	13	0.0141001	AAGE02019766	91133	Stegomyia aegypti	Aedes aegypti
AAGE02032235 contig	107	2	0.01408	AAGE02032235	12500	Stegomyia aegypti	Aedes aegypti
AAGE02009009 contig	288	4	0.0140783	AAGE02009009	20527	Stegomyia aegypti	Aedes aegypti
AAGE02003034 contig	447	9	0.0140625	AAGE02003034	48000	Stegomyia aegypti	Aedes aegypti
AAGE02015534 contig	1047	11	0.014061	AAGE02015534	88756	Stegomyia aegypti	Aedes aegypti
AAGE02006055 contig	1313	13	0.0140595	AAGE02006055	110815	Stegomyia aegypti	Aedes aegypti
AAGE02018338 contig	189	2	0.0140594	AAGE02018338	13443	Stegomyia aegypti	Aedes aegypti
AAGE02020628 contig	294	3	0.0140557	AAGE02020628	40055	Stegomyia aegypti	Aedes aegypti
AAGE02016693 contig	229	3	0.0140422	AAGE02016693	26278	Stegomyia aegypti	Aedes aegypti
AAGE02029438 contig	37	1	0.0140417	AAGE02029438	2635	Stegomyia aegypti	Aedes aegypti
AAGE02003655 contig	243	1	0.0140365	AAGE02003655	17312	Stegomyia aegypti	Aedes aegypti
AAGE02005184 contig	1247	16	0.0140292	AAGE02005184	134998	Stegomyia aegypti	Aedes aegypti
AAGE02012886 contig	661	7	0.0140283	AAGE02012886	54105	Stegomyia aegypti	Aedes aegypti
AAGE02025841 contig	881	9	0.014022	AAGE02025841	73456	Stegomyia aegypti	Aedes aegypti
AAGE02028471 contig	129	1	0.0140141	AAGE02028471	9205	Stegomyia aegypti	Aedes aegypti
AAGE02031105 contig	65	1	0.0140056	AAGE02031105	4640	Stegomyia aegypti	Aedes aegypti
AAGE02021009 contig	657	11	0.0139782	AAGE02021009	67677	Stegomyia aegypti	Aedes aegypti
AAGE02019983 contig	359	7	0.01397	AAGE02019983	38368	Stegomyia aegypti	Aedes aegypti
AAGE02019241 contig	89	2	0.0139678	AAGE02019241	8448	Stegomyia aegypti	Aedes aegypti
AAGE02007847 contig	1454	21	0.0139661	AAGE02007847	167405	Stegomyia aegypti	Aedes aegypti
AAGE02032004 contig	125	1	0.0139597	AAGE02032004	9026	Stegomyia aegypti	Aedes aegypti
AAGE02004230 contig	170	2	0.0139573	AAGE02004230	12180	Stegomyia aegypti	Aedes aegypti
AAGE02002165 contig	1896	19	0.013952	AAGE02002165	160407	Stegomyia aegypti	Aedes aegypti
AAGE02013184 contig	133	1	0.0139355	AAGE02013184	9544	Stegomyia aegypti	Aedes aegypti
AAGE02015785 contig	149	2	0.0139293	AAGE02015785	14430	Stegomyia aegypti	Aedes aegypti
AAGE02019724 contig	1882	35	0.0139225	AAGE02019724	243989	Stegomyia aegypti	Aedes aegypti
AAGE02003451 contig	578	10	0.0139186	AAGE02003451	62219	Stegomyia aegypti	Aedes aegypti
AAGE02010215 contig	121	1	0.0139156	AAGE02010215	8839	Stegomyia aegypti	Aedes aegypti
AAGE02007970 contig	772	8	0.0139153	AAGE02007970	63741	Stegomyia aegypti	Aedes aegypti
AAGE02019380 contig	434	4	0.0139132	AAGE02019380	35362	Stegomyia aegypti	Aedes aegypti
AAGE02014006 contig	147	3	0.0138928	AAGE02014006	17779	Stegomyia aegypti	Aedes aegypti
AAGE02022953 contig	158	1	0.0138877	AAGE02022953	11376	Stegomyia aegypti	Aedes aegypti
AAGE02013784 contig	131	1	0.0138698	AAGE02013784	9445	Stegomyia aegypti	Aedes aegypti
AAGE02004518 contig	288	2	0.0138668	AAGE02004518	20769	Stegomyia aegypti	Aedes aegypti
AAGE02028745 contig	124	2	0.0138408	AAGE02028745	17918	Stegomyia aegypti	Aedes aegypti
AAGE02008445 contig	69	1	0.0138387	AAGE02008445	4986	Stegomyia aegypti	Aedes aegypti
AAGE02021770 contig	208	4	0.0138231	AAGE02021770	27635	Stegomyia aegypti	Aedes aegypti
AAGE02029522 contig	38	1	0.0137981	AAGE02029522	2754	Stegomyia aegypti	Aedes aegypti
AAGE02027479 contig	620	8	0.0137937	AAGE02027479	61115	Stegomyia aegypti	Aedes aegypti
AAGE02009749 contig	1375	15	0.0137923	AAGE02009749	127026	Stegomyia aegypti	Aedes aegypti
AAGE02030530 contig	189	1	0.0137881	AAGE02030530	13780	Stegomyia aegypti	Aedes aegypti
AAGE02006432 contig	140	2	0.0137839	AAGE02006432	12696	Stegomyia aegypti	Aedes aegypti
AAGE02001846 contig	451	4	0.0137813	AAGE02001846	32798	Stegomyia aegypti	Aedes aegypti
AAGE02004328 contig	226	5	0.0137778	AAGE02004328	21121	Stegomyia aegypti	Aedes aegypti
AAGE02005679 contig	653	9	0.0137718	AAGE02005679	56201	Stegomyia aegypti	Aedes aegypti
AAGE02008031 contig	1682	26	0.0137695	AAGE02008031	194195	Stegomyia aegypti	Aedes aegypti
AAGE02029254 contig	184	1	0.0137622	AAGE02029254	13370	Stegomyia aegypti	Aedes aegypti
AAGE02023713 contig	145	1	0.013722	AAGE02023713	10567	Stegomyia aegypti	Aedes aegypti
AAGE02007552 contig	481	5	0.0137156	AAGE02007552	38642	Stegomyia aegypti	Aedes aegypti
AAGE02013371 contig	1084	12	0.0137112	AAGE02013371	95977	Stegomyia aegypti	Aedes aegypti
AAGE02002478 contig	496	5	0.0137074	AAGE02002478	42094	Stegomyia aegypti	Aedes aegypti
AAGE02000985 contig	2738	41	0.013705	AAGE02000985	322511	Stegomyia aegypti	Aedes aegypti
AAGE02005237 contig	1477	21	0.0136979	AAGE02005237	176816	Stegomyia aegypti	Aedes aegypti
AAGE02016135 contig	128	1	0.0136913	AAGE02016135	9349	Stegomyia aegypti	Aedes aegypti
AAGE02012882 contig	1423	10	0.0136899	AAGE02012882	106279	Stegomyia aegypti	Aedes aegypti
AAGE02019991 contig	141	2	0.013684	AAGE02019991	10301	Stegomyia aegypti	Aedes aegypti
AAGE02022623 contig	46	1	0.0136742	AAGE02022623	3364	Stegomyia aegypti	Aedes aegypti
AAGE02004278 contig	418	3	0.0136661	AAGE02004278	30733	Stegomyia aegypti	Aedes aegypti
AAGE02013714 contig	355	6	0.013658	AAGE02013714	39830	Stegomyia aegypti	Aedes aegypti
AAGE02032697 contig	112	1	0.0136552	AAGE02032697	8202	Stegomyia aegypti	Aedes aegypti
AAGE02018538 contig	244	3	0.0136503	AAGE02018538	28351	Stegomyia aegypti	Aedes aegypti
AAGE02013387 contig	685	11	0.0136422	AAGE02013387	74255	Stegomyia aegypti	Aedes aegypti
AAGE02007014 contig	81	1	0.0136387	AAGE02007014	5939	Stegomyia aegypti	Aedes aegypti
AAGE02028206 contig	292	2	0.0136378	AAGE02028206	21411	Stegomyia aegypti	Aedes aegypti
AAGE02006641 contig	189	2	0.0136369	AAGE02006641	27714	Stegomyia aegypti	Aedes aegypti
AAGE02017517 contig	776	8	0.0136267	AAGE02017517	62304	Stegomyia aegypti	Aedes aegypti
AAGE02020517 contig	758	10	0.0136236	AAGE02020517	57841	Stegomyia aegypti	Aedes aegypti
AAGE02030766 contig	308	2	0.0136132	AAGE02030766	22914	Stegomyia aegypti	Aedes aegypti
AAGE02023630 contig	100	1	0.0136054	AAGE02023630	7350	Stegomyia aegypti	Aedes aegypti
AAGE02003446 contig	249	3	0.0136033	AAGE02003446	32492	Stegomyia aegypti	Aedes aegypti
AAGE02007977 contig	567	20	0.0136033	AAGE02007977	124161	Stegomyia aegypti	Aedes aegypti
AAGE02019660 contig	118	1	0.0135898	AAGE02019660	8682	Stegomyia aegypti	Aedes aegypti
AAGE02012739 contig	52	2	0.0135894	AAGE02012739	7653	Stegomyia aegypti	Aedes aegypti
AAGE02013773 contig	427	7	0.0135865	AAGE02013773	59103	Stegomyia aegypti	Aedes aegypti
AAGE02022731 contig	371	4	0.0135778	AAGE02022731	34468	Stegomyia aegypti	Aedes aegypti
AAGE02001661 contig	649	9	0.0135717	AAGE02001661	63588	Stegomyia aegypti	Aedes aegypti
AAGE02007339 contig	378	4	0.0135713	AAGE02007339	28074	Stegomyia aegypti	Aedes aegypti
AAGE02021985 contig	291	2	0.0135696	AAGE02021985	26972	Stegomyia aegypti	Aedes aegypti
AAGE02001406 contig	367	3	0.013561	AAGE02001406	27062	Stegomyia aegypti	Aedes aegypti
AAGE02012235 contig	1421	15	0.013542	AAGE02012235	136312	Stegomyia aegypti	Aedes aegypti
AAGE02004519 contig	587	4	0.0135356	AAGE02004519	43441	Stegomyia aegypti	Aedes aegypti
AAGE02007007 contig	1157	13	0.0135349	AAGE02007007	93684	Stegomyia aegypti	Aedes aegypti
AAGE02034419 contig	105	1	0.0135257	AAGE02034419	7763	Stegomyia aegypti	Aedes aegypti
AAGE02009774 contig	332	3	0.0135224	AAGE02009774	27432	Stegomyia aegypti	Aedes aegypti
AAGE02028508 contig	109	2	0.0135202	AAGE02028508	8061	Stegomyia aegypti	Aedes aegypti
AAGE02008476 contig	254	2	0.0134812	AAGE02008476	18841	Stegomyia aegypti	Aedes aegypti
AAGE02004520 contig	838	11	0.0134771	AAGE02004520	83103	Stegomyia aegypti	Aedes aegypti
AAGE02029394 contig	870	15	0.0134684	AAGE02029394	99121	Stegomyia aegypti	Aedes aegypti
AAGE02002317 contig	207	1	0.0134669	AAGE02002317	15371	Stegomyia aegypti	Aedes aegypti
AAGE02030911 contig	154	3	0.0134646	AAGE02030911	23469	Stegomyia aegypti	Aedes aegypti
AAGE02000019 contig	1440	10	0.0134554	AAGE02000019	122105	Stegomyia aegypti	Aedes aegypti
AAGE02015904 contig	1729	16	0.0134539	AAGE02015904	147837	Stegomyia aegypti	Aedes aegypti
AAGE02006883 contig	223	1	0.0134473	AAGE02006883	16732	Stegomyia aegypti	Aedes aegypti
AAGE02000273 contig	442	4	0.013444	AAGE02000273	32877	Stegomyia aegypti	Aedes aegypti
AAGE02013789 contig	265	3	0.0134346	AAGE02013789	20023	Stegomyia aegypti	Aedes aegypti
AAGE02013404 contig	1814	19	0.0134335	AAGE02013404	141586	Stegomyia aegypti	Aedes aegypti
AAGE02034856 contig	89	1	0.0134137	AAGE02034856	6635	Stegomyia aegypti	Aedes aegypti
AAGE02027344 contig	234	2	0.0134128	AAGE02027344	17446	Stegomyia aegypti	Aedes aegypti
AAGE02021303 contig	1041	8	0.0134093	AAGE02021303	90161	Stegomyia aegypti	Aedes aegypti
AAGE02020869 contig	574	8	0.013408	AAGE02020869	59069	Stegomyia aegypti	Aedes aegypti
AAGE02018790 contig	136	26	0.0134076	AAGE02018790	60339	Stegomyia aegypti	Aedes aegypti
AAGE02021892 contig	1613	20	0.0134021	AAGE02021892	143777	Stegomyia aegypti	Aedes aegypti
AAGE02029624 contig	303	3	0.0133997	AAGE02029624	22687	Stegomyia aegypti	Aedes aegypti
AAGE02020050 contig	577	9	0.0133925	AAGE02020050	75266	Stegomyia aegypti	Aedes aegypti
AAGE02000206 contig	206	3	0.0133913	AAGE02000206	20012	Stegomyia aegypti	Aedes aegypti
AAGE02033543 contig	182	1	0.0133902	AAGE02033543	13592	Stegomyia aegypti	Aedes aegypti
AAGE02016245 contig	839	34	0.0133818	AAGE02016245	208709	Stegomyia aegypti	Aedes aegypti
AAGE02020655 contig	80	1	0.0133779	AAGE02020655	5980	Stegomyia aegypti	Aedes aegypti
AAGE02016186 contig	415	5	0.0133753	AAGE02016186	36560	Stegomyia aegypti	Aedes aegypti
AAGE02002812 contig	141	1	0.0133751	AAGE02002812	10542	Stegomyia aegypti	Aedes aegypti
AAGE02008204 contig	3625	50	0.013371	AAGE02008204	331820	Stegomyia aegypti	Aedes aegypti
AAGE02027210 contig	234	3	0.0133644	AAGE02027210	25291	Stegomyia aegypti	Aedes aegypti
AAGE02017828 contig	483	12	0.0133643	AAGE02017828	59487	Stegomyia aegypti	Aedes aegypti
AAGE02031993 contig	54	1	0.0133531	AAGE02031993	4044	Stegomyia aegypti	Aedes aegypti
AAGE02007805 contig	331	2	0.0133484	AAGE02007805	24797	Stegomyia aegypti	Aedes aegypti
AAGE02018553 contig	634	7	0.0133449	AAGE02018553	50881	Stegomyia aegypti	Aedes aegypti
AAGE02003210 contig	446	6	0.0133441	AAGE02003210	47137	Stegomyia aegypti	Aedes aegypti
AAGE02015170 contig	303	1	0.0133416	AAGE02015170	22711	Stegomyia aegypti	Aedes aegypti
AAGE02011731 contig	173	2	0.0133346	AAGE02011731	20998	Stegomyia aegypti	Aedes aegypti
AAGE02000661 contig	1355	13	0.0133264	AAGE02000661	115560	Stegomyia aegypti	Aedes aegypti
AAGE02002966 contig	586	5	0.0133146	AAGE02002966	44162	Stegomyia aegypti	Aedes aegypti
AAGE02002006 contig	231	2	0.013308	AAGE02002006	17358	Stegomyia aegypti	Aedes aegypti
AAGE02032574 contig	68	1	0.0132942	AAGE02032574	5115	Stegomyia aegypti	Aedes aegypti
AAGE02032463 contig	267	1	0.0132915	AAGE02032463	20088	Stegomyia aegypti	Aedes aegypti
AAGE02001177 contig	597	5	0.0132735	AAGE02001177	56127	Stegomyia aegypti	Aedes aegypti
AAGE02006776 contig	676	9	0.0132724	AAGE02006776	62611	Stegomyia aegypti	Aedes aegypti
AAGE02018750 contig	101	1	0.0132692	AAGE02018750	7685	Stegomyia aegypti	Aedes aegypti
AAGE02024718 contig	855	14	0.0132663	AAGE02024718	107264	Stegomyia aegypti	Aedes aegypti
AAGE02014140 contig	95	1	0.0132604	AAGE02014140	7315	Stegomyia aegypti	Aedes aegypti
AAGE02031125 contig	391	3	0.0132544	AAGE02031125	29726	Stegomyia aegypti	Aedes aegypti
AAGE02017524 contig	166	1	0.0132503	AAGE02017524	12528	Stegomyia aegypti	Aedes aegypti
AAGE02011021 contig	187	3	0.0132447	AAGE02011021	22122	Stegomyia aegypti	Aedes aegypti
AAGE02007261 contig	181	1	0.0132416	AAGE02007261	13669	Stegomyia aegypti	Aedes aegypti
AAGE02010590 contig	194	2	0.0132203	AAGE02010590	14750	Stegomyia aegypti	Aedes aegypti
AAGE02026490 contig	123	1	0.0132159	AAGE02026490	9307	Stegomyia aegypti	Aedes aegypti
AAGE02019038 contig	174	2	0.0132128	AAGE02019038	13169	Stegomyia aegypti	Aedes aegypti
AAGE02014888 contig	388	5	0.0132121	AAGE02014888	47078	Stegomyia aegypti	Aedes aegypti
AAGE02035376 contig	75	1	0.0132112	AAGE02035376	5677	Stegomyia aegypti	Aedes aegypti
AAGE02021280 contig	88	1	0.0131974	AAGE02021280	6668	Stegomyia aegypti	Aedes aegypti
AAGE02019969 contig	469	3	0.0131864	AAGE02019969	35567	Stegomyia aegypti	Aedes aegypti
AAGE02020089 contig	292	3	0.0131834	AAGE02020089	22149	Stegomyia aegypti	Aedes aegypti
AAGE02025998 contig	75	9	0.0131818	AAGE02025998	31406	Stegomyia aegypti	Aedes aegypti
AAGE02016008 contig	702	10	0.0131739	AAGE02016008	64746	Stegomyia aegypti	Aedes aegypti
AAGE02003905 contig	1303	20	0.0131734	AAGE02003905	154092	Stegomyia aegypti	Aedes aegypti
AAGE02001962 contig	321	2	0.013173	AAGE02001962	24368	Stegomyia aegypti	Aedes aegypti
AAGE02023549 contig	98	1	0.0131719	AAGE02023549	7515	Stegomyia aegypti	Aedes aegypti
AAGE02034138 contig	80	3	0.0131504	AAGE02034138	8821	Stegomyia aegypti	Aedes aegypti
AAGE02020545 contig	657	10	0.0131484	AAGE02020545	81759	Stegomyia aegypti	Aedes aegypti
AAGE02018440 contig	447	5	0.013145	AAGE02018440	55991	Stegomyia aegypti	Aedes aegypti
AAGE02019982 contig	131	1	0.0131368	AAGE02019982	9972	Stegomyia aegypti	Aedes aegypti
AAGE02006685 contig	1321	12	0.0131312	AAGE02006685	108137	Stegomyia aegypti	Aedes aegypti
AAGE02016090 contig	284	3	0.0131307	AAGE02016090	21781	Stegomyia aegypti	Aedes aegypti
AAGE02000367 contig	119	1	0.013126	AAGE02000367	9066	Stegomyia aegypti	Aedes aegypti
AAGE02026099 contig	855	7	0.0131211	AAGE02026099	65162	Stegomyia aegypti	Aedes aegypti
AAGE02007053 contig	719	12	0.0131061	AAGE02007053	92552	Stegomyia aegypti	Aedes aegypti
AAGE02011774 contig	201	5	0.0131056	AAGE02011774	32733	Stegomyia aegypti	Aedes aegypti
AAGE02003318 contig	47	1	0.0130992	AAGE02003318	3588	Stegomyia aegypti	Aedes aegypti
AAGE02034990 contig	83	1	0.0130935	AAGE02034990	6339	Stegomyia aegypti	Aedes aegypti
AAGE02011549 contig	626	8	0.013083	AAGE02011549	60995	Stegomyia aegypti	Aedes aegypti
AAGE02002781 contig	1211	12	0.0130755	AAGE02002781	98963	Stegomyia aegypti	Aedes aegypti
AAGE02016872 contig	101	2	0.0130727	AAGE02016872	7726	Stegomyia aegypti	Aedes aegypti
AAGE02027397 contig	517	6	0.0130716	AAGE02027397	57146	Stegomyia aegypti	Aedes aegypti
AAGE02019423 contig	191	1	0.0130572	AAGE02019423	14627	Stegomyia aegypti	Aedes aegypti
AAGE02008248 contig	421	8	0.0130554	AAGE02008248	61354	Stegomyia aegypti	Aedes aegypti
AAGE02006033 contig	177	2	0.0130541	AAGE02006033	24973	Stegomyia aegypti	Aedes aegypti
AAGE02004580 contig	180	2	0.0130439	AAGE02004580	21696	Stegomyia aegypti	Aedes aegypti
AAGE02002309 contig	294	4	0.0130438	AAGE02002309	26526	Stegomyia aegypti	Aedes aegypti
AAGE02010612 contig	540	8	0.0130437	AAGE02010612	46766	Stegomyia aegypti	Aedes aegypti
AAGE02007336 contig	209	1	0.0130405	AAGE02007336	16027	Stegomyia aegypti	Aedes aegypti
AAGE02005342 contig	607	8	0.0130363	AAGE02005342	62134	Stegomyia aegypti	Aedes aegypti
AAGE02017786 contig	130	1	0.0130234	AAGE02017786	9982	Stegomyia aegypti	Aedes aegypti
AAGE02014852 contig	596	5	0.0130207	AAGE02014852	46311	Stegomyia aegypti	Aedes aegypti
AAGE02022457 contig	146	1	0.0130206	AAGE02022457	11213	Stegomyia aegypti	Aedes aegypti
AAGE02018829 contig	226	2	0.0130072	AAGE02018829	17375	Stegomyia aegypti	Aedes aegypti
AAGE02030854 contig	304	2	0.0130065	AAGE02030854	23373	Stegomyia aegypti	Aedes aegypti
AAGE02007547 contig	66	1	0.0130049	AAGE02007547	5075	Stegomyia aegypti	Aedes aegypti
AAGE02032956 contig	76	1	0.0129826	AAGE02032956	5852	Stegomyia aegypti	Aedes aegypti
AAGE02021530 contig	88	1	0.0129794	AAGE02021530	6780	Stegomyia aegypti	Aedes aegypti
AAGE02023446 contig	560	5	0.0129768	AAGE02023446	43231	Stegomyia aegypti	Aedes aegypti
AAGE02009416 contig	447	4	0.0129747	AAGE02009416	34837	Stegomyia aegypti	Aedes aegypti
AAGE02017581 contig	97	1	0.0129714	AAGE02017581	7477	Stegomyia aegypti	Aedes aegypti
AAGE02026081 contig	63	1	0.0129656	AAGE02026081	4859	Stegomyia aegypti	Aedes aegypti
AAGE02000080 contig	424	5	0.012965	AAGE02000080	42499	Stegomyia aegypti	Aedes aegypti
AAGE02012964 contig	138	2	0.0129644	AAGE02012964	21289	Stegomyia aegypti	Aedes aegypti
AAGE02010661 contig	147	1	0.0129618	AAGE02010661	11341	Stegomyia aegypti	Aedes aegypti
AAGE02014695 contig	487	4	0.0129415	AAGE02014695	45899	Stegomyia aegypti	Aedes aegypti
AAGE02024802 contig	1020	16	0.0129407	AAGE02024802	107103	Stegomyia aegypti	Aedes aegypti
AAGE02000903 contig	136	1	0.0129364	AAGE02000903	10513	Stegomyia aegypti	Aedes aegypti
AAGE02008592 contig	864	8	0.0129297	AAGE02008592	69298	Stegomyia aegypti	Aedes aegypti
AAGE02014765 contig	417	4	0.0129295	AAGE02014765	32716	Stegomyia aegypti	Aedes aegypti
AAGE02005963 contig	912	11	0.012924	AAGE02005963	82169	Stegomyia aegypti	Aedes aegypti
AAGE02003633 contig	360	5	0.0129192	AAGE02003633	36380	Stegomyia aegypti	Aedes aegypti
AAGE02029555 contig	166	2	0.0129173	AAGE02029555	12851	Stegomyia aegypti	Aedes aegypti
AAGE02029859 contig	112	1	0.0129003	AAGE02029859	8681	Stegomyia aegypti	Aedes aegypti
AAGE02012938 contig	273	2	0.0128816	AAGE02012938	21193	Stegomyia aegypti	Aedes aegypti
AAGE02022649 contig	551	6	0.0128653	AAGE02022649	59539	Stegomyia aegypti	Aedes aegypti
AAGE02014621 contig	312	4	0.0128597	AAGE02014621	39581	Stegomyia aegypti	Aedes aegypti
AAGE02010011 contig	855	11	0.0128593	AAGE02010011	81886	Stegomyia aegypti	Aedes aegypti
AAGE02028937 contig	90	2	0.0128544	AAGE02028937	14003	Stegomyia aegypti	Aedes aegypti
AAGE02006938 contig	1530	18	0.0128543	AAGE02006938	163759	Stegomyia aegypti	Aedes aegypti
AAGE02023747 contig	132	3	0.0128517	AAGE02023747	30813	Stegomyia aegypti	Aedes aegypti
AAGE02002780 contig	274	4	0.01285	AAGE02002780	21323	Stegomyia aegypti	Aedes aegypti
AAGE02007031 contig	335	2	0.0128485	AAGE02007031	26069	Stegomyia aegypti	Aedes aegypti
AAGE02029114 contig	213	2	0.0128453	AAGE02029114	16582	Stegomyia aegypti	Aedes aegypti
AAGE02004246 contig	790	8	0.0128371	AAGE02004246	92544	Stegomyia aegypti	Aedes aegypti
AAGE02004412 contig	469	4	0.0128321	AAGE02004412	36627	Stegomyia aegypti	Aedes aegypti
AAGE02011434 contig	392	16	0.0128273	AAGE02011434	108362	Stegomyia aegypti	Aedes aegypti
AAGE02022569 contig	523	5	0.0128211	AAGE02022569	40791	Stegomyia aegypti	Aedes aegypti
AAGE02019340 contig	840	18	0.0128149	AAGE02019340	131800	Stegomyia aegypti	Aedes aegypti
AAGE02016472 contig	129	1	0.0128065	AAGE02016472	10073	Stegomyia aegypti	Aedes aegypti
AAGE02022645 contig	137	3	0.0128018	AAGE02022645	15779	Stegomyia aegypti	Aedes aegypti
AAGE02001932 contig	96	1	0.0127949	AAGE02001932	7503	Stegomyia aegypti	Aedes aegypti
AAGE02022997 contig	429	5	0.0127923	AAGE02022997	45962	Stegomyia aegypti	Aedes aegypti
[truncated: 8,043 more rows]
