# Supplementary material for: Arbovirus Detection in Insect Vectors by Rapid, High-Throughput Pyrosequencing
Source: PLoS Negl Trop Dis. 2010 Nov 9;4(11):e878. doi: 10.1371/journal.pntd.0000878 (PMC2976685; doi:10.1371/journal.pntd.0000878)
Supplement: Table S10 — Metagenomic content of the mosquito samples was explored using an online automated metagenomic analysis server called MG-RAST. Specific taxa reported here are those to which a specific library had 50 or more hits. (0.02 MB XLS) [file pntd.0000878.s010.xls]

## Sheet: Table 3 data
Table 3: Closest sequenced relatives identified through analysis of the sequence data.
		Major Hits
Library	Source, sex	Phylum	Organism	reads	Method
N2187	5 noninfected, F	Ascomycota	Saccharomyces cerevisiae	2011	MG-RAST SEED
	Subtotal, fungi			2041	MG-RAST SEED
		Planctomycetia	Pirellula	737	MG-RAST RDP
		Proteobacteria	Asaia	398	MG-RAST RDP
		Proteobacteria	Unclassified Enterobacteriaceae	140	MG-RAST RDP
		-	Unclassified Acetobacteraceae	61	MG-RAST RDP
		-	Unclassified bacteria	13153	MG-RAST RDP
	Subtotal, bacteria			14656	MG-RAST RDP
			Mycovirus FusoV	70	MG-RAST SEED
		-	Dengue virus	0	MG-RAST SEED
		-	Discula destructiva virus 1	61	MG-RAST SEED
		-	Gremmeniella abietinia RNA virus MS1	37	MG-RAST SEED
		-	Atkinsonella hypoxylon virus	17	MG-RAST SEED
	Subtotal, virus			191	MG-RAST SEED
N2173	5 infected, F	Ascomycota	Saccharomyces cerevisiae	1551	MG-RAST SEED
	Subtotal, fungi			1559	MG-RAST SEED
		Planctomycetia	Pirellula	3512	MG-RAST RDP
		Firmicutes	Unclassified Clostridiales	52	MG-RAST RDP
		-	Unclassified bacteria	4979	MG-RAST RDP
	Subtotal, bacteria			8567	MG-RAST RDP
		-	Mycovirus FusoV	41	MG-RAST SEED
		-	Dengue virus	182	MG-RAST SEED
		-	Discula destructiva virus 1	49	MG-RAST SEED
		-	Gremmeniella abietinia RNA virus MS1	28	MG-RAST SEED
		-	Atkinsonella hypoxylon virus	20	MG-RAST SEED
	Subtotal, virus			329	MG-RAST SEED
N2175	1/5 infected, F	Ascomycota	Saccharomyces cerevisiae	2981	MG-RAST SEED
	Subtotal, fungi			2988	MG-RAST SEED
		Planctomycetia	Pirellula	3555	MG-RAST RDP
		Proteobacteria	Asaia	106	MG-RAST RDP
		-	Unclassified bacteria	8926	MG-RAST RDP
	pp7 hbb			12663	MG-RAST RDP
		-	Mycovirus FusoV	107	MG-RAST SEED
		-	Dengue virus	39	MG-RAST SEED
		-	Discula destructiva virus 1	147	MG-RAST SEED
		-	Gremmeniella abietinia RNA virus MS1	78	MG-RAST SEED
		-	Atkinsonella hypoxylon virus	54	MG-RAST SEED
	Subtotal, virus			434	MG-RAST SEED
N2473	5 infected, M	Ascomycota	Saccharomyces cerevisiae	8892	MG-RAST SEED
	Subtotal, fungi			8897	MG-RAST SEED
		Planctomycetia	Pirellula	8510	MG-RAST RDP
		Firmicutes	Unclassified Clostridiales	118	MG-RAST RDP
		-	Unclassified bacteria	30901	MG-RAST RDP
	Subtotal, bacteria			39615	MG-RAST RDP
		-	Dengue virus	150	MG-RAST SEED
		-	Mycovirus FusoV	179	MG-RAST SEED
		-	Discula destructiva virus 1	134	MG-RAST SEED
		-	Gremmeniella abietinia RNA virus MS1	125	MG-RAST SEED
		-	Atkinsonella hypoxylon virus	80	MG-RAST SEED
	Subtotal, virus			688	MG-RAST SEED
N2474	5 infected, M	Ascomycota	Saccharomyces cerevisiae	2854	MG-RAST SEED
	Subtotal, fungi			2862	MG-RAST SEED
		Planctomycetia	Pirellula	7951	MG-RAST RDP
		Firmicutes	Unclassified Clostridiales	101	MG-RAST RDP
		-	Unclassified bacteria	14013	MG-RAST RDP
	Subtotal, bacteria			22119	MG-RAST RDP
		-	Dengue virus	288	MG-RAST SEED
		-	Mycovirus FusoV	870	MG-RAST SEED
		-	Discula destructiva virus 1	525	MG-RAST SEED
		-	Gremmeniella abietinia RNA virus MS1	489	MG-RAST SEED
		-	Atkinsonella hypoxylon virus	325	MG-RAST SEED
	Subtotal, virus			2559	MG-RAST SEED
